# Supplementary material for: Crystal structure of bis­(2-{[1,1-bis­(hy­droxy­meth­yl)-2-oxidoeth­yl]imino­meth­yl}-6-meth­oxy­phenolato)manganese(IV) 0.39-hydrate
Source: Acta Crystallogr E Crystallogr Commun. 2015 Oct 10;71(Pt 11):1307–10. doi: 10.1107/S2056989015018551 (PMC4645066; doi:10.1107/S2056989015018551)
Supplement: Supplementary file 1 [file e-71-01307-sup1.cif]

##############################################################################
#                                                                            #
# This CIF contains the data in a paper accepted for publication in          #
# Acta Crystallographica Section E. It conforms to the requirements of       #
# Notes for Authors for Acta Crystallographica Section E, and has been       #
# peer reviewed under the auspices of the IUCr Commission on Journals.       #
#                                                                            #
# Full details of the Crystallographic Information File format               #
# are given in the paper "The Crystallographic Information File (CIF):       #
# a New Standard Archive File for Crystallography" by S. R. Hall, F. H.      #
# Allen and I. D. Brown [Acta Cryst. (1991), A47, 655-685].                  #
#                                                                            #
# The current version of the core CIF dictionary is obtainable from          #
# ftp://ftp.iucr.org/pub/cif_core.dic.                                       #
#                                                                            #
# Software is freely available for graphical display of the structure(s)     #
# in this CIF. For information consult the CIF software page                 #
# http://www.iucr.org/resources/cif/software.                                #
#                                                                            #
# This file may be used for bona fide research purposes within the           #
# scientific community so long as proper attribution is given to the journal # 
# article from which it was obtained.                                        #
#                                                                            #
##############################################################################
data_I
_database_code_depnum_ccdc_archive 'CCDC 1429416'
_audit_creation_method     'WinGX routine CIF_UPDATE'
_chemical_name_systematic
;\
Bis(2-{[1,1-bis(hydroxymethyl)-2-oxidoethyl]iminomethyl}-6-\
methoxyphenolato)manganese(IV) 0.39 hydrate
;
_chemical_formula_moiety     'C24 H30 Mn N2 O10, 0.39(H2 O)'
_chemical_formula_sum     'C24 H30.78 Mn N2 O10.39'
_chemical_formula_iupac     '[Mn (C12 H15 N O5)2] , 0.39H2 O'
_chemical_formula_weight     568.46
_symmetry_cell_setting     tetragonal
_symmetry_space_group_name_H-M     'P 41 21 2'
_symmetry_space_group_name_Hall     'P 4abw 2nw'
loop_
    _symmetry_equiv_pos_as_xyz
    'x, y, z'
    '-x, -y, z+1/2'
    '-y+1/2, x+1/2, z+1/4'
    'y+1/2, -x+1/2, z+3/4'
    '-x+1/2, y+1/2, -z+1/4'
    'x+1/2, -y+1/2, -z+3/4'
    'y, x, -z'
    '-y, -x, -z+1/2'
_cell_length_a     8.0953(2)
_cell_length_b     8.0953(2)
_cell_length_c     37.568(2)
_cell_angle_alpha     90
_cell_angle_beta     90
_cell_angle_gamma     90
_cell_volume     2461.97(18)
_cell_formula_units_Z     4
_cell_measurement_reflns_used     2851
_cell_measurement_theta_min     3.5266
_cell_measurement_theta_max     67.5978
_cell_measurement_temperature     100(2)
_exptl_crystal_description     plate
_exptl_crystal_colour     black
_exptl_crystal_size_max     0.09
_exptl_crystal_size_mid     0.08
_exptl_crystal_size_min     0.01
_exptl_crystal_density_diffrn     1.534
_exptl_crystal_F_000     1188
loop_
    _exptl_crystal_face_index_h
    _exptl_crystal_face_index_k
    _exptl_crystal_face_index_l
    _exptl_crystal_face_perp_dist
    0 0 1 0.0051
    0 0 -1 0.0062
    0 2 -1 0.0387
    0 -2 1 0.0416
    -2 0 1 0.0371
    2 0 -1 0.0463
_exptl_absorpt_coefficient_mu     4.92
_exptl_absorpt_correction_type     analytical
_exptl_absorpt_process_details
;
[<i>CrysAlis Pro</i> (Agilent, 2014)
     using an expression derived by Clark & Reid (1995)]
;
_exptl_absorpt_correction_T_min     0.695
_exptl_absorpt_correction_T_max     0.946
_diffrn_ambient_temperature     100(2)
_diffrn_radiation_type     CuK\a
_diffrn_radiation_wavelength     1.54178
_diffrn_radiation_monochromator     graphite
_diffrn_measurement_device_type     'Oxford Diffraction Gemini diffractometer'
_diffrn_measurement_method     '\w scans'
_diffrn_detector_area_resol_mean     10.4738
_diffrn_reflns_number     18553
_diffrn_reflns_av_R_equivalents     0.103
_diffrn_reflns_theta_min     4.708
_diffrn_reflns_theta_max     67.705
_diffrn_reflns_theta_full     67.679
_diffrn_measured_fraction_theta_max     0.995
_diffrn_measured_fraction_theta_full     0.995
_diffrn_reflns_limit_h_min     -9
_diffrn_reflns_limit_h_max     9
_diffrn_reflns_limit_k_min     -6
_diffrn_reflns_limit_k_max     9
_diffrn_reflns_limit_l_min     -42
_diffrn_reflns_limit_l_max     44
_refine_special_details
;
The solvent was modelled as a water molecule with a site occupancy refined
to 0.195(15). Associated hydrogen atoms were not located.
;
_reflns_number_total     2214
_reflns_number_gt     1885
_reflns_threshold_expression     'I > 2\s(I)'
_refine_ls_structure_factor_coef     Fsqd
_refine_ls_matrix_type     full
_refine_ls_R_factor_all     0.0636
_refine_ls_R_factor_gt     0.0515
_refine_ls_wR_factor_gt     0.1271
_refine_ls_wR_factor_ref     0.1358
_refine_ls_goodness_of_fit_ref     1.052
_refine_ls_restrained_S_all     1.052
_refine_ls_number_reflns     2214
_refine_ls_number_parameters     181
_refine_ls_number_restraints     0
_refine_ls_hydrogen_treatment     constr
_refine_ls_weighting_scheme     calc
_refine_ls_weighting_details
              'w=1/[\s^2^(Fo^2^)+(0.0691P)^2^+1.3653P] where P=(Fo^2^+2Fc^2^)/3'
_atom_sites_solution_hydrogens     geom
_refine_ls_shift/su_max     0
_refine_ls_shift/su_mean     0
_refine_diff_density_max     0.539
_refine_diff_density_min     -0.342
_refine_ls_extinction_method     none
_refine_ls_abs_structure_details
;
Flack <i>x</i> determined using 584 quotients
[(<i>I</i>^+^)-(<i>I</i>^-^)]/[(<i>I</i>^+^)+(<i>I</i>^-^)]
(Parsons <i>et al</i>., 2013).
;
_refine_ls_abs_structure_Flack     -0.007(6)
loop_
    _atom_type_symbol
    _atom_type_description
    _atom_type_scat_dispersion_real
    _atom_type_scat_dispersion_imag
    _atom_type_scat_source
    C C 0.0181 0.0091 'International Tables Vol C Tables 4.2.6.8 and 6.1.1.4'
    H H 0 0 'International Tables Vol C Tables 4.2.6.8 and 6.1.1.4'
    N N 0.0311 0.018 'International Tables Vol C Tables 4.2.6.8 and 6.1.1.4'
    O O 0.0492 0.0322 'International Tables Vol C Tables 4.2.6.8 and 6.1.1.4'
    Mn Mn -0.5299 2.8052 'International Tables Vol C Tables 4.2.6.8 and 6.1.1.4'
_computing_data_collection
;
<i>CrysAlis Pro</i> (Agilent, 2014)
;
_computing_cell_refinement
;
<i>CrysAlis Pro</i> (Agilent, 2014)
;
_computing_data_reduction
;
<i>CrysAlis Pro</i> (Agilent, 2014)
;
_computing_structure_solution
;
SIR92 (Altomare <i>et al.</i>,  1993)
;
_computing_structure_refinement
;
SHELXL-2014 (Sheldrick, 2015)
;
_computing_molecular_graphics
;
<i>DIAMOND</i> (Brandenburg, 1999)
;
_computing_publication_material
;
WinGX (Farrugia, 2012)
;
loop_
    _atom_site_type_symbol
    _atom_site_label
    _atom_site_fract_x
    _atom_site_fract_y
    _atom_site_fract_z
    _atom_site_U_iso_or_equiv
    _atom_site_adp_type
    _atom_site_calc_flag
    _atom_site_occupancy
    _atom_site_disorder_assembly
    _atom_site_disorder_group
    Mn Mn1 0.68511(10) 0.68511(10) 0.5 0.0286(3) Uani d 1 . .
    C C11 0.6187(6) 0.4968(6) 0.56423(15) 0.0308(12) Uani d 1 . .
    O O11 0.5567(4) 0.5690(5) 0.53567(9) 0.0333(8) Uani d 1 . .
    C C12 0.7784(6) 0.4298(7) 0.56576(14) 0.0330(13) Uani d 1 . .
    C C13 0.8302(7) 0.3446(7) 0.59647(14) 0.0365(13) Uani d 1 . .
    H H13 0.9372 0.2963 0.5969 0.044 Uiso calc 1 . .
    C C14 0.7305(7) 0.3297(7) 0.62568(16) 0.0385(13) Uani d 1 . .
    H H14 0.7677 0.2721 0.6462 0.046 Uiso calc 1 . .
    C C15 0.5729(7) 0.4005(7) 0.62492(15) 0.0394(13) Uani d 1 . .
    H H15 0.5037 0.393 0.6453 0.047 Uiso calc 1 . .
    C C16 0.5167(7) 0.4815(7) 0.59479(14) 0.0329(11) Uani d 1 . .
    O O16 0.3648(5) 0.5520(5) 0.59131(11) 0.0414(10) Uani d 1 . .
    C C161 0.2522(8) 0.5349(8) 0.62010(18) 0.0443(15) Uani d 1 . .
    H H16A 0.2355 0.4174 0.6253 0.066 Uiso calc 1 . .
    H H16B 0.1462 0.5854 0.6137 0.066 Uiso calc 1 . .
    H H16C 0.2971 0.5901 0.6412 0.066 Uiso calc 1 . .
    C C10 0.8942(7) 0.4456(7) 0.53655(15) 0.0364(13) Uani d 1 . .
    H H10 0.9951 0.3863 0.5385 0.044 Uiso calc 1 . .
    N N10 0.8733(5) 0.5316(6) 0.50849(12) 0.0349(11) Uani d 1 . .
    C C101 1.0070(8) 0.5533(9) 0.48146(17) 0.0502(17) Uani d 1 . .
    C C111 0.9865(8) 0.7342(9) 0.46941(19) 0.0508(17) Uani d 1 . .
    H H11A 1.0338 0.8087 0.4876 0.061 Uiso calc 1 . .
    H H11B 1.0475 0.7518 0.4469 0.061 Uiso calc 1 . .
    O O111 0.8214(5) 0.7719(5) 0.46438(11) 0.0444(10) Uani d 1 . .
    C C112 1.1779(9) 0.5228(11) 0.4957(2) 0.072(2) Uani d 1 . .
    H H11C 1.1897 0.4044 0.5018 0.087 Uiso calc 1 . .
    H H11D 1.26 0.5492 0.477 0.087 Uiso calc 1 . .
    O O112 1.2110(7) 0.6187(10) 0.52604(19) 0.096(2) Uani d 1 . .
    H H112 1.2848 0.5727 0.5382 0.143 Uiso calc 1 . .
    C C113 0.9654(11) 0.4419(9) 0.44961(19) 0.065(2) Uani d 1 . .
    H H11E 0.8528 0.4678 0.441 0.078 Uiso calc 1 . .
    H H11F 1.044 0.464 0.43 0.078 Uiso calc 1 . .
    O O113 0.9740(11) 0.2689(7) 0.45943(17) 0.105(3) Uani d 1 . .
    H H113 0.9002 0.2478 0.4745 0.157 Uiso calc 1 . .
    O O1 0.787(3) 0.090(3) 0.4441(6) 0.048(9) Uani d 0.195(15) . .
loop_
    _atom_site_aniso_label
    _atom_site_aniso_U_11
    _atom_site_aniso_U_22
    _atom_site_aniso_U_33
    _atom_site_aniso_U_12
    _atom_site_aniso_U_13
    _atom_site_aniso_U_23
    Mn1 0.0282(4) 0.0282(4) 0.0293(6) -0.0008(5) -0.0022(4) 0.0022(4)
    C11 0.031(3) 0.025(3) 0.036(3) -0.002(2) -0.005(2) 0.000(2)
    O11 0.026(2) 0.039(2) 0.034(2) -0.0011(15) -0.0036(16) 0.0023(17)
    C12 0.034(3) 0.030(3) 0.035(3) -0.005(2) -0.003(2) 0.002(2)
    C13 0.031(3) 0.037(3) 0.042(3) -0.001(2) -0.006(2) 0.003(2)
    C14 0.043(3) 0.035(3) 0.037(3) -0.005(3) -0.007(2) 0.008(2)
    C15 0.046(3) 0.035(3) 0.037(3) -0.008(3) 0.002(3) 0.001(2)
    C16 0.032(3) 0.029(3) 0.037(3) -0.005(2) 0.001(2) 0.003(2)
    O16 0.032(2) 0.052(2) 0.041(2) 0.0051(17) 0.0082(17) 0.0053(19)
    C161 0.038(3) 0.043(4) 0.052(4) 0.002(3) 0.011(3) 0.007(3)
    C10 0.026(3) 0.041(3) 0.042(3) 0.002(2) -0.002(2) 0.000(3)
    N10 0.028(2) 0.045(3) 0.032(2) -0.002(2) -0.0006(18) 0.007(2)
    C101 0.036(3) 0.067(5) 0.047(4) 0.008(3) 0.007(3) 0.012(3)
    C111 0.045(4) 0.060(4) 0.047(4) -0.008(3) 0.004(3) 0.016(3)
    O111 0.043(2) 0.048(2) 0.041(2) -0.010(2) -0.0092(19) 0.0110(18)
    C112 0.039(4) 0.098(6) 0.080(6) 0.006(4) 0.019(4) 0.035(5)
    O112 0.049(3) 0.142(6) 0.096(5) -0.025(4) -0.025(3) 0.055(4)
    C113 0.085(6) 0.056(4) 0.055(4) 0.015(4) 0.024(4) 0.012(4)
    O113 0.184(8) 0.053(3) 0.077(4) 0.048(4) 0.067(5) 0.025(3)
    O1 0.055(16) 0.037(13) 0.052(15) 0.017(11) 0.016(11) 0.008(10)
_geom_special_details
;
 All esds (except the esd in the dihedral angle between two l.s. planes)
 are estimated using the full covariance matrix.  The cell esds are taken
 into account individually in the estimation of esds in distances, angles
 and torsion angles; correlations between esds in cell parameters are only
 used when they are defined by crystal symmetry.  An approximate (isotropic)
 treatment of cell esds is used for estimating esds involving l.s. planes.
;
loop_
    _geom_bond_atom_site_label_1
    _geom_bond_atom_site_label_2
    _geom_bond_site_symmetry_2
    _geom_bond_distance
    _geom_bond_publ_flag
    Mn1 O111 . 1.871(4) y
    Mn1 O111 7_556 1.871(4) ?
    Mn1 O11 7_556 1.939(4) ?
    Mn1 O11 . 1.939(4) y
    Mn1 N10 . 1.992(5) y
    Mn1 N10 7_556 1.992(5) ?
    C11 O11 . 1.321(6) ?
    C11 C12 . 1.403(8) ?
    C11 C16 . 1.420(8) ?
    C12 C13 . 1.408(7) ?
    C12 C10 . 1.449(8) ?
    C13 C14 . 1.368(8) ?
    C13 H13 . 0.95 ?
    C14 C15 . 1.399(9) ?
    C14 H14 . 0.95 ?
    C15 C16 . 1.384(8) ?
    C15 H15 . 0.95 ?
    C16 O16 . 1.362(7) ?
    O16 C161 . 1.421(7) ?
    C161 H16A . 0.98 ?
    C161 H16B . 0.98 ?
    C161 H16C . 0.98 ?
    C10 N10 . 1.275(7) ?
    C10 H10 . 0.95 ?
    N10 C101 . 1.495(7) ?
    C101 C112 . 1.504(10) ?
    C101 C113 . 1.536(10) ?
    C101 C111 . 1.542(10) ?
    C111 O111 . 1.384(8) ?
    C111 H11A . 0.99 ?
    C111 H11B . 0.99 ?
    C112 O112 . 1.405(11) ?
    C112 H11C . 0.99 ?
    C112 H11D . 0.99 ?
    O112 H112 . 0.84 ?
    C113 O113 . 1.450(9) ?
    C113 H11E . 0.99 ?
    C113 H11F . 0.99 ?
    O113 H113 . 0.84 ?
loop_
    _geom_angle_atom_site_label_1
    _geom_angle_atom_site_label_2
    _geom_angle_atom_site_label_3
    _geom_angle_site_symmetry_1
    _geom_angle_site_symmetry_3
    _geom_angle
    _geom_angle_publ_flag
    O111 Mn1 O111 . 7_556 94.0(3) y
    O111 Mn1 O11 . 7_556 89.58(16) y
    O111 Mn1 O11 7_556 7_556 172.89(19) ?
    O111 Mn1 O11 . . 172.89(18) y
    O111 Mn1 O11 7_556 . 89.58(16) ?
    O11 Mn1 O11 7_556 . 87.6(2) y
    O111 Mn1 N10 . . 84.14(18) y
    O111 Mn1 N10 7_556 . 88.07(19) y
    O11 Mn1 N10 7_556 . 98.44(18) y
    O11 Mn1 N10 . . 89.82(17) y
    O111 Mn1 N10 . 7_556 88.07(19) ?
    O111 Mn1 N10 7_556 7_556 84.14(18) ?
    O11 Mn1 N10 7_556 7_556 89.82(17) ?
    O11 Mn1 N10 . 7_556 98.44(18) ?
    N10 Mn1 N10 . 7_556 168.6(3) y
    O11 C11 C12 . . 123.7(5) ?
    O11 C11 C16 . . 118.3(5) ?
    C12 C11 C16 . . 118.0(5) ?
    C11 O11 Mn1 . . 124.9(3) ?
    C11 C12 C13 . . 119.8(5) ?
    C11 C12 C10 . . 122.1(5) ?
    C13 C12 C10 . . 118.1(5) ?
    C14 C13 C12 . . 121.6(5) ?
    C14 C13 H13 . . 119.2 ?
    C12 C13 H13 . . 119.2 ?
    C13 C14 C15 . . 119.0(5) ?
    C13 C14 H14 . . 120.5 ?
    C15 C14 H14 . . 120.5 ?
    C16 C15 C14 . . 120.7(5) ?
    C16 C15 H15 . . 119.7 ?
    C14 C15 H15 . . 119.7 ?
    O16 C16 C15 . . 125.0(5) ?
    O16 C16 C11 . . 114.3(5) ?
    C15 C16 C11 . . 120.7(5) ?
    C16 O16 C161 . . 117.7(5) ?
    O16 C161 H16A . . 109.5 ?
    O16 C161 H16B . . 109.5 ?
    H16A C161 H16B . . 109.5 ?
    O16 C161 H16C . . 109.5 ?
    H16A C161 H16C . . 109.5 ?
    H16B C161 H16C . . 109.5 ?
    N10 C10 C12 . . 126.0(5) ?
    N10 C10 H10 . . 117 ?
    C12 C10 H10 . . 117 ?
    C10 N10 C101 . . 122.0(5) ?
    C10 N10 Mn1 . . 125.1(4) ?
    C101 N10 Mn1 . . 111.8(4) ?
    N10 C101 C112 . . 113.9(5) ?
    N10 C101 C113 . . 107.5(6) ?
    C112 C101 C113 . . 112.5(7) ?
    N10 C101 C111 . . 103.5(5) ?
    C112 C101 C111 . . 111.1(6) ?
    C113 C101 C111 . . 107.8(5) ?
    O111 C111 C101 . . 110.7(5) ?
    O111 C111 H11A . . 109.5 ?
    C101 C111 H11A . . 109.5 ?
    O111 C111 H11B . . 109.5 ?
    C101 C111 H11B . . 109.5 ?
    H11A C111 H11B . . 108.1 ?
    C111 O111 Mn1 . . 112.9(4) ?
    O112 C112 C101 . . 111.9(7) ?
    O112 C112 H11C . . 109.2 ?
    C101 C112 H11C . . 109.2 ?
    O112 C112 H11D . . 109.2 ?
    C101 C112 H11D . . 109.2 ?
    H11C C112 H11D . . 107.9 ?
    C112 O112 H112 . . 109.5 ?
    O113 C113 C101 . . 111.0(6) ?
    O113 C113 H11E . . 109.4 ?
    C101 C113 H11E . . 109.4 ?
    O113 C113 H11F . . 109.4 ?
    C101 C113 H11F . . 109.4 ?
    H11E C113 H11F . . 108 ?
    C113 O113 H113 . . 109.5 ?
loop_
    _geom_hbond_atom_site_label_D
    _geom_hbond_atom_site_label_H
    _geom_hbond_atom_site_label_A
    _geom_hbond_site_symmetry_A
    _geom_hbond_distance_DH
    _geom_hbond_distance_HA
    _geom_hbond_distance_DA
    _geom_hbond_angle_DHA
    O112 H112 O11 1_655 0.84 2.2 2.850(7) 133.8
    O112 H112 O16 1_655 0.84 2.1 2.802(7) 140.5
    O113 H113 O112 7_546 0.84 2.3 2.965(12) 136.5
_shelx_hkl_file
;
   0   0  -3 20.3554 21.2860   2
   0   0  -4 122023. 976.050   2
   0   0  -5-10.8929 32.2417   2
   0   0  -6-39.2631 40.3331   2
   0   0  -7-9.22622 46.1512   2
   0   0  -8 56261.2 923.433   2
   0   0  -9 23.4782 50.9777   2
   0   0 -10 6.41883 56.3898   2
   0   0 -11-2.05073 61.3205   2
   0   0 -12 28671.3 801.440   2
   0   0 -13 83.0567 89.0824   2
   0   0 -14-10.8456 56.7416   2
   0   0 -15-31.0148 79.5175   2
   0   0 -16 983.980 186.772   2
   0   0  16 1047.88 215.535   4
   0   0  17 3.29522 100.331   4
   0   0  18 23.6183 92.2202   4
   0   0  19 98.5500 125.477   4
   0   0  20 3546.23 394.255   3
   0   0  20 2860.34 382.503   4
   0   0  21-7.15785 130.522   3
   0   0  21-21.1478 97.3662   4
   0   0  22 175.539 122.414   4
   0   0  22-61.3664 74.4868   3
   0   0  23 286.675 135.980   3
   0   0  23-326.269 144.738   4
   0   0  24 27297.2 1152.17   4
   0   0  24 27780.4 1201.78   3
   0   0  24 28002.6 951.696  19
   0   0  25 148.038 99.9790   4
   0   0  25-40.8198 98.4517  19
   0   0  25 34.9414 89.5284   3
   0   0 -25 118.133 106.204  13
   0   0  26 299.745 151.381   3
   0   0  26 565.016 188.284   4
   0   0 -26-142.202 93.6560  13
   0   0  26 1.07906 94.7128  19
   0   0 -27 59.7107 130.948  13
   0   0  27 32.3029 83.1502   3
   0   0  27-15.1552 87.1396  19
   0   0  28 4631.87 433.819  19
   0   0  28 4980.29 558.223   3
   0   0 -28 4230.83 427.534  13
   0   0 -29-24.2235 110.096  13
   0   0  29 226.270 141.757   3
   0   0  29-153.563 110.863  19
   0   0 -30 7.65098 104.851  13
   0   0  30-294.641 155.052   3
   0   0  30-62.5736 110.325  19
   0   0  31 343.116 154.044  19
   0   0 -31 80.1173 125.903  13
   0   0  32 37360.1 1302.48  19
   0   0 -32 37650.2 1366.33  13
   0   0 -33 173.680 131.448  13
   0   0  33 228.284 145.141  19
   0   0 -34-77.7040 157.186  13
   0   0  34 187.500 148.868  19
   0   0  35 71.4341 123.839  19
   0   0 -35-27.5729 169.284  13
   0   0  36 684.994 204.550  19
   0   0  37-65.2878 130.874  19
   0   0  38-58.9078 107.959  19
   0   0  39-10.5855 111.227  19
   0   0  40 395.521 166.611  19
   0   0  41-171.470 118.302  19
   0   0  42-68.3866 90.9391  19
   0   0  43 109.900 82.4575  19
   0   0  44 23.0334 88.3136  11
   0   0  44 74.7824 80.9517  19
   1   0   0 33.5390 36.7385   3
   0   1   0 23.0239 29.1008   2
   0   1   0 7.95042 33.1041   4
   1   0  -1 44727.2 625.558   3
   0   1  -1 43428.2 610.432   2
   0   1   1 44039.2 637.959   4
   0   1   1 46674.1 488.321   2
   0   1  -1 43175.6 617.034   4
   1   0   1 43752.3 634.003   3
   1   0   2 37553.1 612.121   3
   0   1   2 38174.4 616.042   4
   0   1  -2 36972.1 583.907   4
   1   0  -2 37043.7 584.659   3
   0   1  -2 38134.4 623.382   2
   0   1   3 21043.3 480.835   4
   1   0   3 20294.5 475.902   3
   0   1   3 23153.8 278.914   2
   0   1   3 23314.4 254.167   3
   0   1  -3 20283.6 501.072   2
   1   0  -3 21355.1 443.430   2
   1   0   4 162.087 64.3232   3
   0   1   4 152.078 54.0472   1
   0   1  -4 146.042 64.2777   2
   0   1   4 156.608 56.8603   4
   1   0  -4 157.711 48.8879   2
   0   1   4 167.963 32.4625   3
   1   0   5 11686.2 407.597   3
   0   1   5 11884.8 403.031   4
   1   0  -5 12027.4 366.166   2
   0   1   5 12786.2 391.694   1
   1   0   5 11815.1 208.306   4
   0   1  -5 12331.0 448.346   2
   0   1   5 12371.9 267.408   3
   0   1   6 6553.25 323.443   4
   1   0  -6 6635.80 290.968   2
   0   1  -6 6602.87 355.157   2
   1   0   6 6513.76 320.974   3
   0   1   6 6674.62 228.693   3
   1   0   6 7117.67 192.690   4
   1   0  -7 13638.2 432.190   2
   0   1  -7 13545.2 532.662   2
   0   1   7 13735.6 484.870   4
   0   1   7 14019.1 366.252   3
   1   0   7 13573.9 483.678   3
   1   0   7 14323.0 319.087   4
   0   1   8 13732.9 403.615   3
   1   0   8 14230.4 525.542   3
   0   1  -8 13806.9 566.954   2
   1   0   8 13995.1 360.591   4
   1   0  -8 13815.0 455.253   2
   0   1   8 13779.1 514.061   4
   1   0   9 136.736 82.4715   3
   0   1  -9 102.960 87.0675   2
   0   1   9 63.2127 82.6079   4
   0   1   9 166.111 64.1902   3
   1   0  -9 90.7214 52.2479   2
   1   0   9 178.055 68.0087   4
   1   0 -10 21037.6 621.936   2
   0   1  10 19958.7 575.982   3
   0   1 -10 20539.1 745.032   2
   1   0  10 20244.2 705.115   3
   0   1  10 20885.3 696.696   4
   1   0  10 20395.3 526.706   4
   1   0 -11 1694.58 192.081   2
   0   1 -11 1571.59 217.366   2
   0   1  11 1594.51 180.057   3
   0   1  11 1602.63 219.806   4
   1   0  11 1529.22 166.392   4
   1   0  11 1580.86 216.855   3
   1   0  12 1063.82 152.627   4
   0   1  12 1179.20 195.128   4
   1   0  12 1213.59 208.288   3
   0   1 -12 1266.30 210.202   2
   0   1  12 1209.76 168.335   3
   1   0 -12 1318.50 181.887   2
   0   1  13 299.270 113.049   3
   1   0  13 334.268 135.254   3
   1   0  13 262.410 99.4020   4
   0   1  13 311.347 132.977   4
   1   0 -13 338.403 109.382   2
   0   1 -13 347.048 121.498   2
   1   0  14 3915.28 378.345   3
   0   1  14 4179.44 324.778   3
   0   1 -14 4317.21 391.379   2
   1   0  14 3755.10 300.749   4
   0   1  14 3821.86 376.747   4
   1   0 -14 4042.45 337.694   2
   1   0 -15 919.002 174.806   2
   0   1  15 916.612 171.607   3
   0   1  15 904.695 195.476   4
   1   0  15 950.644 215.003   3
   0   1 -15 1095.93 213.961   2
   1   0  15 1015.92 174.634   4
   1   0  16 707.544 177.936   3
   0   1 -16 852.450 194.138   2
   0   1  16 581.321 137.961   3
   0   1  16 627.536 188.572   4
   1   0 -16 628.202 146.750   2
   1   0  16 648.503 149.515   4
   1   0  17 8467.09 478.252   4
   1   0 -17 8083.92 514.781   2
   0   1  17 7482.08 488.925   3
   0   1 -17 7929.91 575.333   2
   1   0  17 7717.73 566.592   3
   0   1  17 7341.65 550.807   4
   0   1  18 188.664 103.053   3
   1   0  18 95.1096 91.5578   3
   1   0 -18 283.280 133.193   2
   0   1  18 184.047 124.017   4
   1   0  18 281.278 107.392   4
   0   1 -18 181.963 133.215   2
   1   0  19 83.2061 116.476   3
   1   0  19 91.0315 81.9734   4
   1   0 -19 186.100 110.876   2
  -1   0  19 227.479 164.217   4
   0   1  19 81.0821 96.9387   3
   0   1 -19-22.5749 100.414   2
   0   1  19-69.5139 112.292   4
   0   1  20 99.2870 96.6377   4
   1   0 -20 356.391 140.075   2
   0   1 -20 57.2566 94.3429   2
  -1   0  20 256.987 157.710   4
   1   0  20 209.574 117.067   4
   0   1  20 249.672 121.085   3
   1   0  20 317.606 144.479   3
   1   0  21 3820.45 363.631   4
   0   1  21 3516.52 374.323   3
   1   0  21 3374.81 411.383   3
   0   1 -21 3558.95 431.555   2
   1   0 -21 4082.21 398.730   2
  -1   0  21 3375.87 430.148   4
   0   1  21 3574.44 424.689   4
   1   0 -22 2600.46 329.930   2
   0   1  22 2716.53 340.646   3
  -1   0  22 1975.06 354.367   4
   0   1  22 2015.58 337.843   4
   1   0  22 2046.46 327.120   3
   0   1  23 1162.13 234.050   3
   0   1  23 1822.62 302.865   4
   0  -1  23 1439.97 304.953   3
   1   0  23 1191.70 267.133   3
   0  -1  23 1439.59 287.025   4
  -1   0  23 1150.70 286.111   4
  -1   0  24 238.068 153.679   4
   0  -1  24 277.778 149.903   3
   1   0 -24 73.1793 95.7132  27
   0   1  24 149.662 117.442  19
   0   1  24 40.2658 128.087   4
   0   1  24 192.352 96.4389   3
   1   0  24 48.8522 86.5916  19
   1   0 -24 176.517 110.122  13
   0  -1  24 91.8013 108.534   4
   0   1 -24-154.894 113.318  13
   1   0  24 189.923 138.928   3
   0  -1  25 2722.69 390.097   4
  -1   0 -25 3328.41 343.294  13
   1   0 -25 2966.42 364.335  13
   1   0  25 2796.51 331.319  19
   0   1  25 2881.23 390.029   4
   0   1  25 3038.97 324.650  19
   0   1  25 2988.02 380.133   3
   1   0  25 2673.60 408.816   3
   0  -1  25 3015.69 442.008   3
   1   0 -25 3002.85 358.342  27
  -1   0  25 2758.28 418.915   4
   0   1 -25 2766.45 337.999  13
  -1   0 -26 206.790 104.246  13
   0   1  26-168.873 131.305   4
  -1   0  26 123.086 107.322  19
   1   0 -26 158.078 140.268  13
   0  -1 -26 190.339 149.795  13
   0  -1  26 217.330 180.212   3
   1   0  26 44.6775 110.984  19
  -1   0  26-23.1983 76.8826   3
   1   0  26-46.9955 93.1206   3
   0   1  26 70.3000 89.0614  19
   0  -1  26-28.5395 90.1407  19
   0   1 -26-87.0279 129.043  13
  -1   0  26-8.11723 127.467   4
  -1   0  27 7073.09 520.855  19
  -1   0  27 7946.31 680.782   3
   0   1  27 6964.22 520.733  19
   0   1  27 7124.96 641.973   4
   1   0  27 7786.65 703.753   3
  -1   0 -27 6592.76 518.516  13
   0  -1  27 8064.13 729.805   3
   0  -1 -27 7371.52 541.141  13
  -1   0  27 6258.69 632.522   4
   0   1 -27 6956.98 558.866  13
   1   0 -27 6955.09 551.372  13
   1   0  27 6673.49 523.944  19
   0  -1  27 7087.37 536.365  19
  -1   0  28 91.2282 95.0307  19
  -1   0  28 121.641 106.883   3
   0   1  28 152.773 119.027  19
   1   0  28 234.107 146.890   3
   0   1 -28 162.235 135.573  13
   1   0 -28 255.100 152.699  13
   0  -1 -28 326.227 160.397  13
  -1   0  28-145.530 141.986   4
  -1   0 -28-4.51624 98.7614  13
   0  -1  28 259.350 127.577  19
   1   0  28 233.718 118.063  19
   0  -1  28 260.379 211.142   3
   0  -1 -29 3557.40 390.842  13
   0  -1  29 4131.04 574.391   3
  -1   0  29 3246.72 382.144  19
   0   1  29 3413.58 384.809  19
   1   0  29 2977.42 371.984  19
  -1   0 -29 3859.04 412.869  13
   1   0  29 4022.45 520.473   3
   1   0 -29 3438.91 426.074  13
   0   1 -29 3043.91 404.335  13
   0  -1  29 3454.82 397.258  19
  -1   0  29 3189.66 446.085   3
  -1   0  29 3505.99 489.619   4
   0   1 -30 2960.96 393.210  13
  -1   0  30 3002.25 443.580   4
   0   1  30 3399.40 383.410  19
   0  -1 -30 3645.24 410.731  13
  -1   0  30 3108.55 373.139  19
   0  -1  30 4037.97 533.469   3
   0  -1  30 3215.60 386.994  19
  -1   0 -30 3005.61 375.151  13
   1   0  30 3439.46 409.311  19
   1   0  30 3754.25 517.836   3
   1   0 -30 2847.75 389.698  13
   0   1 -31 2176.50 342.997  13
   1   0 -31 2318.44 355.631  13
   0  -1  31 2465.38 358.230  19
   0   1  31 2110.78 324.008  19
  -1   0  31 2194.98 327.929  19
   1   0  31 2439.99 345.166  19
   1   0  32 773.422 232.940  19
   0  -1  32 500.774 188.680  19
   0   1 -32 252.660 171.059  13
   1   0 -32 323.127 185.094  13
   0   1  32 538.640 181.926  19
  -1   0  32 676.295 210.801  19
   0   1 -33 6475.13 596.322  13
   0  -1  33 7528.23 601.986  19
   0   1  33 7400.20 587.833  19
   1   0 -33 7083.03 620.462  13
   1   0  33 6788.96 585.303  19
  -1   0  33 6995.17 569.324  19
   0  -1  34 1914.13 317.610  19
   1   0 -34 1784.89 340.805  13
  -1   0  34 2009.87 328.719  19
   0   1  34 2161.40 324.569  19
   0   1 -34 1914.12 353.063  13
   1   0  34 1891.51 314.311  19
   0   1 -34 1340.26 284.911  18
  -1   0  35 32.7750 115.280  19
   0   1  35-23.0643 147.103  19
   1   0 -35 193.568 182.256  13
   1   0  35 24.5278 140.450  19
   0  -1  35 278.124 187.757  19
   0   1 -35-2.22389 96.4799  18
  -1   0  36 1399.51 268.621  19
   0   1 -36 847.730 233.531  18
   0   1  36 1117.83 237.859  19
   1   0  36 1540.32 290.216  19
   0  -1  36 1263.16 276.369  19
   1   0 -36 1260.03 284.942  13
  -1   0  37 379.943 159.907  19
   0   1 -37 187.423 157.743  18
   1   0 -37 222.204 145.245  13
   0  -1  37 266.030 157.478  19
   1   0  37 347.541 163.814  19
   0   1  37 423.568 165.407  19
   0  -1  38 879.195 225.983  19
   1   0 -38 866.696 227.135  13
   0   1  38 655.167 201.785  19
  -1   0  38 769.475 217.876  19
   1   0  38 612.228 210.725  19
   1   0 -39 238.224 156.014  13
   0  -1  39 281.681 158.144  19
   0   1  39 377.246 160.652  19
  -1   0  39 455.607 192.221  19
   1   0  39 387.810 157.748  19
   0   1  40-128.577 119.660  19
   1   0  40-183.253 137.324  19
  -1   0  40 9.06566 102.623  19
   0  -1  40-14.5946 117.633  19
   0  -1  41 256.250 149.157  19
   1   0  41 131.974 115.585  19
  -1   0  41 63.2603 116.485  19
   0   1  41 23.5267 111.789  19
   0  -1  42 178.832 101.437  19
  -1   0  42 435.066 153.755  19
   0   1  42 359.085 133.461  19
   1   0  42 237.487 120.221  19
   0   1  42 139.508 115.154  11
   1   0  43 239.950 128.687  19
   0  -1  43 15.2601 82.2416  19
   0   1  43 132.149 87.1133  11
  -1   0  43 134.286 99.8085  19
   0   1  43-43.8766 78.1712  19
   1   0  44-23.0025 73.3830  19
   0  -1  44-32.8724 78.3323  19
   0   1  44 55.5100 77.8223  11
   0   1  44-50.6637 75.1940  19
  -1   0  44 209.900 102.789  19
   1   1   0 262.996 65.6185   3
  -1   1   0 353.056 67.3073   4
   1   1   0 250.319 66.6387   2
   1  -1   0 295.579 58.5768   3
   1   1   1 3668.48 221.955   2
   1   1   1 3870.22 209.400   4
   1  -1  -1 3911.11 163.211   3
   1   1   1 3828.86 212.831   3
   1  -1   1 3775.21 186.266   3
  -1   1   1 3860.27 203.920   4
   1   1  -1 3715.27 227.246   2
  -1   1  -1 3949.33 181.183   4
   1  -1   2 4885.33 231.729   3
  -1   1  -2 5418.78 250.931   1
  -1   1   2 5011.47 252.776   4
   1   1   2 4791.12 229.931   4
   1  -1  -2 5246.29 180.211   3
   1   1  -2 4834.81 265.254   2
  -1   1  -2 5155.77 196.209   4
   1   1   2 5089.48 243.970   3
   1   1   3 7742.11 301.250   3
   1   1   3 7700.10 290.219   4
  -1   1  -3 8501.75 303.014   1
  -1   1  -3 8299.76 238.069   4
   1  -1   3 7847.79 312.574   3
   1   1  -3 7532.90 340.094   2
  -1   1   3 7705.50 329.445   4
  -1   1   4 54486.5 923.458   4
  -1   1  -4 57499.6 758.375   1
   1  -1   4 55025.0 884.908   3
   1   1   4 55472.6 830.926   3
   1   1   4 56007.3 783.898   4
   1   1  -4 56047.1 946.347   2
   1   1   5 416.824 85.0845   3
   1  -1   5 444.528 100.710   3
   1  -1  -5 496.506 52.4789   2
  -1   1   5 401.401 106.655   4
   1   1   5 451.404 89.4786   4
   1   1  -5 439.163 102.580   2
   1   1   5 440.332 79.1139   1
  -1   1  -5 448.910 75.8918   1
   1  -1  -6 35361.3 412.706   2
   1   1  -6 35860.8 821.963   2
  -1   1  -6 36780.4 573.814   1
   1   1   6 35802.3 582.793   1
   1   1   6 35592.2 713.924   3
   1  -1   6 35618.8 807.273   3
  -1   1   6 36430.7 856.070   4
   1   1   6 35187.4 674.201   4
   1   1   7 1182.68 117.671   1
  -1   1   7 1398.07 196.056   4
   1   1   7 1205.00 138.263   4
   1   1   7 1490.56 157.929   3
   1  -1   7 1339.80 179.762   3
  -1   1  -7 1382.99 116.094   1
   1  -1  -7 1302.70 88.4874   2
   1   1  -7 1378.16 179.970   2
   1   1   8 316.409 90.1142   4
   1   1  -8 355.418 109.821   2
   1   1   8 319.192 66.8801   1
   1  -1   8 295.185 100.600   3
  -1   1   8 352.631 124.515   4
   1  -1  -8 375.249 59.9187   2
   1   1   8 319.447 89.3106   3
   1  -1  -9 5478.66 221.985   2
  -1   1   9 5814.46 408.668   4
   1  -1   9 5671.42 390.232   3
   1   1   9 5668.49 311.107   4
   1   1  -9 5832.41 378.052   2
   1   1   9 5424.61 322.265   3
   1   1   9 5664.35 237.026   1
   1   1 -10 3860.26 321.694   2
   1   1  10 3639.41 270.895   4
   1  -1 -10 3634.67 191.872   2
   1  -1  10 3508.37 328.748   3
  -1   1  10 3587.85 350.998   4
   1   1  10 3748.66 285.003   3
   1   1  10 3645.95 196.531   1
  -1   1  11 3541.58 353.254   4
   1  -1 -11 3452.46 198.571   2
   1   1 -11 3592.25 322.540   2
   1   1  11 3475.32 269.277   4
   1   1  11 3630.48 195.989   1
   1  -1  11 3358.49 338.351   3
   1   1  11 3423.31 285.370   3
   1   1  12 23.6961 60.0236   4
  -1   1  12 99.4998 111.357   4
   1   1 -12-14.6166 76.3072   2
   1  -1 -12 25.7967 39.1374   2
   1   1  12 19.3346 36.9718   1
   1   1  12 76.7741 60.9602   3
   1  -1  12 69.2451 98.2621   3
  -1   1  13 14177.0 734.757   4
   1   1  13 14744.3 402.311   1
   1   1  13 14888.9 635.100   3
   1   1  13 15161.9 600.627   4
   1   1 -13 15054.9 707.569   2
   1  -1  13 14791.3 726.274   3
   1  -1 -13 15205.6 461.132   2
   1  -1 -14 5145.97 282.879   2
   1   1  14 4280.73 224.598   1
   1   1  14 4359.44 366.767   3
   1   1  14 5122.46 371.625   4
   1  -1  14 4971.36 443.569   3
   1   1 -14 4647.71 419.671   2
  -1   1  14 4755.44 444.982   4
  -1   1  15-77.0724 115.608   4
   1   1  15 32.5392 76.6430   4
   1  -1 -15 15.5899 42.8346   2
   1   1 -15-7.16046 97.6622   2
   1  -1  15 71.5928 109.630   3
   1   1  15 57.2633 85.5520   3
   1  -1  16 2507.69 343.685   3
  -1   1  16 2542.48 340.869   4
   1   1  16 2354.47 300.356   3
   1   1  16 2209.29 283.335   4
   1   1 -16 2446.14 322.331   2
   1   1  17 613.682 165.480   4
   1   1  17 810.526 186.643   3
   1   1 -17 722.270 185.782   2
   1  -1  17 895.824 215.357   3
  -1   1  17 583.050 185.828   4
  -1   1  18 4461.73 465.696   4
   1   1 -18 4995.52 477.204   2
   1   1  18 4570.50 432.284   3
   1   1  18 4658.11 423.036   4
   1  -1  18 4873.44 479.420   3
   1  -1  19 14848.2 846.842   3
   1   1 -19 14486.6 830.277   2
   1  -1  19 15442.1 683.145   4
   1   1  19 15816.5 758.557   4
  -1   1  19 14203.3 849.163   4
   1   1  19 14591.5 779.389   3
   1   1 -20 198.153 134.945   2
   1   1  20 246.506 143.126   3
  -1   1  20-2.12902 120.953   4
   1  -1  20 139.320 128.000   3
   1   1  20 74.1065 81.1007   4
   1   1  21 1145.12 243.508   3
  -1   1  21 927.427 243.087   4
   1  -1  21 889.082 232.378   3
   1   1  21 1208.72 229.371   4
   1   1 -21 1204.40 264.750   2
  -1   1  22 5403.49 470.105   3
  -1   1  22 4740.37 523.559   4
   1   1 -22 5260.11 531.316   2
   1   1  22 5331.39 501.444   3
   1   1  22 5027.33 450.846   4
   1  -1  22 4870.07 522.736   3
   1  -1  23 3316.76 440.991   3
  -1   1  23 3842.37 405.351   3
  -1   1  23 3066.59 441.940   4
   1   1 -23 3698.10 455.007   2
   1   1  23 3677.41 433.963   3
   1   1 -23 3424.90 373.881  27
   1   1  23 3412.66 338.483  19
   1   1 -23 3500.87 366.815  13
   1  -1  23 2875.76 327.367  19
   1   1 -24 779.796 224.539   2
   1  -1  24 1215.28 226.295  19
   1   1  24 806.206 219.675   3
  -1   1 -24 751.252 181.734  13
   1  -1  24 888.009 251.297   3
  -1   1  24 835.170 263.097   4
   1   1 -24 715.462 182.393  27
   1  -1 -24 882.293 206.025  13
  -1   1  24 958.713 182.810  19
   1   1  24 1001.95 208.722  19
   1   1 -24 1030.43 215.150  13
   1   1 -25 252.662 149.940  27
  -1   1  25 3.07102 80.6264  19
  -1   1  25-1.79056 115.998   4
   1   1 -25 187.744 127.131  13
   1   1  25 209.852 126.450   3
   1  -1  25 123.967 140.901   3
  -1  -1  25 293.050 157.847   4
   1   1 -25 128.543 135.148   2
   1  -1  25 151.207 146.987  19
   1   1  25 36.5636 93.1353  19
   1  -1 -25 133.538 120.530  13
  -1   1 -25 123.201 101.263  13
   1  -1  26 10883.0 663.413  19
  -1   1  26 10823.0 823.451   4
   1  -1 -26 11099.5 664.234  13
   1   1 -26 11232.8 702.757  13
   1   1  26 12462.5 823.154   3
   1   1  26 10791.8 646.945  19
   1  -1  26 11392.4 876.262   3
   1   1 -26 13039.9 887.526   2
  -1  -1  26 10750.6 811.207   4
  -1   1 -26 11971.6 719.163  13
  -1   1  26 11605.3 641.249  19
   1  -1 -27 2139.43 310.984  13
  -1   1  27 2713.07 320.385  19
  -1  -1  27 2655.30 399.693   4
   1   1  27 3027.91 412.538   3
  -1   1  27 2617.42 422.042   4
   1   1 -27 2601.41 363.628  13
   1  -1  27 2506.30 326.712  19
  -1   1 -27 2286.15 335.281  13
   1   1  27 2714.85 340.618  19
   1  -1  27 2776.33 440.744   3
   1   1  28 206.736 130.744  19
   1  -1  28-183.300 150.530   3
   1   1 -28 2.08778 107.920  13
   1  -1  28-15.2961 105.337  19
   1  -1 -28-164.372 135.808  13
  -1  -1  28-392.138 184.270   3
  -1   1 -28-94.7758 84.1955  18
  -1   1  28 108.379 110.650  19
  -1   1  28 247.911 158.514   4
  -1   1  29 1589.55 333.150   4
   1   1  29 1195.96 248.778  19
   1   1 -29 1075.35 253.075  13
   1  -1 -29 816.301 224.322  13
   1  -1  29 1301.67 260.719  19
  -1  -1  29 1157.15 236.968  19
  -1  -1  29 1678.76 340.027   4
  -1   1 -29 1246.81 251.806  18
  -1  -1  29 1384.98 304.269   3
  -1   1  29 1354.66 250.177  19
   1  -1  29 1181.20 301.040   3
   1  -1  30 3210.16 390.854  19
   1  -1 -30 2635.73 372.429  13
  -1  -1  30 3241.14 384.954  19
   1   1 -30 3119.17 409.884  13
  -1   1  30 3012.10 448.079   4
   1   1  30 2997.88 372.072  19
  -1   1  30 2996.46 357.649  19
  -1  -1  30 3222.41 473.662   3
   1  -1  31 3865.09 435.809  19
  -1  -1  31 4666.06 463.920  19
   1  -1 -31 4341.30 469.929  13
   1   1  31 4352.40 464.101  19
   1   1 -31 3879.74 462.435  13
  -1   1  31 4336.04 435.674  19
   1   1  32 5297.43 507.470  19
  -1   1  32 5849.66 501.069  19
   1  -1 -32 5793.27 552.468  13
  -1  -1  32 5792.95 522.920  19
   1   1 -32 5058.54 534.663  13
   1  -1  32 5931.27 532.961  19
   1  -1 -33 418.869 199.723  13
   1   1  33 472.698 168.411  19
  -1  -1  33 671.739 203.428  19
   1   1 -33 373.562 190.671  13
  -1   1  33 491.781 174.097  19
   1  -1  33 627.773 200.240  19
   1  -1  34 1407.97 294.309  19
   1  -1 -34 1552.03 306.805  13
  -1  -1  34 1337.07 273.636  19
  -1   1  34 1372.35 263.407  19
   1   1  34 1348.23 272.147  19
   1   1 -34 1402.68 307.545  13
  -1  -1  35 54.5192 121.544  19
   1   1 -35-37.3259 147.853  13
   1   1  35 18.1846 128.089  19
  -1   1  35 7.48319 118.530  19
   1  -1  35-138.587 121.807  19
   1  -1 -35 110.046 127.658  13
   1  -1  36 170.081 165.759  19
   1   1 -36 123.478 178.358  13
   1   1  36 49.0932 117.929  19
  -1   1  36-21.9796 109.509  19
  -1  -1  36 114.802 129.998  19
   1  -1 -36 304.571 179.829  13
   1  -1 -37 87.2441 129.639  13
   1  -1  37 20.5470 115.523  19
   1   1  37 33.4866 130.583  19
  -1   1  37 61.5642 106.785  19
   1   1 -37-68.8944 133.018  13
  -1  -1  37 88.6007 115.637  19
   1  -1  38 1151.45 252.035  19
   1  -1 -38 964.356 241.515  13
  -1  -1  38 1098.81 239.129  19
   1   1  38 1245.42 258.977  19
   1   1 -38 709.712 207.293  18
  -1   1  38 1355.88 248.422  19
  -1   1  39-24.0998 109.755  19
   1   1  39 26.1204 102.084  19
  -1  -1  39-182.153 155.079  19
   1   1 -39-36.3766 102.762  18
   1  -1  39 106.383 118.605  19
   1   1  40-48.1680 132.870  11
   1  -1  40-92.5115 111.983  19
   1   1 -40 4.91410 84.4577  18
  -1  -1  40 166.902 121.439  19
   1   1  40 99.8138 125.725  19
  -1   1  40 10.4717 117.515  19
  -1   1  41-85.4049 92.8266  19
   1   1  41-2.22247 131.003  11
   1   1 -41-205.395 115.449  18
  -1  -1  41 166.097 137.415  19
   1   1  41 1.48467 100.669  19
   1  -1  41-77.2662 125.188  19
  -1  -1  42 63.0620 90.8693  19
   1   1  42 75.1640 104.293  11
   1   1 -42 402.012 126.294  18
   1  -1  42 49.4834 111.838  19
   1   1  42 155.031 114.265  19
  -1   1  42 150.395 86.1908  19
  -1   1  42 155.574 120.230  11
   1  -1  43-138.652 102.596  19
  -1   1  43-31.6807 87.2366  11
  -1  -1  43 57.0033 95.8169  19
  -1   1  43 63.7645 84.8332  19
   1   1  43 49.5279 95.2438  11
   1   1  43 102.490 110.979  19
   1  -1  44-81.5826 78.2640  19
   1   1  44 113.958 91.5109  19
  -1   1  44 146.228 103.061  11
  -1  -1  44 8.33924 77.2257  19
   0   2   0 9585.58 363.640   2
   2   0   0 9092.15 417.222   3
   0   2   0 9486.81 417.408   4
   0   2   1 174.007 55.9903   2
   0   2   1 157.448 72.4560   4
   2   0  -1 115.333 71.6291   3
   0   2  -1 113.316 62.1135   2
   2   0   1 57.1662 58.8704   3
   0   2  -1 154.860 70.8889   4
   2   0  -2 53134.2 997.834   3
   0   2   2 53733.9 1010.07   4
   2   0   2 53570.5 1028.84   3
   0   2  -2 54302.7 974.007   2
   0   2  -2 53668.0 999.836   4
   0   2   2 55387.0 767.019   2
   0   2   3 18376.0 410.917   2
   2   0   3 17312.4 595.816   3
   0   2  -3 17528.2 574.644   4
   0   2   3 17781.5 593.008   4
   0   2  -3 17447.2 583.028   2
   2   0  -3 17742.5 576.069   2
   0   2  -4 442.669 109.852   2
   2   0   4 331.370 112.274   3
   0   2   4 425.402 113.744   4
   0   2   4 407.719 60.8221   2
   2   0  -4 438.250 102.690   2
   0   2  -4 410.376 114.620   1
   0   2   4 483.366 118.486   1
   0   2   5 30042.2 804.472   1
   2   0  -5 29308.1 749.098   2
   2   0   5 28889.4 804.204   3
   0   2   5 29813.7 801.350   4
   0   2  -5 27979.7 758.362   1
   0   2   5 30459.4 448.831   2
   0   2  -5 28783.1 826.158   2
   0   2   6 20051.9 340.807   2
   2   0  -6 20678.7 633.583   2
   0   2   6 21017.8 686.463   1
   0   2   6 19106.8 665.412   4
   0   2  -6 19544.2 711.154   2
   2   0   6 19366.1 676.473   3
   0   2   6 20296.3 293.489   3
   0   2   7 14913.5 285.435   3
   0   2   7 14002.2 585.072   4
   2   0   7 13804.4 589.297   3
   0   2  -7 13556.2 615.511   2
   0   2   7 13777.1 267.718   2
   0   2   7 14090.0 570.976   1
   2   0  -7 13844.0 528.640   2
   0   2   8 13715.6 309.241   3
   2   0  -8 12958.2 526.052   2
   0   2  -8 13074.6 635.929   2
   0   2   8 13253.0 567.484   1
   2   0   8 12817.1 589.718   3
   0   2   8 12473.5 249.788   2
   0   2   8 12652.5 575.091   4
   0   2   9 2128.79 246.843   1
   2   0  -9 2243.02 232.407   2
   2   0   9 1933.80 244.502   3
   0   2   9 2222.04 257.215   4
   0   2  -9 2115.67 275.624   2
   0   2   9 2238.97 139.935   3
   0   2   9 2026.52 104.135   2
   0   2  10 15466.0 400.625   3
   0   2  10 14731.6 292.894   2
   2   0 -10 14569.4 589.443   2
   0   2 -10 14708.1 722.126   2
   0   2  10 14783.6 631.716   1
   2   0  10 14819.0 669.701   3
   0   2  10 14703.8 660.573   4
   0   2 -11 2050.75 286.078   2
   2   0  11 1934.13 265.705   3
   0   2  11 1803.50 239.807   1
   0   2  11 2246.04 172.239   3
   2   0 -11 1901.34 224.220   2
   2   0  11 1281.08 79.3176   4
   0   2  11 2034.93 259.813   4
   0   2  12 451.682 136.145   1
   2   0 -12 948.429 170.583   2
   2   0  12 631.432 177.790   3
   0   2  12 625.328 101.996   3
   0   2  12 524.856 150.008   4
   0   2 -12 724.268 192.923   2
   0   2  13 27437.7 924.280   1
   0   2  13 29252.6 698.725   3
   0   2  13 27071.0 978.819   4
   0   2 -13 27771.6 1063.71   2
   2   0 -13 27166.7 863.398   2
   2   0  13 27966.7 1014.40   3
   0   2  14 28.4542 45.9091   3
   2   0 -14 72.5321 83.7098   2
   0   2 -14 85.7407 91.0550   2
   2   0  14 10.5255 92.6212   3
   0   2  14 176.812 105.001   1
   0   2  14 58.8813 101.432   4
   0   2  15 198.170 116.106   1
   0   2 -15 106.015 99.4046   2
   2   0 -15 200.923 103.058   2
   0   2  15 164.271 132.840   4
   0   2  15 173.839 85.1908   3
   2   0  15 111.723 111.409   3
   0   2  16 7330.16 423.072   3
   0   2  16 7390.96 494.647   1
   2   0  16 6497.82 549.107   3
   0   2  16 6993.21 560.203   4
   0   2 -16 7380.03 593.316   2
   2   0 -16 7509.59 507.001   2
   2   0  17 1654.13 292.918   3
   2   0 -17 2053.72 280.757   2
   0   2 -17 1903.27 320.649   2
   0   2  17 1865.03 318.638   4
   0   2  17 1995.36 281.731   1
   0   2  17 2161.50 245.198   3
   0   2 -18 70.1227 84.5638   2
   2   0 -18 196.363 98.3545   2
   2   0  18 85.4107 123.407   3
   0   2  18-12.7094 69.4618   1
   0   2  18 33.5556 98.0577   4
   0   2 -19 2660.39 388.003   2
   0   2  19 2697.45 389.766   4
   2   0  19 2709.13 390.853   3
   2   0 -19 2859.94 345.099   2
  -2   0  20 583.304 206.349   4
   0   2 -20 357.262 172.215   2
   2   0 -20 339.929 136.697   2
   2   0  20 217.443 120.675   3
   0   2  20 278.285 165.512   4
  -2   0  21 98.9367 135.814   4
   2   0  21 0.82272 138.254   3
   0   2  21 31.1816 105.721   4
   0   2 -21-73.9760 91.1786   2
   2   0  22 1872.03 272.480  19
   0   2  22 1694.45 327.689   4
   0   2 -22 1934.28 353.926   2
   2   0  22 1586.36 323.854   3
   0   2 -22 2084.53 277.640  13
  -2   0  22 1568.04 331.212   4
  -2   0  23 1006.97 283.925   4
   2   0  23 1033.21 282.634   3
   2   0  23 637.375 163.614  19
   0   2  23 681.675 183.366  19
   0   2 -23 1075.26 243.507  13
   2   0 -23 1049.91 228.839  27
   0   2  23 1060.50 255.740   4
   0   2 -23 717.697 228.777   2
   0   2  24 3063.17 332.552  19
   2   0 -24 3365.49 386.222  27
   2   0  24 3017.93 440.460   3
   0  -2  24 2863.73 442.020   3
   0   2 -24 3054.27 454.485   2
  -2   0  24 3187.88 472.276   4
   2   0  24 3381.07 370.010  19
   2   0 -24 3071.81 364.363  13
   0   2  24 3141.40 436.550   4
   0   2 -24 3159.02 380.147  13
   0  -2  25 2626.30 436.337   3
   2   0  25 2577.31 414.516   3
   0   2 -25 2462.41 346.041  13
   0   2  25 2472.51 302.948  19
  -2   0  25 2202.31 403.699   4
   2   0 -25 2432.49 350.523  13
   2   0  25 2430.86 323.756  19
   0   2  25 2738.78 400.053   4
   2   0 -25 2487.64 333.404  27
   2   0 -26-83.1387 107.578  27
   0   2  26 34.9193 89.1093  19
   2   0 -26 150.660 128.431  13
   2   0  26 205.430 147.096   3
   2   0  26 54.8345 96.4323  19
   0   2  26 297.755 157.198   4
   0   2 -26-33.6277 130.569  13
  -2   0  26 399.531 123.537   4
   0  -2  26-337.700 175.568   3
   2   0 -27 484.915 174.676  27
   0   2  27 999.551 309.404   4
   0  -2  27 994.156 303.159   3
   2   0 -27 615.651 206.461  13
  -2   0  27 1259.39 312.352   4
   0   2 -27 547.860 205.266  13
   0   2  27 544.280 154.464  19
   2   0  27 765.418 200.198  19
   2   0  27 1143.75 284.351   3
   0  -2  28 3632.54 410.133  19
   0   2 -28 3525.73 432.862  13
   2   0 -28 3715.13 431.682  27
   2   0  28 4341.39 558.638   3
   0   2  28 3651.17 472.683   4
   0  -2  28 4698.09 590.684   3
   0   2  28 3267.81 380.411  19
   2   0  28 3398.12 406.244  19
  -2   0  28 3944.26 406.638  19
  -2   0  28 3314.43 486.923   4
   2   0 -28 3537.39 424.660  13
  -2   0  29 2166.26 306.559  19
   2   0 -29 2064.69 333.865  13
   0   2 -29 2206.83 362.854  13
   2   0  29 2550.47 355.755  19
   0  -2  29 2686.51 374.618  19
  -2   0  29 1691.32 394.843   4
   0   2  29 2688.59 352.404  19
   2   0  29 2635.94 460.999   3
   0  -2  30 288.536 159.902  19
   0   2 -30 113.993 142.894  13
   0   2 -30 226.773 168.617  18
   0   2  30 258.650 139.790  19
  -2   0  30 120.090 135.701  19
   2   0 -30 153.351 133.552  13
   2   0  30 139.477 138.897  19
   0   2  31 296.755 150.803  19
   0  -2  31 111.075 162.211  19
   0   2 -31 163.573 151.535  18
   2   0 -31 297.219 197.968  13
  -2   0  31 60.2760 113.045  19
   2   0  31 49.3593 111.820  19
   2   0  32 1181.36 265.489  19
   0   2 -32 712.158 220.141  18
   0   2  32 928.989 231.649  19
   2   0 -32 1006.02 261.733  13
  -2   0  32 1357.90 264.390  19
   0  -2  32 1044.81 269.156  19
   2   0  33 410.280 185.227  19
   2   0 -33 304.342 173.738  13
   0   2  33 316.809 135.166  19
   0  -2  33 140.997 136.415  19
   0   2 -33 50.5294 114.336  18
  -2   0  33 204.650 153.107  19
   2   0  34 947.139 234.252  19
  -2   0  34 1219.24 248.910  19
   0   2 -34 852.348 245.856  18
   0   2  34 1210.47 255.899  19
   0  -2  34 1139.51 262.503  19
   2   0 -34 1444.23 320.983  13
   2   0  35 1670.22 304.097  19
  -2   0  35 1497.16 273.455  19
   0   2 -35 1154.15 268.161  18
   0   2  35 1634.96 287.682  19
   2   0 -35 1201.09 272.700  13
   0  -2  35 1273.93 272.783  19
   2   0 -36 1682.06 325.801  13
   0   2 -36 1444.62 298.347  18
   0   2  36 1959.99 298.583  19
   0  -2  36 1795.06 300.957  19
  -2   0  36 2010.16 290.414  19
   2   0  36 1614.21 298.780  19
   0  -2  37 3089.27 390.935  19
   0   2  37 2957.55 358.637  19
  -2   0  37 2956.96 355.520  19
   0   2  37 2641.46 363.332  11
   2   0  37 2833.55 372.318  19
   2   0 -37 2327.95 372.869  13
   0   2 -37 2257.95 351.150  18
  -2   0  38-114.114 116.994  19
   0   2 -38 9.38043 102.032  18
   2   0  38-111.028 121.081  19
   0   2  38-132.661 122.403  19
   0   2  38 194.215 147.840  11
   2   0 -38 33.7673 131.041  13
   0  -2  38-31.6777 127.636  19
  -2   0  39 51.5599 94.4182  19
   0   2  39 155.650 110.711  19
   2   0 -39 385.891 180.456  13
   0   2  39 128.747 126.771  11
   0  -2  39 187.640 129.836  19
   0   2 -39 97.8712 92.7903  18
   2   0  39 185.547 119.297  19
   2   0 -40 1358.18 272.389  13
   2   0  40 1224.17 243.621  19
   0   2  40 1243.16 214.757  19
   0  -2  40 1500.16 257.226  19
   0   2 -40 843.971 193.902  18
  -2   0  40 1203.76 225.796  19
   0   2  40 1241.61 233.974  11
   0  -2  41-2.00094 100.914  19
   2   0  41 85.8270 105.731  19
  -2   0  41 283.128 117.518  19
   0   2  41 422.553 149.920  19
   0   2  41 60.8299 130.906  11
   2   0 -41-41.2594 84.5125  18
   2   0 -42-254.469 140.132  18
  -2   0  42 131.449 96.1249  19
   2   0  42-31.0152 87.9482  19
   0   2  42 53.8601 97.7085  11
   0  -2  42 3.64616 100.285  19
   0   2  42 39.1802 91.0435  19
   0  -2  43 175.674 111.438  19
   2   0  43 219.569 117.882  19
   0   2  43 219.114 98.2543  11
   2   0  44 31.2991 70.0670  19
   1   2  43 235.043 102.554  19
  -1  -2  43 379.358 127.480  19
  -2   1  43 201.198 110.208  11
   2  -1  43 451.464 130.215  19
   2   1 -42 111.140 115.146  18
   2  -1  42-1.31741 88.9256  19
  -1  -2  42 433.337 135.305  19
  -2   1  42 169.445 111.180  11
   1   2  42 293.879 123.330  11
   1   2  42 342.619 134.349  19
  -1  -2  41 326.494 134.691  19
   2   1 -41 123.356 78.7285  18
   2  -1  41 414.255 147.535  19
   1   2  41 215.933 113.122  11
   1   2  41 393.690 129.262  19
  -1  -2  40 1101.16 219.452  19
   1   2  40 938.754 195.740  11
   2  -1  40 1295.17 239.531  19
   1   2  40 1121.92 220.047  19
   2  -1  39 980.915 219.756  19
   1   2  39 1121.87 230.617  19
  -1  -2  39 889.990 213.699  19
   1   2  39 775.813 202.349  11
   2   1 -39 1175.22 270.198  13
  -2   1  38 857.120 194.511  19
   2   1 -38 667.473 221.094  13
   1   2  38 763.028 218.963  19
  -1  -2  38 833.462 214.505  19
   1   2  38 860.583 213.778  11
   2  -1  38 587.100 190.271  19
   2   1 -37-34.6883 125.700  13
   2  -1  37-15.5824 107.487  19
   1   2  37-88.1744 111.285  11
  -1  -2  37-23.6872 104.810  19
  -2   1  37 13.1038 89.6880  19
   1   2  37-68.0824 104.812  19
   1   2  36 2227.43 329.818  11
   1   2  36 2132.79 312.990  19
  -2   1  36 2578.81 332.413  19
   2   1 -36 2051.97 349.574  13
  -1  -2  36 2472.16 354.351  19
   2  -1  36 1947.23 307.961  19
  -1   2 -36 1630.36 285.311  18
  -1   2 -35 588.819 193.707  18
   2   1 -35 978.275 261.203  13
   1   2  35 1391.62 263.586  11
   1   2  35 1468.82 289.530  19
   2  -1  35 1025.40 243.515  19
  -1  -2  35 1293.79 266.938  19
  -2   1  35 1201.41 234.052  19
   2  -1  34 775.781 218.183  19
   2   1 -34 764.041 246.900  13
   1   2  34 256.870 146.595  19
  -2   1  34 818.369 203.751  19
  -1   2 -34 267.413 145.322  18
  -1  -2  34 588.781 196.819  19
  -1  -2  33 515.325 181.744  19
   1   2  33 572.525 188.813  19
  -1   2 -33 181.244 137.471  18
  -2   1  33 351.063 164.469  19
   2  -1  33 488.618 188.496  19
   2   1 -33 117.237 152.417  13
   1   2  32 1542.05 279.288  19
   2  -1  32 1590.00 305.800  19
   2   1 -32 1487.22 313.879  13
  -2   1  32 1760.59 291.984  19
  -1  -2  32 1637.83 314.191  19
  -1   2 -32 1309.87 280.417  18
  -1   2 -31 1296.70 273.568  18
   2   1 -31 1594.96 323.544  13
   1   2  31 2112.56 332.291  19
   2  -1  31 1659.66 300.572  19
  -1  -2  31 2166.48 347.945  19
  -2   1  31 2210.50 317.069  19
  -2   1  30 736.992 205.318  19
   1  -2 -30 723.120 205.091  13
  -1   2 -30 574.507 184.080  18
   1   2  30 585.824 197.958  19
   2  -1  30 797.890 203.957  19
   2   1 -30 516.865 215.403  13
   1   2  29 602.014 206.875  19
  -1   2 -29 785.778 212.951  18
   1  -2 -29 725.181 213.770  13
  -2   1  29 1069.19 224.689  19
   2   1 -29 989.572 255.101  13
   2  -1  29 675.670 197.025  19
   2   1 -29 698.002 218.151  27
   2   1 -28 3794.45 450.551  13
   1   2  28 3767.87 408.128  19
   2  -1  28 3752.37 416.563  19
  -2   1  28 3034.31 484.986   4
   2   1 -28 3677.32 444.237  27
  -1   2 -28 3238.27 416.872  18
  -2   1  28 4304.26 413.137  19
   2  -1  28 4832.25 604.258   3
   1  -2 -28 4067.06 432.066  13
   2  -1  27 1748.25 352.924   3
   2   1 -27 1200.54 260.137  13
  -2   1  27 1539.41 349.338   4
   2   1 -27 1505.93 287.857  27
  -2   1  27 1419.60 249.914  19
   1   2  27 1420.50 259.394  19
   2  -1  27 1275.08 266.700  19
   1  -2 -27 1431.89 265.422  13
  -1   2 -27 962.688 240.912  18
   1   2  26 1182.92 226.466  19
  -1   2 -26 1259.24 243.680  18
   2  -1  26 1694.74 354.773   3
   1  -2 -26 797.784 206.112  13
  -2   1  26 1214.55 230.933  19
   2  -1  26 1020.35 223.360  19
  -2   1  26 1041.09 302.768   4
   2   1 -26 1326.41 275.540  27
   2   1 -26 1033.42 242.016  13
   1  -2 -25 5966.20 483.665  13
   2  -1  25 5599.37 617.274   3
   1   2  25 5944.17 483.733  19
  -2   1  25 6018.73 655.599   4
   2   1 -25 5781.86 522.647  27
  -2   1  25 6141.85 458.012  19
   2  -1  25 5546.08 479.930  19
  -1   2 -25 5809.20 512.262  18
   2   1 -25 5631.52 508.396  13
   2  -1  24 1220.71 319.860   3
   2   1 -24 1179.91 246.106  13
  -2   1  24 1545.73 225.057  19
  -1   2 -24 1211.74 235.951  18
   2   1 -24 1218.14 275.210   2
   1   2  24 1099.74 219.024  19
  -2   1  24 1037.38 282.422   4
   2  -1  24 1216.46 221.154  19
   2   1 -24 1102.86 232.851  27
   1   2  23 5492.87 518.665   4
  -1   2 -23 4874.93 467.048  18
  -2   1  23 4280.63 553.434   4
   1   2  23 4828.82 422.211  19
   2   1 -23 4748.40 438.959  13
   2  -1  23 4881.90 576.927   3
   2   1 -23 4627.32 457.697  27
   2   1 -23 5186.45 561.796   2
   2  -1  23 4920.49 429.811  19
   2   1 -22 1641.82 268.717  13
   2  -1  22 1847.20 275.633  19
  -1   2 -22 1359.23 239.629  18
   1   2  22 1203.37 257.094   4
  -2   1  22 1410.43 322.958   4
   2   1 -22 1660.72 319.932   2
   1   2  22 1948.51 283.501  19
   2   1 -22 1552.01 271.924  27
   2  -1  22 1649.54 328.596   3
   2   1 -21 1243.77 278.759   2
  -2   1  21 1473.54 318.259   4
   1   2  21 1129.37 239.062   4
   2  -1  21 917.813 254.013   3
   1   2  20 12475.7 714.542   3
   2  -1  20 11483.2 822.205   3
   1   2  20 12496.1 754.199   4
   2   1 -20 11885.5 802.649   2
  -2   1  20 10761.8 807.953   4
  -2   1  19 3357.77 441.942   4
   2   1 -19 3341.51 419.164   2
   1   2  19 3494.06 413.803   4
   1   2  19 3572.53 371.452   3
   2  -1  19 3029.47 428.972   3
   2   1 -18 8807.02 654.939   2
   1   2  18 8674.95 554.412   3
   1   2  18 8146.96 592.408   4
   2  -1  18 7723.63 652.682   3
  -2   1  18 7936.73 686.964   4
  -2   1  17 1661.67 316.980   4
   2   1 -17 1845.01 296.666   2
   1   2  17 1677.92 241.240   3
   1   2  17 1438.55 264.785   4
   2  -1  17 1628.26 310.174   3
   2   1 -16 4902.25 459.942   2
   1   2  16 4248.93 411.956   4
   1   2  16 4480.50 371.308   3
  -1   2 -16 4727.86 497.254   2
   2  -1  16 4262.56 474.387   3
  -2   1  16 4433.54 476.841   4
   2   1 -15 3040.25 355.124   2
   2  -1  15 2513.00 354.205   3
   1   2  15 2587.22 309.984   4
  -2   1  15 2842.90 385.966   4
   1   2  15 3037.85 293.269   3
   1   2  15 2491.25 253.371   1
  -1   2 -15 2569.67 356.522   2
  -1   2 -14 22376.1 1000.17   2
   1   2  14 23414.2 777.265   3
   2   1 -14 21315.2 905.428   2
   1   2  14 22658.7 733.409   1
   2  -1  14 21982.7 981.354   3
   1   2  14 22514.0 863.347   4
  -2   1  14 23799.1 1053.34   4
   1   2  13 8945.96 463.146   1
  -2   1  13 9278.34 641.767   4
   1   2  13 9048.33 529.996   4
   2   1 -13 8897.90 563.698   2
   1   2  13 9512.38 474.995   3
  -1   2 -13 9311.50 637.232   2
   2  -1  13 8878.10 603.631   3
   1   2  12 10871.9 489.597   3
   1   2  12 10589.9 566.683   4
  -1   2 -12 10618.4 652.936   2
   2  -1  12 10548.3 630.021   3
   1   2  12 10738.1 491.058   1
   2   1 -12 10865.0 608.612   2
  -2   1  12 11710.3 707.956   4
   1   2  11 1954.60 214.728   1
   2  -1  11 2085.79 277.588   3
   1   2  11 2449.33 228.355   3
   2   1 -11 2464.07 291.804   2
   1   2  11 2167.22 256.650   4
  -2   1  11 2197.63 309.375   4
  -1   2 -11 2094.29 294.389   2
   2  -1  10 12188.3 631.086   3
  -2   1  10 11478.9 670.377   4
   1   2  10 12162.6 510.413   1
   1   2  10 11533.0 466.296   3
   1   2  10 11632.3 560.026   4
   2   1 -10 11726.0 605.995   2
  -1   2 -10 12034.6 665.960   2
  -2   1   9 2406.06 307.273   4
   2   1  -9 2258.57 259.736   2
   1   2   9 2311.51 228.955   1
  -1   2  -9 2186.51 285.735   2
   2  -1   9 2439.03 283.057   3
   1   2   9 2216.99 204.505   3
   1   2   9 2268.03 243.402   4
  -1   2  -8 5413.57 430.130   2
   2  -1   8 5699.61 406.206   3
  -2   1   8 5617.19 434.008   4
   1   2   8 5690.08 348.308   1
  -1   2  -8 5604.76 331.878   1
   2   1  -8 5545.07 399.222   2
   1   2   8 5586.71 306.490   3
   1   2   8 5522.69 363.852   4
   1   2   7 29097.5 679.507   3
  -2   1   7 29105.4 933.446   4
   2  -1   7 28899.2 870.989   3
  -1   2  -7 29184.9 754.758   1
   2   1  -7 29245.4 882.403   2
  -1   2  -7 28628.3 944.077   2
   1   2   7 29209.6 820.659   4
   1   2   7 27767.7 753.294   1
   1   2   6 13727.6 497.668   2
   2  -1   6 14671.3 605.878   3
   1   2   6 14604.4 467.665   3
   1   2   6 14207.1 563.171   4
   1   2   6 13968.9 533.237   1
  -1   2  -6 14648.9 655.358   2
   2   1  -6 14619.8 613.924   2
  -2   1   6 14305.4 631.183   4
  -1   2  -6 14515.0 530.818   1
  -1   2  -5 225.751 105.693   2
   1   2   5 155.969 75.3268   1
  -2   1   5 256.378 118.632   4
   1   2   5 178.990 69.6127   2
   2   1  -5 130.884 79.3563   2
   2  -1   5 231.191 104.065   3
   1   2   5 202.040 73.1095   3
   1   2   5 179.182 82.7165   4
  -1   2  -5 96.9517 78.4986   1
   1   2   4 25238.8 729.583   4
  -1   2  -4 25891.1 719.392   1
   2   1  -4 25963.0 794.507   2
   1   2   4 24827.1 706.519   1
  -1   2  -4 26001.7 778.841   2
  -2   1   4 25264.1 728.152   4
   1   2   4 25199.4 602.936   3
   2  -1   4 25500.2 736.645   3
   1   2   4 26092.5 663.333   2
  -1   2  -4 25399.6 647.204   4
   2  -1   3 6180.62 357.361   3
   2   1  -3 6076.71 380.984   2
  -1   2  -3 5831.20 312.402   4
  -2   1   3 6286.88 344.198   4
  -1   2  -3 6282.74 360.178   2
   1   2   3 6484.94 332.024   2
   1   2   3 6238.77 361.814   4
  -1   2  -3 5787.27 345.838   1
   1   2   3 6062.61 356.268   1
   2  -1   2 14922.2 534.451   3
   1   2   2 15282.5 562.702   1
   1   2   2 15582.3 523.073   2
  -1   2  -2 16501.9 587.986   1
  -2   1   2 15632.4 511.832   4
  -1   2  -2 15294.4 507.131   4
   2   1  -2 15253.3 597.322   2
   1  -2  -2 14745.6 256.115   3
   1   2   2 15161.8 560.587   4
  -1   2  -2 15702.0 537.553   2
   2   1  -1 18925.3 642.153   3
   1  -2  -1 19932.2 355.271   3
   2  -1   1 18716.1 581.959   3
  -2   1   1 19941.0 531.949   4
  -1   2  -1 18521.1 566.093   4
  -1   2  -1 19454.2 644.102   1
   2   1  -1 19323.3 669.905   2
  -1   2  -1 18893.6 555.837   2
   1   2   1 18975.6 629.605   4
   1   2   1 19108.1 589.249   2
  -1   2   0 3297.35 242.679   4
   2   1   0 3372.59 284.880   2
   1   2   0 3353.02 273.378   4
   2   1   0 3386.16 274.088   3
   1   2   0 3382.50 256.025   2
  -1   2   0 3665.65 288.021   1
   1  -2   0 3529.27 174.899   3
  -2   1   0 3440.33 211.701   4
   2  -1   0 3455.81 250.829   3
  -1   2   1 19044.6 600.902   4
  -2   1  -1 20151.3 454.497   4
   1  -2   1 19578.6 457.737   3
   2  -1  -1 19140.5 564.253   3
   1   2  -1 19596.1 619.767   2
   2   1   1 19373.2 645.061   3
   2  -1  -2 17125.0 532.438   3
   1   2  -2 17641.3 603.331   2
   1  -2   2 17928.6 477.628   3
   2   1   2 17617.7 617.768   3
  -1   2   2 17523.2 589.309   4
  -2   1  -2 17607.5 385.616   4
   2   1   3 7766.38 415.440   3
  -2   1  -3 7802.04 225.053   4
   1   2  -3 7845.90 417.916   2
   1  -2   3 7818.81 340.927   3
  -1   2   3 7512.00 399.180   4
   2  -1  -3 7187.73 346.337   3
   1  -2   4 27845.1 692.941   3
  -1   2   4 28333.1 798.574   4
   1   2  -4 29189.9 821.223   2
   2   1   4 28550.4 800.214   3
   2   1   5 82.7522 72.5295   3
   1   2  -5 143.405 92.5337   2
   1  -2   5 190.015 86.9981   3
  -1   2   5 239.551 115.893   4
  -2   1  -5 107.532 66.2174   1
   2  -1  -5 197.860 69.6876   2
   2  -1  -6 15183.0 464.861   2
  -2   1  -6 14939.6 439.536   1
  -1   2   6 15007.0 624.434   4
   2   1   6 14878.5 598.568   3
   1  -2   6 15356.5 580.948   3
   1   2  -6 14588.8 616.761   2
   1  -2   7 27890.8 832.319   3
   2   1   7 26803.3 817.117   3
   2  -1  -7 27023.6 618.354   2
  -1   2   7 27693.2 871.579   4
   1   2  -7 27328.8 868.631   2
  -2   1  -7 26576.5 548.233   1
   2   1   7 25791.8 564.870   4
   2   1   8 3007.10 197.424   4
  -2   1  -8 2794.13 168.519   1
  -1   2   8 3128.92 305.745   4
   1   2  -8 2889.59 298.470   2
   1  -2   8 2995.67 296.316   3
   2  -1  -8 2825.96 205.283   2
   2   1   8 3048.32 293.503   3
   2  -1  -9 2968.02 211.988   2
   2   1   9 3074.08 300.057   3
  -1   2   9 2914.51 122.622   3
   1   2  -9 2782.06 304.125   2
   1  -2   9 2666.75 296.910   3
  -1   2   9 3022.59 310.652   4
  -2   1  -9 2397.17 137.121   1
   2   1   9 2908.00 197.634   4
   2   1  10 12886.7 421.602   4
  -1   2  10 12799.6 311.552   3
   1  -2  10 12394.2 655.018   3
  -1   2  10 13303.9 663.513   4
   2  -1 -10 12948.9 439.175   2
   2   1  10 12586.2 606.901   3
   1   2 -10 13154.6 665.096   2
  -1   2  11 1361.27 120.425   3
   2   1  11 1100.82 194.912   3
   2  -1 -11 1494.44 154.140   2
   1  -2  11 1393.99 233.687   3
   1   2 -11 1331.31 235.875   2
  -1   2  11 1675.38 255.589   4
   2   1  11 1448.64 152.000   4
   2  -1 -12 10103.5 408.622   2
   2   1  12 10741.4 414.554   4
   1  -2  12 10562.8 637.582   3
  -1   2  12 10462.9 357.737   3
   1   2 -12 9872.75 617.103   2
   2   1  12 10046.9 573.155   3
  -1   2  12 10389.6 636.959   4
   2   1  13 11323.8 622.142   3
   1   2 -13 11504.4 697.407   2
   1  -2  13 11351.9 676.998   3
   2  -1 -13 12524.3 474.137   2
   2   1  13 12247.3 462.197   4
  -1   2  13 12071.5 710.773   4
   1  -2  14 22946.0 982.500   3
   1   2 -14 23167.9 1016.39   2
   2   1  14 25086.1 685.317   4
  -1   2  14 22594.7 1000.67   4
   2   1  14 21949.8 891.929   3
   1   2 -15 4208.94 453.388   2
   1  -2  15 3905.65 420.659   3
  -1   2  15 3567.24 433.650   4
   2   1  15 3608.05 381.116   3
   2   1  16 5908.92 505.324   3
  -1   2  16 5843.98 562.994   4
   1   2 -16 6410.86 574.634   2
   1  -2  16 5844.94 528.070   3
   1  -2  17 899.831 233.695   3
  -1   2  17 789.117 257.907   4
   2   1  17 540.401 170.287   3
   1   2 -17 909.991 227.440   2
   1  -2  18 7896.57 640.066   3
  -1   2  18 7629.40 668.352   4
   1   2 -18 7915.61 659.328   2
   2   1  18 7374.43 591.397   3
   2   1  19 1874.63 314.669   3
  -1   2  19 2015.74 368.751   4
   1  -2  19 1853.73 331.627   3
   1   2 -19 2488.76 389.968   2
   1   2 -20 13416.8 898.416   2
  -1   2  20 13697.5 891.878   4
  -1   2  20 13819.8 795.060   1
   1  -2  20 13576.2 874.148   3
   2   1  20 13693.7 854.511   3
   1  -2  21 1558.66 313.392   3
   1   2 -21 1178.13 275.325   2
  -1   2  21 1553.80 326.470   4
  -1   2  21 1631.52 269.821   1
   2   1  21 1385.41 285.725   3
   1   2 -22 1509.02 253.851  13
   1  -2  22 1430.11 228.120  19
  -1   2  22 1604.67 333.014   4
   1   2 -22 1356.36 313.198   2
   1  -2  22 1284.31 297.243   3
   2   1  22 1183.20 222.005  19
   1   2 -22 1277.14 225.058  27
   2   1  22 1082.83 259.359   3
   2   1  23 5208.45 470.366  19
   1   2 -23 5230.90 590.646   2
  -1   2  23 5306.87 581.163   4
   2   1  23 4698.31 528.477   3
   1   2 -23 5105.12 462.780  13
  -1   2  23 5795.28 468.115   8
   1   2 -23 5060.49 468.998  27
   1  -2  23 5782.11 453.284  19
   1  -2  23 5265.11 586.410   3
   1   2 -24 2381.34 335.017  13
  -1   2  24 1941.83 253.447  19
   2  -1 -24 2018.69 288.227  27
   1   2 -24 2014.36 306.096  27
   2   1  24 1972.72 292.263  19
   2   1  24 2292.36 373.258   3
   1   2 -24 2056.59 382.713   2
  -1   2  24 2485.62 414.233   4
   1  -2  24 2610.10 425.895   3
   1  -2  24 2072.01 294.413  19
   2   1  25 6224.90 619.343   3
   1  -2  25 7294.33 707.299   3
   1   2 -25 6648.87 682.961   2
   1  -2  25 6599.18 517.993  19
   2   1  25 6314.14 517.103  19
  -1   2  25 6614.17 477.764  19
   2  -1 -25 6767.05 516.972  27
  -1   2  25 6375.03 653.454   4
   1   2 -25 6803.87 561.932  13
  -2  -1  26 1172.16 295.309   4
   2  -1 -26 831.496 194.528  27
  -1   2  26 866.665 188.932  19
   2   1  26 902.433 241.793   3
   1  -2  26 731.779 195.405  19
   2   1  26 834.277 225.872  19
   1   2 -26 1025.45 241.875  13
   1   2 -26 1227.26 305.108   2
  -1   2  26 1417.54 316.464   4
   1  -2  26 867.313 265.400   3
   2  -1 -27 1803.84 314.148  13
  -1   2  27 1948.73 285.181  19
  -1   2  27 1877.83 360.806   4
   1   2 -27 1899.32 315.108  13
   2   1  27 2015.58 314.585  19
   2  -1 -27 2294.98 311.569  27
   1   2 -27 1737.79 368.205   2
  -2  -1  27 1889.68 378.061   4
   1  -2  27 2128.72 409.069   3
   2   1  27 2574.59 401.158   3
   1  -2  27 2153.15 324.184  19
  -1   2  28 3410.87 373.663  19
   2  -1 -28 3251.19 403.839  13
   1  -2  28 3178.81 387.532  19
   1   2 -28 3462.34 521.812   2
   1   2 -28 3157.11 411.148  13
  -2  -1  28 2922.21 497.758   4
   2   1  28 3068.66 385.932  19
   1  -2  28 3415.01 503.195   3
   2   1  28 3130.39 443.032   3
  -1   2  28 3174.58 471.162   4
  -1   2  29 480.324 149.755  19
   1  -2  29 465.995 169.740  19
   2  -1 -29 503.329 190.036  13
   2   1  29 347.145 154.742  19
   1   2 -29 295.953 145.420  13
   1   2 -30 639.760 254.229  13
   1  -2  30 435.263 169.486  19
   2  -1 -30 377.098 170.913  13
  -1   2  30 610.902 190.272  19
   2   1  30 669.630 215.736  19
  -1   2  31 2540.65 330.792  19
   1   2 -31 2011.79 355.696  13
  -2  -1  31 2590.94 354.594  19
   1  -2  31 2496.49 369.516  19
   2  -1 -31 2075.14 368.422  13
   2   1  31 2537.53 364.215  19
   1  -2  32 727.928 207.549  19
   2   1  32 605.860 218.318  19
   2  -1 -32 510.785 196.478  13
   1   2 -32 309.836 179.865  13
  -2  -1  32 666.887 193.336  19
  -1   2  32 699.977 182.685  19
  -1   2  33 535.669 196.889  19
   1  -2  33 598.487 210.510  19
  -2  -1  33 392.388 188.109  19
   2   1  33 265.288 156.912  19
   1   2 -33 329.789 188.439  13
   2  -1 -33 337.984 175.711  13
   2  -1 -34 838.633 265.441  13
   1  -2  34 900.289 235.181  19
  -1   2  34 877.631 242.134  19
   1   2 -34 631.266 231.129  13
  -2  -1  34 822.275 221.612  19
   2   1  34 960.167 244.962  19
  -2  -1  35 1610.84 283.353  19
   2  -1 -35 1566.79 309.211  13
   2   1  35 1404.51 287.937  19
  -1   2  35 1392.74 237.093  19
   1  -2  35 1551.94 293.620  19
   1   2 -35 920.393 251.030  18
  -2  -1  36 1807.23 294.486  19
   2   1  36 1887.67 307.047  19
   2  -1 -36 1717.34 319.973  13
   1   2 -36 1056.72 255.422  18
   1  -2  36 1854.90 305.655  19
  -1   2  36 1919.54 281.432  19
   1  -2  37 210.767 153.235  19
   2  -1 -37 180.141 171.935  13
   1   2 -37 130.452 124.259  18
   2   1  37 136.722 114.935  19
  -2  -1  37 255.234 167.112  19
  -1   2  37 222.181 123.104  19
   1   2 -38 519.514 185.541  18
   1  -2  38 697.175 186.215  19
   2  -1 -38 447.993 177.058  13
  -2  -1  38 702.468 198.766  19
   2   1  38 549.741 190.454  19
  -1   2  38 484.077 192.849  11
   1   2 -39 754.406 202.596  18
  -2  -1  39 843.657 206.575  19
  -1   2  39 696.393 204.479  11
   1  -2  39 782.973 183.409  19
   2   1  39 935.810 225.119  19
   2  -1 -39 835.503 210.375  13
  -2  -1  40 681.689 179.041  19
   2  -1 -40 639.752 200.395  13
   1  -2  40 805.179 199.513  19
   1   2 -40 380.862 144.629  18
  -1   2  40 591.433 186.730  11
   2   1  40 625.795 171.540  19
   2   1  41 294.757 129.804  19
   1  -2  41 297.573 149.773  19
   2  -1 -41 24.2154 129.722  13
  -1   2  41 309.474 145.419  11
   1   2 -41 6.52333 77.0139  18
  -2  -1  41 160.594 123.429  19
   2   1  42 157.297 93.1143  19
  -1   2  42 89.3790 99.4880  11
   1   2 -42-45.9966 91.2946  18
  -2  -1  42 128.962 95.1958  19
   1  -2  42 159.657 108.120  19
   1  -2  43 92.0732 89.3997  19
  -1   2  43 210.025 115.072  11
  -2  -1  43 275.276 112.242  19
   2   1  43 272.937 122.264  19
  -2   2   0 3445.93 261.519   4
   2  -2   0 3659.55 248.125   3
  -2   2   0 3220.33 312.401   1
   2   2   0 3676.73 325.854   2
  -2   2   1 537.694 119.776   4
   2   2   1 530.869 142.522   2
  -2   2  -1 531.070 113.696   4
   2  -2  -1 622.554 107.913   3
   2   2  -1 618.762 151.692   2
   2  -2   1 548.614 104.055   3
  -2   2  -1 633.135 143.875   1
  -2   2  -2 20189.9 726.869   1
   2  -2  -2 20343.1 530.471   3
  -2   2  -2 20405.8 575.991   4
   2   2  -2 20899.1 782.493   2
  -2   2   2 20125.7 671.466   4
   2   2   2 20525.1 711.569   3
   2   2   2 20901.1 765.855   2
   2  -2   2 20647.2 630.439   3
   2   2  -3 6988.35 462.198   2
  -2   2  -3 6761.78 327.371   4
   2   2   3 6986.67 418.489   3
   2  -2  -3 6742.27 296.827   3
   2   2   3 7116.84 450.559   2
  -2   2   3 6690.10 405.764   4
   2  -2   3 6986.25 384.848   3
  -2   2  -3 6623.23 413.021   1
   2   2   4 438.763 128.103   3
   2   2  -4 325.784 125.392   2
   2  -2   4 340.806 99.7212   3
   2   2   4 249.936 112.598   2
  -2   2  -4 267.257 73.7428   4
  -2   2   4 261.310 109.637   4
  -2   2  -4 348.788 103.180   1
   2   2   5 96.9322 83.5867   4
   2   2   5 75.1850 75.1164   2
   2   2  -5 45.4656 84.1831   2
  -2   2  -5 111.692 82.1997   1
  -2   2  -5 54.7153 51.0350   4
   2   2   5 151.184 81.3380   3
   2  -2   5 73.0990 65.2676   3
  -2   2   5 112.433 82.6051   4
   2  -2  -6 3936.43 193.466   2
  -2   2  -6 4144.21 305.702   1
   2   2  -6 4250.78 379.078   2
   2  -2   6 4229.77 343.351   3
   2   2   6 4128.08 332.017   3
   2   2   6 4160.01 315.349   4
  -2   2   6 4220.33 360.397   4
  -2   2  -7 13049.5 528.034   1
   2   2   7 14158.7 570.093   4
   2   2   7 13177.8 591.891   3
   2  -2   7 13580.9 620.311   3
  -2   2   7 13911.7 668.500   4
   2   2  -7 13829.8 685.171   2
  -2   2  -8 1642.42 192.668   1
   2  -2   8 1855.73 253.540   3
   2   2   8 1708.05 223.670   3
   2   2   8 1951.61 222.083   4
  -2   2   8 1923.03 265.893   4
   2   2  -8 1652.86 254.987   2
   2   2   9 6036.41 418.061   3
  -2   2   9 5811.98 473.155   4
   2   2  -9 5738.56 462.810   2
  -2   2  -9 5804.06 331.065   1
   2  -2   9 5492.50 432.087   3
   2   2   9 5968.69 388.984   4
   2   2  10 11.4359 70.0860   3
   2  -2  10 151.410 94.6698   3
   2   2  10 42.6152 63.1022   4
   2   2 -10 99.8111 98.5300   2
  -2   2 -10 73.1075 63.4122   1
  -2   2  10 127.701 111.434   4
   2   2  11 8803.39 519.584   3
   2  -2  11 8689.99 581.540   3
   2   2 -11 8572.71 594.688   2
  -2   2  11 9212.78 631.982   4
   2   2  11 9343.89 489.491   4
   2   2 -12 1470.34 263.059   2
   2   2  12 1273.79 210.845   3
  -2   2  12 1552.53 294.134   4
   2  -2  12 1321.00 254.583   3
   2   2  12 1401.88 195.086   4
   2   2 -13 5439.06 499.007   2
   2   2  13 5962.52 400.712   4
   2  -2  13 5408.16 505.098   3
  -2   2  13 5129.30 507.702   4
   2   2  13 5456.44 431.839   3
   2  -2  14 1195.03 253.940   3
  -2   2  14 879.805 234.586   4
   2   2 -14 1042.40 229.349   2
   2   2  14 1349.15 217.829   4
   2   2  14 1207.93 213.112   3
   2   2  15 3157.44 310.870   4
  -2   2  15 2092.59 375.326   4
   2   2  15 2576.42 315.806   3
   2   2 -15 2547.14 367.098   2
   2  -2  15 2527.22 375.009   3
   2   2 -16 660.293 199.817   2
   2   2  16 847.052 182.834   4
   2   2  16 960.695 206.134   3
   2  -2  16 651.194 222.353   3
  -2   2  16 931.818 257.507   4
   2   2  17 4331.50 428.820   3
   2  -2  17 4270.06 496.409   3
   2   2 -17 4513.13 498.821   2
  -2   2  17 4094.66 511.503   4
   2  -2  18 373.015 167.709   3
   2   2 -18 521.712 185.649   2
  -2   2  18 638.359 245.489   4
   2   2  18 563.691 179.737   3
   2  -2  19 434.225 153.867   3
   2   2 -19 631.836 214.366   2
   2   2  19 463.794 149.519   3
  -2   2  19 612.842 229.252   4
   2  -2  20 2776.73 428.419   3
  -2   2  20 3051.94 469.087   4
   2   2  20 2813.26 337.155  19
   2   2 -20 3051.75 442.830   2
   2   2 -20 3151.22 347.737  13
   2   2 -20 2786.96 349.233  27
   2   2  20 2529.93 367.470   3
   2   2 -21 6987.34 529.388  13
   2   2  21 6033.16 487.487  19
   2  -2  21 6717.69 660.466   3
  -2   2  21 6071.95 655.077   4
   2   2  21 6517.12 581.135   3
   2  -2  21 6637.27 474.171  19
   2   2 -21 6344.94 528.974  27
   2   2 -21 6445.62 657.178   2
  -2   2  22 784.312 339.962  15
   2  -2  22 417.605 144.176  19
   2  -2  22 577.916 226.479   3
  -2   2 -22 282.599 84.8740  18
   2   2 -22 340.889 135.054  27
   2   2 -22 655.530 186.276  13
   2   2  22 385.597 153.353  19
   2   2  22 344.901 153.482   3
  -2   2  22 803.926 261.624   4
   2   2 -22 543.264 207.809   2
   2   2 -23 2704.34 358.055  27
   2  -2  23 3248.04 475.890   3
  -2   2 -23 3135.47 367.638  18
   2  -2  23 3435.22 353.382  19
  -2   2  23 2981.21 470.004   4
   2   2 -23 3532.81 401.419  13
   2   2  23 3235.47 375.067  19
   2   2 -23 3154.72 468.079   2
   2  -2  24 983.553 204.924  19
  -2   2 -24 945.047 204.264  18
   2   2 -24 1068.46 236.870  27
   2  -2  24 838.436 269.493   3
   2   2 -24 1170.52 304.678   2
   2   2 -24 1068.76 238.237  13
  -2   2  24 1147.54 314.680   4
   2   2  24 1170.60 243.507  19
   2   2 -25-76.0455 145.480  13
   2  -2  25 159.175 144.029   3
  -2   2  25-55.3534 119.639   4
   2   2  25-189.783 127.977  19
   2   2 -25 88.4987 119.332   2
   2  -2  25 185.919 118.116  19
   2   2 -25 106.937 112.302  27
   2   2 -26 3500.27 429.844  13
  -2   2 -26 2961.86 375.938  18
   2  -2  26 3820.10 552.942   3
   2   2 -26 3087.10 409.231  27
   2  -2  26 3123.89 376.062  19
   2   2  26 3165.15 389.989  19
   2   2 -26 3816.33 536.125   2
  -2   2  26 3205.66 511.416   4
   2   2 -27 815.516 238.950  27
   2  -2  27 960.177 345.354   3
   2   2  27 948.156 221.572  19
  -2   2 -27 901.349 206.927  18
   2   2 -27 1279.83 312.508   2
  -2   2  27 1389.11 344.529   4
   2   2 -27 903.122 228.767  13
   2  -2  27 947.016 239.106  19
   2   2  28 324.514 150.325  19
   2  -2  28 88.7315 134.557  19
   2  -2 -28 161.858 133.775  13
   2   2 -28 311.639 165.181  27
   2   2 -28 34.1272 133.855  13
   2   2  29 636.096 208.664  19
   2   2 -29 717.327 245.045  13
   2  -2  29 857.797 216.345  19
   2  -2 -29 754.724 220.689  13
   2   2  30 3837.17 418.632  11
   2   2 -30 3684.27 461.094  13
   2  -2  30 4067.10 454.876  19
   2  -2 -30 3613.39 436.897  13
   2   2  30 4176.36 446.466  19
   2   2  31 690.821 194.441  11
   2   2  31 532.762 216.788  19
   2   2 -31 395.979 220.495  13
   2  -2  31 491.222 199.999  19
   2  -2 -31 478.307 198.367  13
   2  -2  32 836.041 224.104  19
   2   2  32 449.270 156.647  11
   2  -2 -32 705.760 228.101  13
   2   2 -32 658.603 225.852  13
   2   2  32 952.526 241.980  19
   2  -2 -33-42.6845 144.650  13
   2  -2  33 105.376 138.007  19
  -2  -2  33 96.9941 122.853  19
   2   2  33 120.854 127.489  11
   2   2 -33 64.2929 173.093  13
   2   2  33 36.0050 117.719  19
  -2  -2  34 741.943 227.073  19
   2  -2  34 637.282 202.140  19
   2  -2 -34 672.075 231.281  13
   2   2  34 580.296 193.463  11
   2   2  34 643.298 207.513  19
   2   2 -34 715.529 245.342  13
   2  -2 -35 2703.37 380.246  13
   2   2  35 2616.84 354.917  19
  -2  -2  35 3097.68 384.676  19
   2  -2  35 2935.84 377.474  19
   2   2 -35 3123.70 430.510  13
  -2  -2  36 125.070 153.705  19
   2  -2 -36 197.233 145.308  13
   2  -2  36 199.325 144.105  19
   2   2  36 63.3565 108.142  19
   2   2 -36 12.7355 124.792  13
   2  -2  37 236.030 137.408  19
  -2   2  37 294.432 160.111  11
  -2  -2  37 172.240 132.070  19
   2  -2 -37 259.365 170.892  13
   2   2  37 213.311 153.971  19
   2   2 -37 245.658 141.769  18
   2  -2  38 231.772 165.843  19
   2   2 -38 64.1517 102.791  18
   2   2  38 142.223 121.726  19
  -2  -2  38 306.004 146.055  19
  -2   2  38 222.287 157.020  11
  -2  -2  39 1574.97 260.089  19
   2  -2  39 1422.59 245.422  19
   2   2  39 1507.93 243.580  19
   2   2 -39 758.471 208.630  18
  -2   2  39 1418.86 253.367  11
   2   2 -40 370.426 147.847  18
   2  -2  40 602.088 175.980  19
   2   2  40 209.025 135.731  19
  -2  -2  40 531.388 156.219  19
  -2   2  40 339.059 143.966  11
  -2   2  41 313.633 140.589  11
  -2  -2  41 282.226 116.539  19
   2   2  41 334.664 130.263  19
   2  -2  41 461.282 145.353  19
   2   2 -41 266.202 129.088  18
  -2   2 -42 71.9127 88.8850  25
   2  -2  42 242.885 115.920  19
  -2   2  42 131.580 98.2968  11
   2   2 -42 140.708 85.9404  18
  -2  -2  42 98.5305 86.1952  19
   2   2  42 200.694 112.345  19
   3   0   0-35.8384 73.8041   3
   0   3   0-7.73843 63.6667   2
   0   3   0-5.68407 64.9195   1
   0   3   0-70.6301 92.0857   4
   0   3  -1 6515.60 435.347   4
   0   3   1 6270.13 360.432   2
   0   3   1 6123.57 424.505   4
   0   3  -1 5997.59 384.943   2
   3   0  -1 5937.81 429.051   3
   0   3   1 6177.60 435.122   1
   3   0   1 5739.87 425.325   3
   0   3  -1 6306.53 446.820   1
   3   0  -2 1286.10 214.070   3
   0   3   2 1479.03 169.323   2
   0   3   2 1420.29 221.642   1
   0   3   2 1447.77 209.516   4
   3   0   2 1320.06 215.404   3
   0   3  -2 1286.69 191.651   2
   0   3  -2 1427.49 219.855   1
   0   3  -2 1398.46 210.079   4
   0   3  -3 1711.41 234.629   1
   0   3   3 1955.34 251.219   4
   3   0  -3 1687.71 246.969   2
   3   0   3 1728.79 253.439   3
   0   3  -3 1851.41 234.645   2
   0   3   3 1840.13 242.899   1
   0   3   3 1949.39 184.468   2
  -3   0  -4 580.264 59.1804   4
   0   3   4 784.592 116.632   2
   3   0  -4 911.869 185.280   2
   0   3   4 861.492 174.533   1
   3   0   4 826.004 185.253   3
   0   3  -4 877.385 179.884   1
   0   3   4 965.547 173.395   4
   0   3  -4 830.243 177.521   2
   0   3   5 1012.85 187.088   1
   3   0  -5 997.321 187.599   2
   0   3  -5 1188.73 210.700   2
   0   3   5 1067.41 120.998   2
   0   3  -5 1077.91 184.867   1
   3   0   5 1063.25 204.811   3
   0   3   5 1121.66 196.842   4
   3   0   6 5709.17 451.395   3
   0   3   6 6472.05 263.605   2
   0   3  -6 5803.97 454.500   2
   0   3   6 6084.72 445.546   4
   0   3   6 5928.93 442.749   1
   3   0  -6 6242.52 443.428   2
   0   3  -7 842.458 188.520   2
   3   0  -7 917.425 180.813   2
   0   3   7 919.371 181.967   4
   0   3   7 846.681 179.729   1
   3   0   7 1071.11 221.005   3
   0   3   8 7001.98 495.809   1
   0   3  -8 6731.94 516.953   2
   0   3   8 6850.27 485.460   4
   3   0  -8 6606.94 458.434   2
   3   0   8 6895.20 508.431   3
   3   0  -9 4150.97 369.056   2
   0   3  -9 3681.14 399.042   2
   0   3   9 4176.81 393.603   4
   0   3   9 4258.95 398.476   1
   3   0   9 3501.11 374.231   3
   3   0 -10 1297.44 211.813   2
   0   3  10 1143.18 219.012   1
   3   0  10 1366.99 241.844   3
   0   3  10 1366.08 238.313   4
   0   3 -10 1374.06 262.213   2
   0   3 -11 2378.61 331.167   2
   3   0 -11 2287.61 287.726   2
   3   0  11 2679.49 345.361   3
   0   3  11 2704.25 334.471   4
   0   3  11 2622.06 321.722   1
   0   3  12 4736.98 443.165   4
   3   0  12 4524.44 454.899   3
   0   3 -12 4411.23 468.238   2
   3   0 -12 4875.65 408.057   2
   0   3  12 4454.85 429.541   1
   0   3  13 4413.26 433.733   1
   3   0  13 4217.67 443.163   3
   0   3 -13 4376.04 468.271   2
   3   0 -13 4693.93 406.874   2
   0   3  13 4349.48 444.008   4
   0   3 -14 4276.72 477.037   2
   3   0  14 4023.21 446.748   3
   0   3  14 4701.93 465.699   4
   0   3  14 4181.69 435.313   1
   3   0 -14 4674.62 415.407   2
   3   0  15 2566.22 364.548   3
   0   3 -15 2609.17 383.299   2
   0   3  15 2626.47 357.733   4
   3   0 -15 2689.97 316.282   2
   0   3  15 2443.15 332.816   1
   3   0  16-111.060 90.0393   3
   0   3  16 66.8463 81.2576   1
   3   0 -16-100.690 96.1528   2
   0   3 -16 44.2418 100.657   2
   0   3  16 60.8636 126.985   4
   0   3 -17 70.3913 106.465   2
   0   3  17 17.1115 76.7148   1
   0   3  17 41.8085 105.963   4
   3   0  17 102.788 112.275   3
   3   0 -17 232.467 119.139   2
   0   3  18 2204.69 305.740   1
   0   3  18 1761.24 335.573   4
   3   0  18 1944.49 347.382   3
   0   3 -18 1802.28 343.144   2
   3   0  19 3306.38 461.660   3
   0   3  19 3474.03 472.369   4
  -3   0  19 3669.80 495.422   4
   0   3 -19 3550.42 477.232   2
   0   3 -19 3448.56 407.616  18
   0   3  20 134.969 130.351   4
  -3   0  20-84.7425 165.489   4
   3   0  20 5.65984 128.972  19
   3   0 -20 96.2365 99.6242  27
   0   3  20 38.6261 113.122   8
  -3   0  20-130.993 123.522  14
   3   0  20 305.216 165.760   3
   0   3 -20-57.8907 152.492   2
   0   3 -20 117.942 118.736  18
   3   0  21 161.446 148.651   3
   3   0  21 42.3799 104.203  19
  -3   0  21 145.334 130.791  14
  -3   0  21 85.2732 131.104   4
   0   3 -21 178.392 99.2402  18
   0   3 -21 204.276 128.848  16
   0   3  21 67.2815 101.253   4
   0   3 -21 33.6164 99.0786   2
   0   3  21 27.3063 114.313   8
   3   0 -21 72.0945 91.0256  27
   0   3 -22 2653.89 379.503  18
  -3   0  22 2754.81 454.142   4
   0   3 -22 2426.39 436.202   2
   0   3  22 3162.89 391.496   8
   0   3 -22 2522.21 321.844  16
   3   0  22 2607.70 328.144  19
   3   0  22 2893.73 459.782   3
   0   3  22 3082.07 444.127   4
   3   0 -22 2905.27 384.035  27
   3   0  23 383.175 188.419   3
   3   0 -23 282.717 147.985  27
   0   3 -23 302.358 170.643   2
   0   3  23 466.193 165.162  19
  -3   0  23 349.118 205.793   4
   0   3 -23 116.717 93.7331  18
   0   3  23 469.856 189.571   4
   3   0  23 315.331 161.232  19
   0   3 -23 269.660 146.602  16
   0   3 -24 66.6485 93.3164  16
   0   3  24 47.6769 125.575   4
   0   3 -24-16.9335 86.7099  18
   3   0  24 248.834 149.875   3
   0  -3  24-297.949 167.540   3
   0   3  24 160.153 143.909  19
  -3   0  24 47.5558 117.928   4
   0   3 -24 108.767 118.228   2
   3   0 -24-100.254 135.044  27
   3   0  24 81.2421 127.688  19
   0  -3  25-102.756 129.722   3
   0   3  25-63.2767 103.240  19
   0   3 -25 17.9960 86.2954  16
   0   3  25-226.071 156.294   4
   3   0 -25 127.807 117.468  27
   3   0  25-1.09305 101.980   3
   0   3 -25 9.77160 88.7323  18
   3   0 -25 43.8463 133.397  13
  -3   0  25 332.866 192.782   4
   3   0  25-5.08998 101.948  19
   3   0 -26 1280.14 259.976  13
   0   3  26 1404.26 302.127   4
  -3   0  26 1316.14 359.293   4
   3   0 -26 1312.49 264.790  27
   0   3 -26 951.647 255.777  18
   0   3 -26 1693.01 267.043  16
   0  -3  26 1604.72 364.214   3
   3   0  26 1421.12 358.720   3
   3   0  26 1406.47 274.851  19
   0   3  26 1789.65 281.960  19
   3   0  27-299.933 179.063   3
   0   3  27 10.3703 107.298  19
   3   0 -27-93.1776 105.576  27
   3   0  27-125.098 137.814  19
   0   3 -27 145.196 121.704  18
   3   0 -27 6.68177 116.036  13
   0  -3  27-90.9128 145.168   3
  -3   0  27-398.193 201.582   4
   0   3 -28 128.345 125.356  18
   0   3  28 46.9251 101.607  19
   0   3  28-56.1269 148.839  11
   3   0 -28 122.140 101.493  27
   3   0 -28 216.689 200.488  13
   3   0  28-31.3829 125.476  19
   0  -3  29 253.033 180.849  19
   0   3  29 277.939 159.304  11
  -3   0  29 170.730 111.937  19
   0   3  29 219.162 151.109  19
   3   0 -29 266.858 158.683  27
   0   3 -29 275.528 168.732  18
   3   0  29 65.4678 130.272  19
   3   0 -29 298.095 163.768  13
   3   0  30 500.657 198.526  19
   0  -3  30 419.399 192.257  19
   3   0 -30 366.314 189.431  27
  -3   0  30 544.468 176.328  19
   0   3 -30 238.257 179.102  18
   3   0 -30 364.953 193.619  13
   0   3  30 564.788 171.210  19
   0   3  30 473.390 200.239  11
   3   0 -31 873.679 238.103  27
   3   0 -31 543.169 220.503  13
   0   3  31 1191.40 253.311  11
  -3   0  31 1160.52 236.372  19
   3   0  31 1124.45 259.961  19
   0   3 -31 873.918 254.699  18
   0   3  31 1097.33 236.357  19
   0  -3  31 772.442 237.638  19
   0  -3  32-45.1441 147.494  19
  -3   0  32-49.0905 137.694  19
   3   0  32 14.2197 104.934  19
   0   3 -32-149.751 135.694  18
   0   3  32 11.3947 152.427  11
   0   3  32-68.4750 112.266  19
   3   0 -32-142.245 145.428  13
   3   0  33 44.1872 117.125  19
   0   3 -33 96.4188 124.930  18
   0  -3  33 46.0833 122.050  19
  -3   0  33-60.5118 122.074  19
   0   3  33-53.9173 109.211  19
   3   0 -33 98.4155 123.287  13
   0   3  33 238.507 162.673  11
  -3   0  34 899.333 196.469  19
   0   3 -34 608.403 205.976  18
   3   0  34 829.812 236.657  19
   0  -3  34 700.702 213.803  19
   0   3  34 1100.12 258.505  11
   0   3  34 1036.62 218.043  19
   3   0 -34 911.297 282.102  13
   0   3  35 181.429 133.449  11
   3   0 -35 79.2132 129.538  13
   0   3 -35 375.097 172.002  18
   3   0  35 425.248 162.938  19
  -3   0  35 235.822 131.838  19
   0   3  35 438.141 171.688  19
   0  -3  35 444.894 162.085  19
  -3   0  36 1005.22 222.413  19
   3   0  36 920.699 212.764  19
   0  -3  36 1111.25 252.705  19
   3   0 -36 606.638 219.906  13
   0   3 -36 570.244 198.289  18
   0   3  36 828.391 228.763  11
  -3   0  37 185.162 120.922  19
   3   0 -37 368.143 176.293  13
   3   0  37 316.335 142.229  19
   0  -3  37 394.684 185.369  19
   0   3 -37 180.747 110.654  18
   0   3  37 327.736 162.847  11
   0  -3  38 4594.72 437.382  19
   0   3  38 3345.17 373.094  11
   3   0 -38 3466.20 421.504  13
  -3   0  38 4206.27 367.709  19
   0   3 -38 2721.61 354.819  18
   3   0  38 4002.21 403.772  19
   3   0  39 90.4552 126.857  19
   0   3  39 246.486 137.137  11
   0   3 -39 245.808 141.062  18
   3   0 -39 123.307 114.920  13
   0  -3  39 272.670 141.420  19
   0   3 -40 224.191 133.799  18
   3   0 -40-1.15800 114.761  13
   0   3  40-116.868 95.9543  11
   3   0  40 225.811 134.039  19
   0  -3  40 63.1795 105.141  19
   0   3  41 198.263 110.298  11
   3   0  41 181.931 104.966  19
  -3   0 -41 362.992 120.840   8
   0   3 -41 195.764 99.9640  18
   0  -3  41 54.1532 112.457  19
   3   0 -41-105.270 116.886  13
   3   0  42 886.758 164.423  19
   0   3  42 1048.89 191.068  11
   0  -3  42 1219.39 198.753  19
  -1  -3  42 149.645 100.441  19
  -1   3 -42 73.0249 84.8019  25
   3  -1  42 432.981 116.132  19
  -3   1  42 311.872 124.907  11
   3   1 -42 51.4269 82.9123  18
   1   3  42 175.020 86.8433  12
   1   3  41 1633.54 222.323  11
  -1   3 -41 655.903 176.413  25
  -1  -3  41 1848.72 237.535  19
  -3   1  41 1332.83 213.492  11
   3   1 -41 883.154 202.578  18
   3  -1  41 1963.89 247.458  19
  -1   3 -40 375.362 142.036  25
  -3   1  40 239.023 131.096  11
   1   3  40 901.417 184.413  11
   3   1 -40 641.089 201.916  13
   3  -1  40 533.838 153.215  19
  -1  -3  40 740.029 178.701  19
   1   3  40 431.460 118.778  19
   1   3  39 534.863 151.491  19
   3  -1  39 588.651 163.860  19
  -1   3 -39 413.787 126.515  18
   1   3  39 884.045 188.414  11
   3   1 -39 583.458 198.228  13
  -1  -3  39 587.721 177.317  19
  -1   3 -38-122.953 101.496  18
   3  -1  38-62.2116 102.735  19
   1   3  38-189.027 150.437  11
  -1  -3  38-166.661 137.064  19
   3   1 -38 51.1980 118.626  13
   1   3  38-4.39304 100.040  19
  -1  -3  37 985.557 244.621  19
   1   3  37 743.003 213.617  11
  -1   3 -37 809.514 205.402  18
   3   1 -37 598.976 212.191  13
   1   3  37 737.723 179.309  19
   3  -1  37 561.841 202.915  19
  -1   3 -36 689.795 218.945  18
   1   3  36 830.536 196.195  19
  -1  -3  36 525.410 175.255  19
   3  -1  36 621.834 191.620  19
   3   1 -36 1018.27 266.112  13
   1   3  36 604.813 202.306  11
   3  -1  35 637.947 207.866  19
   1   3  35 727.654 194.160  19
  -1   3 -35 499.834 191.580  18
  -1  -3  35 873.135 227.887  19
   3   1 -35 722.406 238.008  13
   1   3  35 654.272 196.924  11
   1   3  34 347.182 177.279  19
   3  -1  34 339.306 151.242  19
  -1  -3  34 420.992 174.408  19
   1   3  34 420.529 151.107  11
   3   1 -34 580.199 230.377  13
  -1   3 -34 337.482 167.724  18
   1   3  33 2122.03 320.343  19
  -1  -3  33 1751.03 298.755  19
   3  -1  33 2294.72 343.581  19
   3   1 -33 1721.89 341.939  13
   1   3  33 1922.68 307.972  11
  -1   3 -33 1435.67 297.551  18
   1   3  32 302.637 149.524  19
  -1   3 -32 91.8211 132.867  18
  -1  -3  32 227.289 166.632  19
   3   1 -32 239.701 178.088  13
   3  -1  32 172.858 130.045  19
   1   3  32 151.601 149.045  11
   1   3  31 381.882 167.145  19
   3   1 -31 261.099 171.115  13
   3   1 -31 339.637 190.930  27
   1   3  31 454.577 197.264  11
  -1   3 -31 524.180 198.310  18
   3  -1  31 456.099 173.685  19
   1   3  30 998.736 220.054  19
   3  -1  30 696.820 218.403  19
   1   3  30 803.061 233.262  11
   3   1 -30 672.611 238.418  13
  -1   3 -30 709.525 221.242  18
   3   1 -30 928.028 259.781  27
   3   1 -29 306.221 169.483  13
   1   3  29 385.898 155.363  19
   3  -1  29 596.068 198.352  19
   3   1 -29 460.328 193.877  27
  -1   3 -29 324.577 129.415  18
   1   3  29 442.556 190.504  11
   1   3  28 99.0710 136.904  11
   3   1 -28 272.186 145.118  13
   3   1 -28 101.734 117.812  27
   1   3  28 147.272 112.158  19
  -1   3 -28 37.3825 108.723  18
   3  -1  28 241.452 164.128  19
  -1   3 -27 1006.55 258.678  18
   3   1 -27 802.605 220.442  27
   1   3  27 1001.25 215.717  19
   3  -1  27 1137.50 247.168  19
   1   3  27 1034.24 234.700  11
   3   1 -27 753.086 219.524  13
  -1   3 -26 295.881 161.076  18
   3   1 -26 144.340 146.876  13
   1   3  26 100.441 115.779  19
   3  -1  26 145.052 137.198   3
   3   1 -26 129.158 136.879  27
   3  -1  26 238.461 137.431  19
  -3   1  26 139.795 254.432  15
  -3   1  26 198.633 136.828   4
   1   3  26 169.569 125.312  11
   3  -1  25 237.359 140.913  19
   3  -1  25 118.728 133.544   3
   3   1 -25 375.917 164.853  27
  -3   1  25 422.719 226.114   4
   1   3  25-10.7766 144.346  11
  -1   3 -25 266.793 160.238  18
   3   1 -25 142.539 129.845  13
   1   3  25 206.252 141.574  19
  -3   1  24 493.125 222.213   4
   3  -1  24 501.884 172.722  19
   3  -1  24 542.422 196.394   3
   1   3  24 466.880 150.111  19
  -1   3 -24 466.540 190.699  18
   1   3  24 431.993 208.626  11
   3   1 -24 489.656 180.436  27
   3   1 -24 446.679 166.842  13
   1   3  23 1062.52 213.918  19
   3  -1  23 1307.45 317.685   3
  -1   3 -23 884.977 227.756  18
  -3   1  23 808.968 269.808   4
  -1   3 -23 1489.43 251.019  16
   1   3  23 755.604 213.902  11
   3   1 -23 1219.78 244.513  13
   3  -1  23 1018.46 237.383  19
   1   3  23 570.408 210.965   4
   3   1 -23 1283.36 266.374  27
   3   1 -22 1784.55 337.720   2
   3   1 -22 1186.45 252.852  13
  -1   3 -22 1472.36 229.477  16
   3  -1  22 1235.47 226.299  19
  -3   1  22 1393.99 337.996   4
   1   3  22 1735.70 328.972   4
   3  -1  22 1413.59 340.671   3
   3   1 -22 1497.92 297.158  27
   1   3  22 1493.07 262.612  19
  -1   3 -22 1256.76 270.180  18
   1   3  22 1230.81 229.848  11
  -1   3 -22 1848.78 253.632  23
  -3   1  21 3688.24 519.885   4
   1   3  21 4083.01 392.522  19
   1   3  21 3576.75 379.856  11
   3   1 -21 3799.03 490.825   2
   3  -1  21 4348.22 558.537   3
   1   3  21 4100.35 485.766   4
   3  -1  21 3765.76 378.539  19
  -3   1  21 3772.51 411.934  14
  -1   3 -21 4013.69 392.899  16
   3   1 -21 4349.44 456.273  27
   3   1 -21 4354.96 435.828  13
  -1   3 -21 4168.57 457.142  18
  -1   3 -21 4773.73 413.712  23
  -3   1  20-30.8910 126.719   4
  -1   3 -20 54.5150 113.480  16
  -3   1  20-1.22398 123.156  14
   1   3  20-113.816 143.482  11
   1   3  20-0.84171 94.1818   4
  -1   3 -20 210.818 147.108  18
   1   3  20 62.9871 99.9655  19
   3  -1  20 312.406 137.310  19
   3   1 -20 139.247 97.5485  27
   3   1 -20 6.15581 127.349   2
   3  -1  20-85.7205 152.289   3
  -3   1  19 5683.82 467.298  14
   3  -1  19 5230.78 595.124   3
   1   3  19 5736.94 562.514   4
  -1   3 -19 5321.52 495.320  18
   1   3  19 5204.68 470.403   8
  -3   1  19 4824.94 578.531   4
   3   1 -19 5491.62 559.086   2
   3   1 -19 5705.38 484.189  27
  -3   1  18 417.613 199.641   4
   3  -1  18 431.717 199.932   3
   1   3  18 290.961 160.766   4
   3   1 -18 568.330 234.333   2
  -1   3 -17 6463.01 624.867   2
   1   3  17 6332.11 573.099   4
   3   1 -17 6514.75 573.066   2
   3  -1  17 6363.62 625.032   3
  -3   1  17 5987.56 605.415   4
  -3   1  16 5645.69 585.103   4
   3  -1  16 5756.35 574.769   3
   3   1 -16 6070.37 542.143   2
  -1   3 -16 5891.92 585.363   2
   1   3  16 5784.00 520.585   4
   3   1 -15 6557.43 556.096   2
  -1   3 -15 6204.32 590.377   2
   1   3  15 7435.20 512.334   1
   1   3  15 6311.83 534.354   4
  -3   1  15 6725.17 625.889   4
   3  -1  15 6582.48 597.419   3
   3   1 -14 141.509 109.181   2
  -3   1  14 184.133 158.625   4
   1   3  14 273.533 142.474   4
   1   3  14 182.588 110.767   1
   3  -1  14 101.485 93.0264   3
  -1   3 -14 276.500 150.145   2
   1   3  13 12594.5 724.473   4
   3   1 -13 13263.8 754.244   2
  -1   3 -13 12526.7 801.297   2
  -3   1  13 13187.0 833.585   4
   3  -1  13 12878.1 785.284   3
   1   3  13 13552.3 702.396   1
  -1   3 -12 183.746 127.802   2
  -3   1  12 126.379 107.780   4
   3   1 -12 74.7856 76.6560   2
   1   3  12 138.920 109.009   4
   1   3  12 109.166 84.4466   1
   3  -1  12 133.658 121.865   3
  -3   1  11 23060.6 1050.95   4
   3   1 -11 22085.5 940.994   2
  -1   3 -11 21608.2 998.416   2
   1   3  11 23275.2 900.005   1
   3  -1  11 22860.0 993.325   3
   1   3  11 22439.4 913.115   4
   1   3  10 8254.77 402.781   2
   1   3  10 7538.94 527.206   4
  -1   3 -10 7429.83 577.902   2
   3   1 -10 7452.67 547.625   2
   1   3  10 7555.85 510.379   1
   3  -1  10 7257.04 548.702   3
  -3   1  10 7637.68 592.491   4
  -1   3  -9 24568.7 877.264   1
   1   3   9 24184.9 919.945   4
   1   3   9 26644.2 725.157   2
   3  -1   9 23864.4 969.435   3
  -1   3  -9 24002.0 1012.57   2
   1   3   9 25100.2 912.214   1
   3   1  -9 25102.2 974.515   2
   1   3   9 27466.6 672.692   3
  -3   1   9 24215.8 1010.23   4
   1   3   8 922.004 186.190   1
   1   3   8 907.632 187.444   4
   3   1  -8 948.882 185.381   2
  -3   1   8 891.929 217.589   4
  -1   3  -8 788.574 195.616   2
  -1   3  -8 858.423 173.196   1
   1   3   8 1116.27 155.842   2
   3  -1   8 929.393 201.741   3
  -1   3  -7 910.611 208.647   2
   1   3   7 1001.22 152.219   2
  -1   3  -7 1047.92 191.228   1
   1   3   7 971.733 183.038   1
   3  -1   7 1028.18 194.246   3
   1   3   7 1008.75 195.605   4
  -3   1   7 1009.96 218.868   4
   3   1  -7 920.762 184.641   2
   1   3   6 2234.04 280.536   4
   3  -1   6 1865.19 260.287   3
   1   3   6 2176.47 272.495   1
   3   1  -6 2060.83 287.498   2
  -1   3  -6 1945.57 281.371   2
  -3   1   6 1810.97 256.806   4
  -1   3  -6 2131.61 264.440   1
   1   3   6 2113.77 217.279   2
   1   3   5 1910.80 256.702   1
   1   3   5 2390.38 277.635   4
  -1   3  -5 2123.18 261.235   1
   3  -1   5 2005.57 262.741   3
   1   3   5 2220.76 223.383   2
  -3   1   5 1852.71 259.291   4
   3   1  -5 1925.37 276.006   2
  -1   3  -5 2070.06 271.176   2
  -1   3  -4 5903.63 398.848   4
   1   3   4 6097.29 369.201   2
  -1   3  -4 5459.31 428.438   2
   3   1  -4 5686.76 454.943   2
   1   3   4 5868.04 430.301   4
   3  -1   4 5307.33 413.497   3
   1   3   4 5443.66 412.339   1
  -3   1   4 5693.60 396.123   4
  -1   3  -4 5685.62 421.624   1
   3  -1   3 8729.92 520.227   3
  -1   3  -3 8351.04 510.894   1
   1   3   3 8506.74 454.693   2
  -3   1   3 8742.66 456.870   4
   3   1  -3 8781.91 559.599   2
  -1   3  -3 8789.64 502.264   2
   1   3   3 8142.48 516.181   1
   1   3   3 8853.86 527.125   4
  -1   3  -3 8658.49 483.673   4
   1   3   2 9420.82 477.112   2
  -1   3  -2 8865.83 488.535   4
  -1   3  -2 9291.40 542.814   1
  -3   1   2 9155.29 440.686   4
   3  -1   2 8682.10 509.959   3
   1   3   2 8714.15 522.734   4
  -1   3  -2 8867.61 475.283   2
   3   1  -2 8899.40 559.827   2
   1   3   2 9287.78 545.833   1
  -3   1   1 6956.48 355.843   4
  -1   3  -1 6543.47 424.278   4
   1   3   1 7066.41 476.820   4
   3   1  -1 5944.07 447.992   3
  -1   3  -1 6986.24 396.092   2
   3   1  -1 6792.93 492.811   2
   3  -1   1 6491.73 437.533   3
   1   3   1 6638.19 407.945   2
  -1   3  -1 6694.03 468.077   1
   1   3   1 6489.22 463.636   1
  -1   3   0 318.016 89.0082   2
   3  -1   0 208.250 105.330   3
   3   1   0 210.918 121.156   3
   1  -3   0 244.582 49.2934   3
   1   3   0 319.161 112.553   4
  -3   1   0 293.277 72.4150   4
   3   1   0 380.968 149.280   2
  -1   3   0 258.052 113.442   1
   1   3   0 332.622 114.099   2
  -1   3   0 316.529 123.709   4
  -3   1  -1 9927.90 362.163   4
  -1   3   1 10094.1 577.570   1
   3  -1  -1 9682.29 526.708   3
  -1   3   1 9506.35 524.940   4
   1   3  -1 9536.21 511.523   2
   3   1   1 9679.46 567.968   3
   1  -3   1 9922.70 351.290   3
   1   3  -2 8719.74 494.551   2
  -3   1  -2 8602.96 301.201   4
   1  -3   2 9001.84 371.445   3
  -1   3   2 8816.74 506.401   4
  -1   3   2 8892.88 547.955   1
   3   1   2 8417.55 532.470   3
   3  -1  -2 8274.80 484.271   3
  -1   3   3 5982.63 458.259   1
  -1   3   3 5974.98 422.036   4
  -3   1  -3 4723.19 187.719   4
   3  -1  -3 5515.63 396.886   3
   1   3  -3 5410.26 401.665   2
   3   1   3 5581.12 438.229   3
   1  -3   3 5821.50 320.379   3
   1  -3   4 7018.85 373.958   3
   3   1   4 7078.62 495.857   3
  -1   3   4 7062.28 508.391   1
   1   3  -4 6872.72 462.489   2
  -1   3   4 6929.03 469.992   4
  -1   3   5 4080.59 367.687   4
  -1   3   5 3999.17 392.954   1
   1  -3   5 4013.05 309.333   3
   3  -1  -5 3845.99 323.790   2
   1   3  -5 3851.94 357.999   2
   3   1   5 3889.84 374.656   3
   3   1   6 3123.69 339.771   3
  -1   3   6 3194.16 331.143   4
   1   3  -6 2801.20 317.511   2
   1  -3   6 3049.61 287.359   3
   3  -1  -6 3135.78 289.787   2
  -1   3   6 2932.32 336.139   1
   1   3  -7 1327.68 229.137   2
  -1   3   7 1039.07 210.542   1
  -1   3   7 1258.11 223.990   4
  -3   1  -7 1185.49 154.355   1
   3  -1  -7 1191.41 176.507   2
   1  -3   7 1200.49 199.161   3
   3   1   7 1316.46 231.243   3
  -1   3   8 1063.75 211.509   4
   1  -3   8 770.612 166.667   3
   1   3  -8 1061.14 217.336   2
   3   1   8 993.991 210.759   3
   3  -1  -8 775.577 149.774   2
  -1   3   8 759.073 188.982   1
  -1   3   9 20939.1 932.390   1
   1   3  -9 21779.4 939.202   2
   3  -1  -9 22925.2 749.054   2
   3   1   9 22059.0 921.094   3
   1  -3   9 20964.5 863.069   3
  -1   3   9 22345.8 923.336   4
  -1   3  10 9648.07 624.360   4
   1   3 -10 9446.26 642.620   2
  -1   3  10 9355.79 635.126   1
   3   1  10 9406.82 616.950   3
   3  -1 -10 10058.7 497.307   2
   1  -3  10 9641.95 610.036   3
  -1   3  11 22002.7 1004.60   1
   1   3 -11 22895.9 1024.49   2
   3   1  11 22013.3 955.044   3
   1  -3  11 21416.0 938.440   3
   3  -1 -11 23923.5 765.273   2
  -1   3  11 22693.2 975.805   4
   1  -3  12 76.1053 100.769   3
   3  -1 -12 85.1835 66.5108   2
  -1   3  12 4.64566 79.9201   1
  -1   3  12 125.512 118.734   4
   3   1  12 95.3419 99.6505   3
   1   3 -12 87.9924 119.071   2
  -1   3  13 10901.3 738.286   1
   1  -3  13 10838.8 701.253   3
   3   1  13 10976.9 699.851   3
  -1   3  13 11411.8 733.262   4
   1   3 -13 10944.8 751.748   2
   1  -3  14 150.431 151.114   3
  -1   3  14 86.2059 133.176   4
   1   3 -14-20.2826 92.9830   2
   3   1  14-7.28568 95.7180   3
  -1   3  14-75.3431 131.297   1
   1  -3  15 8238.85 641.207   3
   3   1  15 8158.19 631.026   3
  -1   3  15 8503.31 660.648   1
   1   3 -15 8596.55 707.916   2
  -1   3  15 8948.67 705.319   4
   1  -3  16 5807.19 554.182   3
   1   3 -16 6132.19 619.509   2
  -1   3  16 5532.27 563.274   4
   3   1  16 5677.69 540.298   3
  -1   3  16 5567.19 551.261   1
   3   1  17 4460.91 507.140   3
  -1   3  17 4152.26 500.251   4
   1  -3  17 4754.21 516.812   3
  -1   3  17 4363.95 484.862   1
   1   3 -17 4381.81 532.869   2
  -1   3  18 583.522 195.338   1
   1   3 -18 532.693 216.918   2
  -1   3  18 397.629 198.500   4
   3   1  18 633.498 202.559   3
   1  -3  18 146.391 130.750   3
  -1   3  19 4410.67 546.423   4
  -1   3  19 5202.08 453.423   8
   1   3 -19 4617.17 561.152   2
   1  -3  19 4418.86 517.556   3
   3   1  19 4462.48 517.730   3
   1   3 -19 4973.75 459.403  13
   3   1  19 4067.42 401.567  19
  -1   3  19 4455.13 480.521   1
   3   1  20 133.570 122.352   3
  -1   3  20 225.569 184.068   4
   3   1  20 283.725 125.339  19
   1  -3  20 407.478 185.348   3
   1   3 -20 161.969 104.858  27
  -1   3  20 310.284 146.802   8
   1   3 -20 178.498 160.200   2
  -1   3  20 163.035 104.001   1
   1   3 -20 380.665 148.500  13
  -1   3  21 3865.66 520.463   4
   3   1  21 3512.31 497.892   3
   3  -1 -21 4327.17 439.628  27
   1   3 -21 3659.23 385.119  27
   3   1  21 3705.66 399.203  19
  -1   3  21 5342.23 639.112  15
  -1   3  21 4314.79 438.966   8
   1   3 -21 4379.53 456.778  13
  -1   3  21 4072.15 470.664   1
   1  -3  21 4040.92 508.473   3
   1   3 -21 4151.55 547.750   2
   3   1  22 537.085 207.505   3
  -1   3  22 1266.63 252.197   8
  -1   3  22 1421.25 509.480  15
  -1   3  22 1117.05 308.216   4
   1   3 -22 1216.92 248.601  13
   1   3 -22 1080.74 219.874  27
   3   1  22 1255.67 251.998  19
   1  -3  22 990.386 282.414   3
   3  -1 -22 1334.92 231.305  27
   1   3 -22 1422.09 326.401   2
   1   3 -23 1154.94 228.897  16
   1   3 -23 1275.35 309.812   2
   3   1  23 1198.17 297.638   3
   1   3 -23 1358.92 281.786  13
  -1   3  23 1150.81 253.282   8
   3  -1 -23 1413.35 266.561  27
  -1   3  23 1525.02 352.736   4
   1  -3  23 1244.82 308.791   3
   3   1  23 1360.83 268.220  19
   1   3 -24 469.854 164.212  16
  -1   3  24 682.951 199.181   8
   3   1  24 684.664 216.659  19
  -1   3  24 355.280 227.779   4
   1  -3  24 360.009 217.865   3
   3  -1 -24 389.490 267.385  27
   3   1  24 439.639 207.754   3
   1   3 -24 390.375 192.877   2
   1  -3  24 592.503 171.271  19
   1   3 -24 495.507 170.381  13
   1   3 -25 583.194 182.596  16
   3   1  25 853.820 227.213  19
   1  -3  25 1016.85 283.413   3
   1  -3  25 891.395 208.833  19
   3  -1 -25 963.036 202.114  27
  -3  -1  25 200.635 206.772   4
   1   3 -25 857.616 273.379   2
   1   3 -25 732.732 204.164  13
  -1   3  25 739.367 232.090   8
  -1   3  25 1673.16 348.567   4
   3   1  25 1139.69 285.961   3
   1  -3  26 607.199 232.790   3
   3  -1 -26 174.349 96.3680  27
   3   1  26 288.338 147.255  19
  -1   3  26 520.565 215.536   4
   1  -3  26 299.240 149.048  19
   1   3 -26 59.0774 100.589   2
   1   3 -26 190.051 156.502  13
  -3  -1  26 374.378 200.444   4
   1   3 -26 57.0972 93.9675  16
   3   1  26 180.722 144.650   3
   3   1  27 794.414 245.373   3
   1   3 -27 330.664 124.843  16
   3   1  27 387.883 173.655  19
   1   3 -27 97.8052 128.770  13
   1  -3  27 313.075 140.488  19
   3  -1 -27 463.511 157.072  27
   3  -1 -28 127.291 118.671  27
   3  -1 -28 58.2551 128.262  13
   3   1  28 225.368 169.588  19
   1   3 -28 97.5548 125.393  16
   1  -3  28 193.537 129.407  19
   1   3 -28 165.065 133.029  13
   3   1  29 931.184 242.833  19
  -1   3  29 739.097 250.155  11
   1   3 -29 978.577 236.651  16
   3  -1 -29 664.999 215.304  13
   1   3 -29 713.808 239.900  18
   1  -3  29 581.402 190.690  19
   1   3 -29 759.402 266.635  13
   3  -1 -29 827.986 216.673  27
   1   3 -30 654.439 240.696  18
   3   1  30 1226.32 280.205  19
  -1   3  30 1084.51 272.088  11
   3  -1 -30 1423.43 324.674  13
   1  -3  30 1291.48 267.794  19
   3   1  31 119.000 120.480  19
   1  -3  31 98.8711 132.282  19
   1   3 -31 143.036 103.992  18
   3  -1 -31 31.3077 160.155  13
  -1   3  31 138.420 135.451  11
   3   1  32 163.182 111.737  19
   1   3 -32 71.0128 117.353  18
   1  -3  32 195.562 127.255  19
   3  -1 -32 270.632 156.042  13
  -1   3  32 136.059 136.460  11
  -3  -1  32 108.796 139.093  19
   3   1  33 2270.68 338.379  19
   1  -3  33 2286.54 332.697  19
  -3  -1  33 2194.92 319.831  19
  -1   3  33 2490.23 382.213  11
   3  -1 -33 2083.38 360.184  13
   1   3 -33 1632.76 332.226  18
  -3  -1  34 648.676 196.854  19
   3   1  34 222.214 137.348  19
   3  -1 -34 563.251 207.073  13
   1  -3  34 520.893 207.968  19
  -1   3  34 433.256 194.720  11
   1   3 -34 478.199 203.343  18
   3   1  35 300.499 169.843  19
  -3  -1  35 183.566 145.279  19
   1  -3  35 204.615 128.271  19
   3  -1 -35 360.849 167.990  13
   1   3 -35 225.120 142.722  18
  -1   3  35 173.756 149.866  11
  -1   3  36 683.452 227.610  11
  -3  -1  36 750.368 190.809  19
   1   3 -36 554.113 205.787  18
   3  -1 -36 515.423 205.056  13
   1  -3  36 600.309 168.249  19
   3   1  36 633.113 207.462  19
   1   3 -37 781.959 222.345  18
  -3  -1  37 755.326 201.971  19
   1  -3  37 950.762 211.239  19
   3   1  37 555.737 168.748  19
   3  -1 -37 594.296 216.978  13
  -1   3  37 813.450 223.728  11
   1  -3  38 67.8952 104.263  19
   1   3 -38-123.967 124.161  18
   3  -1 -38-110.129 134.748  13
   3   1  38-56.5324 126.542  19
  -3   1 -38-38.0711 103.944   8
  -3  -1  38-16.0529 99.1173  19
  -1   3  38 106.791 122.910  11
   1   3 -39 405.939 161.926  18
  -3  -1  39 936.241 190.182  19
   3  -1 -39 623.926 196.747  13
  -3   1 -39 116.140 96.3545   8
  -1   3  39 522.182 176.461  11
   3   1  39 660.496 191.072  19
   1  -3  39 752.030 191.289  19
   1  -3  40 513.526 165.154  19
   1   3 -40 432.268 146.666  18
   3   1  40 383.427 132.637  19
   3  -1 -40 344.106 169.579  13
  -1   3  40 353.554 155.283  11
  -3  -1  40 303.169 127.989  19
  -3   1 -41 629.754 158.059  25
   3   1  41 1357.99 222.671  19
   1  -3  41 1308.94 210.544  19
  -1   3  41 1211.33 209.063  11
  -3  -1  41 1181.56 184.502  19
   1   3 -41 816.955 181.905  18
   3  -1 -41 865.055 207.570  13
   3   1  42 256.432 100.770  19
  -1   3  42 248.715 107.497  11
  -2   3 -41 260.643 113.222  25
   2   3  41 176.224 107.851  12
   3   2 -41 307.691 132.542  18
  -2  -3  41 472.095 152.122  19
  -3   2  41 396.544 130.108  11
   3  -2  40 447.313 141.686  19
   3   2 -40 54.9694 101.112  18
   2   3  40 274.051 117.486  19
  -2  -3  40 556.674 159.550  19
   2   3  40 66.8012 82.1249  12
  -3   2  40 329.746 134.057  11
  -2   3 -40 169.019 118.621  25
  -2   3 -39-13.2241 85.2094  25
   3   2 -39-69.7936 106.121  18
  -2  -3  39-19.7802 98.5413  19
  -3   2  39 7.72968 103.320  11
   3  -2  39-64.0745 101.495  19
   2   3  39 163.517 111.100  19
   2   3  38 483.602 143.834  19
   3   2 -38 420.298 182.015  18
  -2   3 -38 496.203 183.455  25
   3  -2  38 863.114 180.959  19
  -3   2  38 661.934 193.469  11
  -2  -3  38 852.792 189.795  19
  -3   2  37 245.222 146.463  11
   3  -2  37 221.114 117.295  19
   3   2 -37-71.9587 122.495  13
   2   3  37 146.625 114.152  19
  -2  -3  37 46.5070 125.830  19
   2   3  36 124.401 138.413  19
  -2  -3  36 337.553 169.712  19
   3  -2  36 106.722 124.860  19
   3   2 -36 272.167 162.826  13
  -3   2  36-115.567 134.355  11
   2   3  35 667.992 202.893  19
  -3   2  35 588.101 200.646  11
   3   2 -35 668.039 225.797  13
   3  -2  35 619.832 203.261  19
  -2  -3  35 768.643 205.086  19
  -2  -3  34 589.017 182.271  19
   2   3  34 397.271 184.517  11
   2   3  34 364.513 171.673  19
   3  -2  34 687.635 198.492  19
   3   2 -34 574.107 207.879  13
   3  -2  33 925.138 215.002  19
  -2   3 -33 968.101 233.181  18
   2   3  33 833.295 196.002  11
   3   2 -33 1060.77 288.997  13
   2   3  33 901.089 235.786  19
   2   3  32 68.2508 135.601  11
   2   3  32 131.391 141.522  19
   3  -2  32 152.380 135.787  19
  -2   3 -32 172.122 123.808  18
   3   2 -32-13.3703 141.026  13
   3   2 -31 561.579 219.989  13
   3  -2  31 575.700 192.627  19
   2   3  31 539.633 175.594  19
  -2   3 -31 668.181 197.723  18
   3   2 -31 693.766 232.605  27
   2   3  31 487.779 165.372  11
   2   3  30 2250.57 339.852  19
   2   3  30 1810.96 300.675  11
   3  -2  30 2153.11 326.594  19
   3   2 -30 1641.13 321.822  13
   2  -3 -30 1845.08 310.677  13
   3   2 -30 1834.02 351.668  27
  -2   3 -30 1738.00 317.833  18
   3   2 -29 2404.85 386.030  13
   2   3  29 2518.56 345.590  11
   2   3  29 2561.27 351.415  19
  -2   3 -29 2738.36 385.434  18
   2  -3 -29 2692.83 375.625  13
   3   2 -29 2347.00 383.006  27
   3  -2  29 2988.16 375.538  19
   3   2 -28 1542.90 324.583  13
   2   3  28 1683.05 306.872  19
   3  -2  28 1792.51 287.402  19
  -2   3 -28 1793.73 313.192  18
   3   2 -28 1807.63 342.318  27
  -3   2  28 2081.31 493.121  15
   2   3  28 1643.83 286.428  11
   2   3  27-151.356 167.332  19
  -3   2  27-252.628 315.880  15
   3  -2  27 57.7733 111.279  19
   3   2 -27 230.440 168.713  27
   2   3  27 267.262 146.683  11
  -2   3 -27 155.427 137.735  18
   3   2 -27 64.4918 135.729  13
   2   3  26 1083.05 245.614  19
  -3   2  26 1715.18 516.425  15
  -2   3 -26 1268.01 283.221  18
   3  -2  26 1315.63 257.207  19
   3   2 -26 1150.63 268.895  27
   3   2 -26 1313.23 261.804  13
  -2   3 -26 1164.97 268.403   8
   2   3  26 1476.26 284.016  11
   3   2 -25 1877.71 333.743  27
  -2   3 -25 1876.10 321.901  18
   3  -2  25 2389.06 473.862   3
  -2   3 -25 2296.75 351.537   8
   3   2 -25 2745.98 483.084   2
   3  -2  25 1839.78 301.006  19
  -3   2  25 2236.91 448.879   4
  -3   2  25 2941.01 647.504  15
   2   3  25 2354.75 342.656  19
   3   2 -25 2210.74 353.585  13
   2   3  25 2287.76 332.980  11
   3   2 -24 571.306 166.378  13
   3  -2  24 759.419 258.340   3
   2   3  24 530.125 185.185  11
   2   3  24 612.214 202.733  19
  -3   2  24 351.037 232.708   4
   3  -2  24 635.020 155.310  19
   3   2 -24 652.563 234.484   2
  -2   3 -24 490.828 157.890   8
  -3   2  24 592.508 410.285  15
  -2   3 -24 362.186 173.468  18
   3   2 -24 422.287 175.305  27
   3   2 -23 4159.82 568.620   2
   3  -2  23 3907.28 397.452  19
   2   3  23 3654.43 411.238  19
  -2   3 -23 3294.97 407.869  18
  -3   2  23 5235.75 753.415  15
  -2   3 -23 3697.54 446.258   8
   3   2 -23 3795.99 459.886  27
   3   2 -23 3701.13 421.009  13
   3  -2  23 3849.47 552.041   3
  -2   3 -23 4381.48 428.755  23
  -3   2  23 3718.24 579.957   4
   2   3  23 3658.34 395.648  11
  -3   2  22 3585.90 546.603   4
   2   3  22 3634.17 409.850  19
   3   2 -22 4107.91 561.679   2
   3  -2  22 4032.04 398.651  19
  -3   2  22 5375.88 765.942  15
  -2   3 -22 3234.99 400.874  18
   2   3  22 3403.56 376.843  11
   3   2 -22 3269.86 413.724  27
   3   2 -22 3286.07 404.418  13
   3  -2  22 3937.55 548.771   3
  -2   3 -22 4095.06 410.806  23
  -2   3 -22 3536.77 434.471   8
  -3   2  21 1023.95 318.922   4
   3   2 -21 798.612 231.198  27
   2   3  21 834.165 215.002  19
  -2   3 -21 925.230 243.439   8
  -2   3 -21 781.227 210.067  18
  -3   2  21 741.789 373.674  15
   3   2 -21 692.563 234.687   2
  -2   3 -21 1003.22 200.292  16
  -2   3 -21 663.145 188.339  23
   3  -2  21 995.863 279.440   3
   3   2 -21 748.969 177.308  13
   2   3  21 958.213 216.717  11
  -2   3 -20 3213.48 365.718  23
  -2   3 -20 4097.80 405.133  16
  -3   2  20 3330.64 520.110   4
  -3   2  20 4513.85 705.908  15
   3   2 -20 3098.38 391.910  27
   3   2 -20 3605.88 503.899   2
   2   3  20 3313.40 330.137  11
  -2   3 -20 3125.20 400.231   8
   2   3  20 3585.83 375.402  19
  -3   2  20 3434.61 406.228  14
   3   2 -20 3140.82 377.301  13
  -2   3 -20 3060.87 387.179  18
   3  -2  20 3443.37 506.115   3
  -3   2  19 167.735 346.643  15
   3   2 -19 69.0325 103.611   2
   3   2 -19 183.850 145.273  27
  -2   3 -19-53.0426 138.179   8
  -2   3 -19 2.38491 77.7383  16
   2   3  19-104.743 162.348  11
   3  -2  19 35.5588 125.200   3
  -2   3 -19 85.6750 113.379  18
  -2   3 -19 343.382 160.399  23
  -3   2  19 16.9273 84.7165  14
  -3   2  19 50.3318 134.617   4
   2   3  19 237.720 130.920  19
   3   2 -19 27.2743 92.1310  13
   3  -2  18 3738.00 518.133   3
  -3   2  18 3818.36 524.727   4
   2   3  18 4049.69 368.403  19
  -2   3 -18 4196.02 422.493  18
   3   2 -18 3922.30 405.817  27
  -3   2  18 3663.60 379.030  14
   3   2 -18 3518.41 475.944   2
   3   2 -18 4196.80 398.155  13
  -2   3 -18 4392.08 409.682  23
   3   2 -17 3208.37 367.489  27
  -3   2  17 2745.50 322.274  14
   3   2 -17 2744.27 408.211   2
   3  -2  17 2856.76 443.849   3
  -3   2  17 2805.13 437.163   4
   2   3  17 3353.18 392.357   4
   2   3  16 2374.25 325.485   4
  -3   2  16 2155.35 399.980   4
   3   2 -16 2151.27 357.800   2
   3  -2  16 2372.15 391.724   3
   3  -2  15 241.285 135.776   3
   2   3  15 378.936 163.668   4
   3   2 -15 263.475 133.990   2
  -3   2  15 343.316 181.481   4
  -3   2  14 1932.54 359.913   4
   2   3  14 2896.61 348.699   4
   3  -2  14 2620.92 385.972   3
   3   2 -14 2575.83 379.627   2
   2   3  13 3669.13 370.558   4
   3  -2  13 3482.03 423.146   3
   2   3  13 3968.64 359.077   3
  -3   2  13 3220.68 434.775   4
   3   2 -13 3362.59 427.792   2
   2   3  12 7275.56 528.646   4
   3   2 -12 6836.69 589.692   2
   2   3  12 7251.78 518.370   2
  -3   2  12 6604.88 608.784   4
   3  -2  12 6782.56 575.248   3
   2   3  12 7630.70 488.620   3
  -3   2  11 8072.64 636.482   4
   2   3  11 8252.08 561.821   4
   3   2 -11 7417.32 600.385   2
   2   3  11 8623.63 511.355   3
   3  -2  11 7821.65 605.693   3
   2   3  11 8138.91 529.711   2
  -2   3 -11 8049.14 490.815   1
  -3   2  10 8842.47 646.291   4
  -2   3 -10 9811.05 545.682   1
   2   3  10 9283.72 577.017   2
   2   3  10 9225.00 578.903   4
   3   2 -10 9582.62 665.661   2
   3  -2  10 8929.47 622.264   3
   2   3  10 9898.99 551.641   3
   2   3   9 22266.7 888.599   4
   3  -2   9 21070.8 928.919   3
   2   3   9 23314.4 877.206   2
  -3   2   9 22578.3 983.803   4
  -2   3  -9 22613.0 832.600   1
   3   2  -9 21708.1 989.733   2
   2   3   9 24712.3 847.345   3
  -3   2   8 2315.79 316.414   4
   2   3   8 2736.67 286.746   3
   3  -2   8 2461.59 317.949   3
   2   3   8 3057.81 334.653   4
  -2   3  -8 2839.67 300.916   1
   2   3   8 2590.50 299.164   2
   3   2  -8 2275.18 329.097   2
   3   2  -7 186.370 123.921   2
   3  -2   7 200.923 116.356   3
   2   3   7 215.817 101.606   3
  -3   2   7 196.739 119.106   4
   2   3   7 476.070 161.537   4
  -2   3  -7 219.512 103.968   1
   2   3   7 391.208 132.432   2
   2   3   6 7537.62 513.825   4
   3   2  -6 7391.11 564.599   2
   3  -2   6 7466.97 522.760   3
  -2   3  -6 7839.87 509.721   1
   2   3   6 7417.99 504.503   2
  -3   2   6 7228.09 509.977   4
   2   3   5 3338.23 348.841   4
  -2   3  -5 3061.98 324.301   1
  -2   3  -5 3307.59 291.164   4
   2   3   5 3107.65 325.134   2
   3   2  -5 3342.70 378.261   2
   3  -2   5 2999.93 324.994   3
  -3   2   5 2644.32 307.213   4
   2   3   4 4903.49 407.552   2
   3  -2   4 4500.96 388.122   3
   3   2  -4 4993.28 459.139   2
  -2   3  -4 5211.79 361.645   4
  -2   3  -4 4884.61 412.112   1
  -3   2   4 5066.95 397.850   4
   2   3   3 5637.78 437.076   2
   3   2  -3 5798.77 496.059   2
  -2   3  -3 5741.18 450.160   1
   3  -2   3 5836.17 424.858   3
  -2   3  -3 5685.04 383.486   4
  -3   2   3 5554.33 398.441   4
  -2   3  -2 13094.3 683.852   1
   3   2  -2 13697.0 744.146   2
   3  -2   2 13370.3 623.574   3
   2   3   2 13109.4 669.564   2
  -2   3  -2 13605.1 594.023   4
  -3   2   2 13347.8 576.819   4
   3  -2   1 18279.3 711.495   3
   3   2  -1 17651.2 842.549   2
   2   3   1 16744.6 762.597   2
  -2   3  -1 17812.0 807.675   1
  -2   3  -1 17550.1 687.268   4
  -3   2   1 17913.2 640.149   4
  -3   2   0 1097.35 162.635   4
  -2   3   0 855.682 169.546   4
   2   3   0 918.548 192.769   2
   3   2   0 1166.68 228.656   2
   3  -2   0 947.736 172.179   3
  -2   3   0 1037.95 218.140   1
   2  -3   1 15696.0 516.883   3
  -2   3   1 14552.6 748.725   1
   3   2   1 15051.7 775.602   2
  -2   3   1 14406.4 651.357   4
  -3   2  -1 15663.9 535.973   4
   2   3  -1 14394.6 713.050   2
   3  -2  -1 15114.1 622.661   3
  -3   2  -2 12199.3 449.700   4
   2   3  -2 11741.2 654.103   2
  -2   3   2 11443.4 591.475   4
   3   2   2 11637.4 649.115   3
   3   2   2 11082.8 669.912   2
   3  -2  -2 12188.5 550.591   3
   2  -3   2 12191.5 490.554   3
  -2   3   2 11329.4 681.022   1
   2   3  -3 4838.17 430.664   2
   2  -3   3 5964.03 360.766   3
  -3   2  -3 5742.67 288.917   4
   3   2   3 5571.74 447.783   3
  -3   2  -3 4946.62 407.527   1
   3  -2  -3 5381.19 367.017   3
  -2   3   3 5185.42 467.937   1
   3   2   3 5371.80 470.219   2
  -2   3   3 5184.33 409.623   4
  -2   3   4 4897.20 459.440   1
   3   2   4 4490.01 435.130   2
  -3   2  -4 4393.31 375.096   1
   3   2   4 4222.29 400.309   3
   2   3  -4 4529.13 419.784   2
   2  -3   4 4867.58 342.303   3
  -2   3   4 4912.14 404.378   4
  -2   3   5 2074.27 312.221   1
   2  -3   5 2357.32 258.322   3
   3   2   5 2217.18 322.540   2
  -3   2  -5 1978.28 250.024   1
   2   3  -5 2163.40 292.672   2
   3   2   5 2035.53 284.869   3
  -2   3   5 2144.35 278.658   4
  -2   3   6 7812.64 535.714   4
   3   2   6 7486.04 532.393   3
   3  -2  -6 7810.29 409.367   2
   2  -3   6 8080.97 482.271   3
  -3   2  -6 7549.97 463.583   1
  -2   3   6 7184.55 571.148   1
   2   3  -6 7811.96 570.519   2
  -2   3   7 354.463 152.322   1
  -2   3   7 338.379 141.838   4
   2  -3   7 384.697 131.648   3
   2   3  -7 349.247 134.156   2
   3   2   7 381.929 133.840   3
  -3   2  -7 188.940 86.6494   1
  -2   3   8 3036.77 394.030   1
   3   2   8 3062.18 351.756   3
  -2   3   8 2832.85 346.102   4
   2  -3   8 3106.93 328.881   3
  -3   2  -8 3172.96 283.571   1
   2   3  -8 2786.61 357.979   2
   2  -3   9 20644.6 871.553   3
   2   3  -9 20686.7 975.930   2
   3   2   9 21301.9 921.235   3
  -2   3   9 21165.9 951.211   4
  -2   3   9 20874.5 1030.18   1
  -2   3  10 8511.36 673.500   1
   3   2  10 8464.88 591.207   3
   2  -3  10 8002.14 562.771   3
  -2   3  10 9333.26 652.723   4
   2   3 -10 8615.22 637.239   2
  -2   3  11 5407.97 549.327   1
   2  -3  11 4691.52 446.200   3
   2   3 -11 5254.79 512.625   2
   3   2  11 5001.46 462.317   3
  -2   3  11 5473.34 513.309   4
  -2   3  12 7105.05 605.781   4
  -2   3  12 6090.97 606.183   1
   2   3 -12 6793.74 596.955   2
   2  -3  12 6945.22 567.756   3
   3   2  12 7277.34 566.609   3
  -2   3  13 3779.44 489.963   1
   3   2  13 4488.08 453.572   3
   2  -3  13 3793.20 439.363   3
   2   3 -13 3874.01 463.151   2
  -2   3  13 3966.96 465.119   4
   2   3 -14 2223.17 364.059   2
  -2   3  14 1896.64 373.640   1
   3   2  14 2426.31 350.404   3
   2  -3  14 2568.97 375.961   3
  -2   3  14 2216.02 366.177   4
  -2   3  15 836.499 251.896   1
   2  -3  15 645.384 206.629   3
   3   2  15 536.152 172.955   3
  -2   3  15 660.566 221.487   4
   2   3 -15 801.559 241.213   2
   2   3 -16 1981.63 361.552   2
   3   2  16 2299.48 359.647   3
  -2   3  16 1848.91 358.515   4
  -2   3  16 1827.90 353.741   1
   2  -3  16 2244.06 369.126   3
   2  -3  17 2643.45 418.052   3
   3   2  17 2477.12 299.476  19
  -2   3  17 2412.12 415.649   4
  -2   3  17 2160.67 387.818   1
   3   2  17 2336.53 348.755   3
   2   3 -17 2321.08 401.873   2
   3   2  18 2641.53 315.436  19
   2  -3  18 2388.26 397.306   3
  -2   3  18 2121.59 374.282   1
  -2   3  18 2369.40 418.607   4
   3   2  18 3043.55 414.819   3
   2   3 -18 2549.43 423.694   2
   2   3 -18 3451.48 372.691  13
  -2   3  18 3969.79 551.679  15
   2   3 -18 2997.67 353.471  27
  -2   3  18 3087.25 327.865   8
   2  -3  19 292.262 179.181   3
   2   3 -19 41.0288 120.725  13
   3   2  19 18.0806 82.9787   3
  -2   3  19 102.797 84.3642   1
   3   2  19 83.7883 118.656  19
   2   3 -19 18.0352 129.601   2
  -2   3  19-260.002 280.734  15
  -3   2 -19-11.6503 91.6392  23
  -2   3  19 220.243 202.316   4
   2   3 -19-46.9180 104.724  27
  -2   3  19 77.9443 96.0703   8
   2   3 -20 3691.42 534.871   2
   3   2  20 3561.10 468.097   3
  -2   3  20 4004.07 405.589   8
  -2   3  20 4908.40 693.965  15
   3   2  20 3672.08 393.242  19
   2  -3  20 3812.45 509.802   3
  -3   2 -20 3931.11 402.192  23
   2   3 -20 4145.05 432.046  13
   2   3 -20 3441.99 395.890  27
  -2   3  20 3106.98 448.980   1
  -2   3  20 3615.56 521.246   4
   2   3 -21 1318.17 324.403   2
   3   2  21 933.470 254.604   3
   3   2  21 1317.52 242.647  19
  -2   3  21 1788.88 355.415   1
  -2   3  21 1670.34 363.884   4
  -3   2 -21 1309.84 241.179  23
   2   3 -21 1272.25 250.428  27
  -2   3  21 1260.20 432.011  15
   2   3 -21 1401.74 268.770  13
   2  -3  21 1514.61 323.074   3
  -2   3  21 1883.85 291.065   8
   2  -3  22 2554.24 439.972   3
  -2   3  22 3707.40 412.658   8
   2   3 -22 3450.36 527.449   2
  -2   3  22 2994.85 479.214   4
   3   2  22 2933.62 368.071  19
   3   2  22 3263.59 446.858   3
  -2   3  22 2714.76 422.802   1
  -2   3  22 3329.74 583.684  15
   2   3 -22 2918.56 374.119  27
   2   3 -22 3370.01 413.400  13
   2   3 -23 3707.34 432.668  27
   3   2  23 4325.30 512.087   3
  -2   3  23 3528.21 555.333   4
  -2   3  23 4126.74 615.939  15
   3   2  23 3721.81 434.994  19
   2   3 -23 3939.58 560.713   2
   2  -3  23 4243.25 410.795  19
  -2   3  23 3195.27 464.703   1
   2   3 -23 4132.10 459.108  13
   2  -3  23 4412.55 573.112   3
  -2   3  23 4140.35 433.768   8
   2   3 -24 444.570 163.782  27
   2  -3  24 543.684 243.786   3
   3   2  24 518.004 191.121  19
  -2   3  24 646.600 337.214  15
   2   3 -24 454.189 174.172  13
   2  -3  24 320.413 113.720  19
  -2   3  24 1012.69 288.580   4
   2   3 -24 577.232 225.762   2
  -2   3  24 755.438 214.993   8
   2  -3  25 1937.68 388.968   3
   3   2  25 1761.94 312.627  19
  -2   3  25 1960.14 395.893   4
  -2   3  25 1836.15 321.227   8
   2   3 -25 1724.60 304.949  27
   2   3 -25 1620.38 306.514  13
  -2   3  25 1825.25 503.625  15
   2  -3  25 2268.40 321.372  19
   2   3 -25 1774.85 388.176   2
   2   3 -26 663.034 202.869  27
  -2   3  26 645.675 215.693   8
   2  -3  26 886.332 208.485  19
   3   2  26 634.374 201.775  19
   2   3 -26 840.032 247.010  13
  -2   3  26 1028.08 420.112  15
  -2   3  27 42.0487 151.768  11
   2   3 -27 74.7695 151.217  13
   2  -3  27 25.8707 155.429  19
   3   2  27 222.764 171.298  19
   2   3 -27 199.973 138.314  27
   2  -3  28 1993.25 300.908  19
   2   3 -28 1781.46 320.345  16
  -2   3  28 1946.30 351.675  11
   3   2  28 1739.94 313.357  19
   2   3 -28 1714.54 324.988  13
   3   2  29 2140.11 344.992  19
  -2   3  29 2585.03 381.522  11
   2  -3  29 2331.88 344.523  19
   2   3 -29 2055.26 335.266  16
   2   3 -29 1428.28 308.880  13
   2   3 -30 2173.27 337.835  16
   3  -2 -30 2172.77 361.665  13
   3   2  30 2363.70 357.123  19
   2  -3  30 2267.34 349.083  19
  -2   3  30 2216.55 367.617  11
   2   3 -30 2160.18 365.239  13
   3   2  31 1276.03 279.229  19
   2  -3  31 1211.54 249.126  19
   2   3 -31 941.817 234.146  16
   2   3 -31 809.058 237.088  13
   3  -2 -31 838.005 255.444  13
  -2   3  31 894.193 269.059  11
  -3   2 -32 219.854 145.040   8
   3   2  32-10.5962 132.054  19
   2   3 -32 161.664 142.083  16
   3  -2 -32 204.112 173.208  13
   2   3 -32 44.6619 139.297  13
  -2   3  32-54.2457 163.095  11
   2  -3  32 165.800 140.106  19
   2   3 -32-61.2851 109.880  18
  -3   2 -33 554.193 199.385   8
   2  -3  33 689.420 194.909  19
   3   2  33 507.365 182.350  19
  -2   3  33 865.789 238.355  11
   2   3 -33 460.766 200.117  18
   3  -2 -33 754.525 240.058  13
  -3   2 -34 468.513 183.993   8
   2   3 -34 87.2626 144.439  18
   3   2  34 402.284 180.112  19
   2  -3  34 519.556 197.051  19
  -3  -2  34 452.681 183.176  19
   3  -2 -34 505.772 225.913  13
  -2   3  34 660.910 193.595  11
   2  -3  35 366.323 132.746  19
  -3   2 -35 580.810 191.635   8
  -3  -2  35 459.255 159.457  19
   3   2  35 338.037 176.134  19
   3  -2 -35 141.983 129.475  13
   2   3 -35 284.007 154.091  18
  -2   3  35 456.584 197.118  11
  -2   3  36-104.044 158.437  11
  -3   2 -36 54.1536 117.311   8
   3   2  36 49.3856 108.068  19
   2  -3  36-27.8638 103.645  19
  -3  -2  36 89.5774 115.608  19
   3  -2 -36-146.917 169.145  13
   2   3 -36 16.5056 114.812  18
   2  -3  37 381.281 157.361  19
   2   3 -37 106.350 129.466  18
  -2   3  37 200.896 141.913  11
   3  -2 -37 336.223 165.974  13
   3   2  37 306.901 146.984  19
  -3  -2  37 628.609 179.503  19
   2  -3  38 565.422 179.795  19
   2   3 -38 353.053 158.994  18
  -2   3  38 967.705 220.519  11
   3  -2 -38 245.581 151.274  13
  -3   2 -38 332.812 150.685  25
  -3  -2  38 728.609 184.898  19
   3   2  38 674.929 187.272  19
   3   2  39 48.4325 107.856  19
   2   3 -39 69.8331 110.155  18
   2  -3  39 47.8244 91.6371  19
  -3  -2  39-62.2894 90.0541  19
  -3   2 -39 82.6228 92.2904  25
  -2   3  39 24.4054 96.5618  11
   3  -2 -39-17.7568 106.799  13
  -3  -2  40 344.305 126.215  19
   3   2  40 289.681 129.251  19
  -3   2 -40 32.8309 91.2627  25
   2   3 -40 310.828 131.812  18
   3  -2 -40 366.038 146.180  13
   2  -3  40 166.375 114.281  19
  -2   3  40 339.426 135.643  11
  -3  -2  41 896.194 160.492  19
   2   3 -41 266.513 119.941  18
  -3   2 -41 280.565 106.094  25
   3   2  41 771.194 161.699  19
  -2   3  41 884.151 171.882  11
   3   3   0 10627.2 703.453   2
  -3   3   0 11589.9 575.184   4
  -3   3   0 10125.2 691.138   1
  -3   3  -1 76.3382 68.2849   4
  -3   3   1 175.520 104.949   1
   3   3  -1 128.515 98.4091   2
   3   3   1 109.396 100.222   2
  -3   3   1 165.268 94.5715   4
  -3   3  -1 108.946 96.3747   1
  -3   3   2 8381.53 640.401   1
   3  -3   2 9401.90 514.861   3
   3   3   2 8049.59 610.553   2
  -3   3  -2 8862.03 478.398   4
   3   3  -2 8390.27 637.551   2
  -3   3  -2 8256.41 593.108   1
  -3   3   2 8318.54 523.142   4
   3   3  -3 7015.30 583.575   2
   3  -3   3 7889.09 485.344   3
  -3   3   3 6893.00 588.974   1
  -3   3  -3 7027.87 545.085   1
   3   3   3 6690.92 560.320   2
  -3   3   3 7908.27 521.213   4
  -3   3   4 18275.5 966.070   1
   3   3   4 17854.7 912.674   2
   3  -3   4 20424.7 804.591   3
   3   3  -4 18778.7 956.158   2
  -3   3   4 19837.3 846.528   4
  -3   3  -4 18937.8 867.082   1
  -3   3  -5 7449.19 539.553   1
   3   3   5 8041.29 613.665   2
   3  -3   5 8292.10 532.484   3
   3   3  -5 7444.58 607.420   2
  -3   3   5 7683.35 644.521   1
  -3   3   5 7644.69 539.758   4
  -3   3   6 1814.54 323.658   1
   3   3   6 1679.46 291.715   2
  -3   3   6 1717.92 281.776   4
   3   3  -6 1811.84 319.397   2
  -3   3  -6 1410.66 241.440   1
   3  -3   6 1662.37 248.524   3
   3   3  -7 79.2847 94.7560   2
   3   3   7 163.646 120.092   2
  -3   3  -7 52.9502 71.6586   1
   3  -3   7 167.760 108.011   3
  -3   3   7 87.5590 117.227   1
  -3   3   7-25.4927 109.346   4
   3   3   7 85.9402 101.763   3
  -3   3   8 15574.1 834.688   4
   3   3   8 15666.0 862.876   2
   3  -3   8 15184.1 787.180   3
   3   3  -8 15321.3 896.444   2
  -3   3  -8 16745.9 753.294   1
   3   3   8 16212.4 820.037   3
   3   3   9 6439.39 521.846   3
   3   3  -9 6123.41 578.629   2
   3   3   9 6052.03 543.692   2
   3  -3   9 6538.99 531.666   3
  -3   3   9 6092.19 543.268   4
   3   3  10 503.871 180.441   2
   3  -3  10 708.031 194.679   3
  -3   3  10 785.842 225.756   4
   3   3  10 536.507 170.000   3
   3   3 -10 655.719 207.386   2
   3   3 -11 110.905 120.494   2
   3   3  11 153.606 102.163   2
  -3   3  11 343.584 164.858   4
   3   3  11 116.693 104.675   3
   3  -3  11 59.0197 120.926   3
   3  -3  12 2754.66 380.025   3
  -3   3  12 2944.33 419.405   4
   3   3  12 2881.64 385.863   2
   3   3 -12 2736.06 411.540   2
   3   3  12 3313.02 391.010   3
   3   3  13 1073.60 245.016   2
   3  -3  13 1390.20 282.409   3
   3   3 -13 1374.88 300.168   2
  -3   3  13 1359.94 293.273   4
   3   3  13 1494.98 206.248  19
   3   3  13 1513.78 263.889   3
   3  -3  14-43.4056 82.0032   3
  -3   3 -14 23.2562 110.203  23
  -3   3 -14 70.0105 105.067  25
   3   3 -14 120.494 126.442   2
   3   3  14 59.3667 105.750  19
   3   3  14 254.437 128.230   2
  -3   3  14 285.003 158.099   4
  -3   3  14 79.4407 84.6119  14
  -3   3 -14 139.080 130.056   8
   3   3  14-135.132 99.9468   3
  -3   3  14 176.673 294.828  15
   3   3  15 2235.62 284.860  19
  -3   3 -15 1935.82 295.156  23
  -3   3  15 1985.78 276.030  14
  -3   3 -15 2280.14 300.405  18
   3   3 -15 2152.65 386.730   2
  -3   3  15 2201.66 385.932   4
  -3   3  15 3300.67 561.757  15
  -3   3 -15 2132.19 322.106   8
   3  -3  15 1930.64 348.415   3
   3   3  15 2052.01 327.521   3
   3   3 -15 2421.81 323.636  27
  -3   3 -15 1819.77 296.632  25
   3   3 -16 6132.06 511.709  27
   3  -3  16 6248.03 634.392   3
  -3   3  16 7149.14 486.396   8
  -3   3  16 6171.26 663.424   4
   3   3 -16 6360.36 655.944   2
  -3   3  16 6663.87 516.426  14
  -3   3 -16 6408.95 575.357   8
   3   3 -16 7060.97 503.458  20
   3   3  16 6510.54 484.862  19
  -3   3 -16 6173.62 545.212  25
  -3   3 -16 6827.56 549.830  23
  -3   3 -16 7091.33 528.709  18
   3   3 -16 7142.16 529.640  13
  -3   3  16 6711.87 479.438  11
   3  -3  17 3024.67 454.617   3
  -3   3 -17 2758.22 387.898   8
  -3   3  17 2970.59 488.642   4
  -3   3  17 2699.41 352.624  14
  -3   3 -17 2247.26 359.570  25
   3   3 -17 2648.98 437.142   2
  -3   3 -17 2983.24 380.217  23
  -3   3  17 3311.23 352.477  11
   3   3 -17 2785.39 359.387  27
  -3   3  17 3114.07 315.512   8
  -3   3  17 3313.91 631.452  15
   3   3  17 2986.97 353.641  19
   3   3 -17 3339.53 379.178  13
   3   3 -17 3389.55 354.194  20
  -3   3 -17 3545.17 387.689  18
   3   3  18 171.209 119.748  19
   3   3 -18 273.599 136.939  27
  -3   3 -18 221.234 116.035  18
  -3   3  18 236.228 131.504  11
  -3   3  18-80.9193 118.165   1
   3   3 -18 158.061 136.704   2
  -3   3 -18-21.7062 109.812   8
  -3   3  18 8.24253 260.759  15
   3   3 -18 389.366 197.679  13
  -3   3  18 31.1604 162.902   4
  -3   3 -18 381.320 148.621  23
  -3   3  18-136.672 101.620   8
   3  -3  18 304.358 110.285   3
  -3   3 -19 1304.55 250.796  23
   3   3  19 1454.34 263.897  19
  -3   3  19 1432.88 337.118   1
  -3   3 -19 1507.58 322.275   8
  -3   3 -19 1885.95 301.959  18
   3   3 -19 1588.22 272.335  13
  -3   3  19 2392.65 582.314  15
   3  -3  19 2119.68 409.589   3
   3   3 -19 1749.66 376.827   2
  -3   3  19 1778.34 403.765   4
  -3   3  19 2175.88 288.632   8
  -3   3  19 1508.29 254.383  11
   3   3 -19 1660.19 295.822  27
   3   3 -20 3795.80 550.266   2
  -3   3  20 4208.21 423.604  11
  -3   3  20 5589.99 784.912  15
   3   3 -20 3975.01 447.845  27
  -3   3 -20 3764.22 435.817  23
   3  -3  20 4178.99 572.923   3
   3   3 -20 4304.08 449.795  13
  -3   3  20 3812.09 587.301   4
  -3   3  20 2958.36 501.168   1
  -3   3 -20 3585.86 489.293   8
  -3   3 -20 4040.80 436.105  18
   3   3  20 4024.18 417.691  19
  -3   3  21-226.403 147.476  11
   3   3 -21-364.917 188.415   2
  -3   3 -21 30.2939 100.012  18
   3   3  21 30.4562 119.780  19
   3   3 -21 93.0222 128.833  13
  -3   3  21 226.333 176.701   4
   3  -3  21 529.271 208.149   3
  -3   3 -21-14.3496 107.127   8
   3   3 -21 1.50895 95.3357  27
  -3   3 -21 351.220 151.972  23
  -3   3  21-334.690 170.153   1
  -3   3  21-185.047 305.682  15
  -3   3 -22 450.520 175.839  23
   3   3 -22 482.033 197.485  27
   3  -3  22 550.778 224.802   3
  -3   3  22 659.850 463.799  15
  -3   3  22 231.401 126.468  11
  -3   3 -22 248.074 135.597  18
   3   3  22 485.803 181.788  19
  -3   3 -22 224.069 186.142   8
   3   3 -22 137.630 131.336  13
   3   3 -22 860.476 278.896   2
  -3   3  22 156.108 141.944   1
  -3   3  22 355.661 148.083   4
  -3   3  23 818.106 253.520   1
  -3   3  23 700.289 328.794  15
  -3   3 -23 437.517 161.428  18
  -3   3 -23 287.877 156.394  23
   3  -3  23 109.894 137.817   3
   3   3  23 488.053 190.936  19
  -3   3  23 377.252 290.312   4
  -3   3 -23 533.370 227.270   8
   3   3 -23 377.556 179.403  27
   3   3 -23 644.172 243.643   2
  -3   3  23 78.6095 124.052  11
   3   3 -23 484.481 186.985  13
   3   3 -24 7889.01 666.892  27
  -3   3 -24 6613.80 646.129   8
  -3   3 -24 9435.10 681.089  18
  -3   3  24 8118.56 640.259  11
  -3   3 -24 9370.51 673.833  23
   3   3 -24 8217.07 660.804  13
  -3   3  24 8729.99 955.051  15
   3   3  24 8040.92 638.030  19
  -3   3 -25 259.080 119.638  23
   3   3  25 442.931 196.031  19
   3   3 -25 264.594 160.264  27
  -3   3 -25 623.506 188.235  18
  -3   3 -25 408.601 175.203   8
  -3   3  25 365.255 183.096  11
   3   3 -25 431.310 200.728  13
  -3   3  25 393.868 283.825  15
   3   3 -26 409.701 174.067  27
   3   3  26 760.702 229.089  19
  -3   3 -26 703.190 196.334  18
  -3   3 -26 444.359 192.031   8
  -3   3  26 440.509 347.288  15
  -3   3  26 496.732 199.251  11
   3   3 -26 883.260 255.449  13
   3   3 -27 748.347 230.277  27
  -3   3  27 599.456 210.374  11
   3   3 -27 991.796 274.173  13
   3   3  27 578.004 196.752  19
  -3   3 -27 867.234 255.695   8
  -3   3  27 1198.93 430.978  15
  -3   3  28 5149.67 531.106  11
   3   3 -28 4939.31 547.437  27
  -3   3 -28 3523.81 477.488   8
  -3   3  28 5354.30 790.529  15
   3   3 -28 5229.04 549.595  13
   3   3  28 5015.36 504.575  19
  -3   3  29 1028.47 421.853  15
   3   3  29 854.396 218.241  19
  -3   3  29 830.482 224.735  11
   3   3 -29 1294.62 285.461  13
  -3   3 -29 1084.60 258.661   8
   3   3 -29 1192.02 282.167  27
   3   3  30 329.840 166.938  19
   3   3  30 356.469 155.786   6
  -3   3 -30 381.135 174.592   8
   3   3 -30 381.437 184.346  13
   3  -3 -30 414.755 164.205  13
  -3   3  30 527.482 218.677  11
   3  -3 -31-11.7496 123.541  13
  -3   3  31-75.7013 156.322  11
   3   3 -31 29.3423 101.223  16
   3   3  31 95.2431 141.883  19
  -3   3 -31-33.6816 114.194  25
   3   3 -31 101.554 134.621  13
  -3   3 -31 78.5870 129.335   8
   3   3  32 1923.14 303.611  19
   3   3 -32 1773.38 322.728  13
  -3   3 -32 1425.80 299.680  25
   3   3 -32 2026.58 319.817  16
  -3   3  32 1635.34 314.332  11
  -3   3 -32 1403.41 276.969   8
   3  -3 -32 2105.61 348.210  13
  -3   3  33 110.318 139.868  11
   3   3 -33 108.294 116.012  18
   3   3 -33-78.6787 127.287  16
   3   3  33 13.3885 100.945  19
  -3   3 -33 4.49608 104.595  25
   3  -3 -33 132.528 133.914  13
   3   3 -33-19.3655 132.014  13
  -3   3 -34-73.7821 110.223  25
   3  -3 -34-151.881 153.712  13
   3   3  34 92.4462 117.231  19
   3   3 -34 11.0862 106.272  18
  -3   3  34 6.50199 146.432  11
  -3  -3  35 1174.58 239.398  19
  -3   3  35 863.677 215.418  11
  -3   3 -35 529.759 172.237  25
   3  -3 -35 1137.28 261.123  13
   3   3 -35 486.076 200.513  18
   3   3  35 1002.15 212.844  19
  -3  -3  36 833.405 207.082  19
   3   3 -36 463.666 189.316  18
   3  -3 -36 944.099 210.068  13
   3   3  36 765.744 205.041  19
  -3   3  36 922.680 220.068  11
  -3   3 -36 355.878 145.312  25
   3   3  36 512.651 174.813  12
   3   3 -37 259.717 155.899  18
  -3   3 -37 203.316 133.194  25
   3   3  37 401.841 148.986  19
  -3  -3  37 441.518 146.690  19
  -3   3  37 450.769 159.880  11
   3   3  37 62.8022 103.254  12
  -3  -3  38 99.9635 109.757  19
  -3   3 -38 5.95281 93.3659  25
   3   3  38 24.4639 71.0395  12
   3   3 -38 62.3893 106.009  18
   3   3  38-80.5589 95.9269  19
  -3   3  38-105.705 107.939  11
  -3  -3  39 276.256 115.028  19
   3   3  39 96.2337 82.1856  19
  -3   3 -39 119.233 93.9760  25
  -3   3  39 150.434 107.960  11
   3   3 -39 223.760 122.053  18
   3   3  40 454.925 116.969  19
  -3  -3  40 343.711 117.318  19
   3   3 -40 83.3476 82.0879  18
  -3   3 -40 256.185 101.343  25
   0   4   0 13096.9 666.188   2
   4   0   0 12680.1 742.904   3
   0   4   0 13128.9 751.078   1
   0   4   0 12559.6 713.683   4
   0   4  -1 237.768 135.214   4
   0   4   1 384.852 146.190   1
   0   4   1 436.891 144.340   2
   0   4   1 236.666 137.949   4
   4   0   1 345.654 139.146   3
   0   4  -1 202.648 128.410   1
   4   0  -1 345.890 152.710   3
   0   4  -1 415.572 125.141   2
   4   0  -2 454.204 166.498   2
   4   0  -2 597.583 183.695   3
   0   4  -2 679.104 181.717   1
   0   4   2 638.282 145.142   2
   0   4   2 642.598 190.477   4
   0   4  -2 587.136 166.172   2
   0   4   2 570.166 183.034   1
   4   0   2 423.571 164.862   3
   0   4   3 2021.58 297.374   1
   0   4  -3 1986.16 292.774   2
   0   4  -3 2120.23 314.712   1
   0   4   3 2105.27 296.579   4
   4   0   3 1968.27 306.631   3
   4   0  -3 1750.89 285.860   2
   0   4   4 1697.70 279.855   4
   0   4   4 1904.39 286.130   1
   0   4  -4 1528.81 274.924   1
   4   0  -4 1730.34 282.727   2
   4   0   4 1711.19 294.613   3
   0   4  -4 1704.09 283.585   2
   0   4  -5 11996.0 721.032   2
   0   4   5 11498.2 701.005   4
   4   0   5 11741.4 737.046   3
   0   4   5 11122.2 707.258   1
   4   0  -5 10868.9 694.789   2
   4   0   6 110.603 107.009   3
   0   4   6 119.488 103.203   4
   4   0  -6 143.407 82.6761   2
   0   4  -6 234.082 134.763   2
   0   4   6 141.320 102.628   1
   4   0  -7 1568.09 274.513   2
   0   4   7 1598.62 278.457   1
   0   4  -7 1552.97 276.501   2
   0   4   7 1716.00 284.782   4
   4   0   7 1779.84 313.663   3
   0   4  -8-7.81871 90.4820   2
   4   0   8 81.2256 116.736   3
   0   4   8 124.970 126.972   1
   4   0  -8 46.6607 89.9759   2
   0   4   8 43.2688 125.292   4
   4   0   9 199.598 149.837   3
   4   0  -9 203.357 127.595   2
   0   4   9 191.261 115.645   1
   0   4   9 286.763 144.964   4
   0   4  -9 150.393 121.055   2
   0   4  10 6899.36 580.202   1
   0   4 -10 6162.20 575.676   2
   4   0  10 6826.05 604.384   3
   4   0 -10 7014.91 554.816   2
   0   4  10 7103.21 587.320   4
   4   0 -11 5442.69 492.942   2
   0   4  11 4905.49 489.537   4
   0   4  11 4927.38 503.905   1
   4   0  11 5104.28 531.608   3
   0   4 -11 4807.42 513.368   2
   0   4  12 3365.17 421.235   4
   0   4 -12 3984.96 476.294   2
   0   4  12 3757.73 447.642   1
   4   0  12 3952.58 476.688   3
   4   0 -12 4185.73 434.918   2
   0   4 -13 2946.55 415.358   2
   4   0  13 3223.42 439.870   3
   4   0 -13 2939.37 366.622   2
   0   4  13 3563.72 441.434   4
   0   4  13 2744.80 391.734   1
   0   4 -14 2252.89 375.361   2
   4   0 -14 2800.14 360.821   2
   0   4  14 2346.47 370.715   4
   0   4  14 2863.25 402.708   1
   4   0  14 2476.75 392.581   3
   0   4 -15 10661.2 821.280   2
   0   4 -15 10724.3 671.172  18
   0   4 -15 11631.8 658.264  20
   0   4  15 12093.8 673.673   8
   0   4 -15 11234.7 678.515  16
  -4   0  15 10943.9 821.292   4
   4   0 -15 11840.2 733.408   2
   4   0 -15 12201.4 667.108  27
   0   4  15 11291.0 788.986   1
   0   4  15 11471.7 811.095   4
   0   4  15 11016.1 595.903  11
   4   0  15 11205.9 832.513   3
  -4   0  16 539.487 233.601   4
   0   4  16 457.713 206.283   4
   0   4  16 591.925 173.419  11
   0   4 -16 710.459 198.642  20
  -4   0  16 547.060 199.035  21
   0   4  16 307.048 278.733  15
   0   4 -16 729.833 196.320  16
   0   4  16 298.512 145.980   1
  -4   0  16 621.533 166.355  14
   4   0  16 247.061 168.196   3
   4   0 -16 502.827 144.328  27
   0   4 -16 459.912 178.289  18
   0   4 -16 310.025 139.778   2
   0   4  16 797.403 193.717   8
   0   4  17 7905.95 536.186  11
  -4   0  17 7845.14 732.418   4
   0   4 -17 8615.94 641.035  18
   0   4 -17 9017.76 599.723  23
   0   4  17 9184.91 694.476   1
  -4   0  17 9477.92 594.840  14
   4   0  17 8738.74 768.151   3
   0   4  17 8343.49 603.657   8
   4   0 -17 8729.49 601.090  27
   4   0  17 8563.17 550.410  19
   0   4  17 8805.21 740.374   4
  -4   0  17 9106.83 577.787  21
   0   4 -17 8989.60 615.522  16
   0   4 -17 8306.37 739.747   2
   0   4  18 31.5539 153.686   4
  -4   0  18 3.51462 83.8056  14
   4   0 -18 65.6087 123.252  27
  -4   0  18 93.4875 126.584  21
   4   0  18 7.09556 134.180   3
   4   0  18 60.5540 96.1591  19
   0   4  18 107.283 129.565   8
   0   4 -18 86.8137 100.065  18
   0   4 -18 48.8868 93.3620  16
   0   4  18 174.912 147.989  11
  -4   0  18 95.5178 166.358   4
   0   4  18 686.377 454.687  15
   0   4  18 49.0685 85.6991   1
   0   4 -18 83.9819 81.9740  23
   0   4 -18 345.819 174.147   2
   0   4  19 4053.87 450.163   8
  -4   0  19 4785.59 419.378  21
   4   0 -19 4376.99 448.393  27
   0   4 -19 4941.04 455.721  23
   4   0  19 4292.85 417.873  19
   4   0  19 4703.04 589.016   3
   0   4  19 3339.16 586.038  15
   0   4 -19 3881.80 461.068  18
  -4   0  19 4551.47 578.895   4
   0   4  19 4009.59 528.027   4
   0   4 -19 4567.22 455.852  16
  -4   0  19 4950.02 451.584  14
   0   4 -19 4298.00 564.198   2
   0   4  19 4196.04 426.999  11
   0   4 -20 614.353 207.404  18
  -4   0  20 827.639 178.920  21
   4   0  20 933.000 282.374   3
   0   4 -20 983.369 270.493   2
   0   4  20 631.263 212.849  11
   0   4 -20 746.827 187.908  23
   0   4  20 648.800 193.248   8
   0   4 -20 517.579 164.371  16
  -4   0  20 901.796 213.677  14
   0   4  20 727.979 396.764  15
  -4   0  20 230.776 169.764   4
   4   0 -20 814.843 235.105  27
   4   0  20 729.746 193.853  19
   0   4  20 823.477 253.228   4
   0   4 -21 2488.55 441.112   2
   4   0  21 2586.61 470.668   3
   4   0  21 2257.34 329.070  19
  -4   0  21 2455.82 446.516   4
  -4   0  21 2653.65 359.110  14
   0   4 -21 2298.86 338.853  16
   4   0 -21 2468.82 349.942  27
   0   4  21 2866.07 454.942   4
   0   4  21 2061.97 325.003  11
   0   4  21 2030.60 347.987   8
   0   4 -21 2423.33 330.124  23
   0  -4  21 2460.38 432.070   3
   0   4 -21 1906.94 361.145  18
   0   4  21 1383.93 432.454  15
   4   0 -22 3110.05 408.464  27
   0   4 -22 3790.69 545.381   2
   0   4  22 3378.66 507.582   4
   0   4  22 3265.20 437.350   8
   0   4 -22 2997.84 435.416  18
   4   0  22 3162.03 401.171  19
   0   4 -22 3569.92 414.239  16
   0   4 -22 3663.48 410.473  23
  -4   0  22 3446.04 412.140  14
   0  -4  22 3929.53 530.619   3
  -4   0  22 3581.64 546.986   4
   4   0  22 4469.59 606.715   3
   0   4  22 3366.84 416.216  11
   0   4  23 438.667 177.962  11
   0  -4  23 377.828 197.827   3
   0   4 -23 788.495 210.353  23
   4   0  23 481.013 180.992  19
   0   4  23 609.196 230.326   4
   0   4 -23 831.224 210.967  16
   4   0 -23 662.328 209.114  27
   0   4 -23 498.491 200.287  18
  -4   0  23 472.264 227.621   4
   0   4 -23 1170.01 308.508   2
   0   4  23 515.842 215.629   8
   4   0  23 1191.83 327.883   3
   0   4 -24 238.011 174.807   2
   0   4 -24 220.470 143.158  23
   4   0  24 184.038 155.704   3
   0  -4  24-38.1986 108.396   3
   4   0 -24 37.1602 130.754  27
   0   4  24 198.784 152.426   8
  -4   0  24 40.0004 124.323   4
   4   0  24-25.7354 126.967  19
   0   4 -24 151.755 112.580  16
   0   4 -24 64.9387 99.5459  18
   0   4  24-204.077 167.646   4
   0   4  24 289.923 188.416  11
   0   4 -25 541.331 195.996  18
   0   4 -25 921.960 214.208  23
   0   4  25 603.651 193.839  11
   0   4 -25 725.142 207.761  16
   4   0 -25 425.102 186.352  27
   4   0  25 802.819 226.793  19
   0   4 -26 366.162 198.076  18
   0   4 -26 214.624 113.403  16
   4   0 -26 179.780 154.677  13
   4   0  26-30.0253 117.070  19
   0   4  26 119.742 146.734  11
   4   0 -26 348.538 178.139  27
   0   4 -27 2418.03 351.014  16
   0   4 -27 1810.03 353.037  18
   0   4  27 2254.42 359.006  11
   4   0 -27 2606.49 392.381  27
   4   0 -27 2157.69 346.117  13
   4   0  27 2170.78 336.366  19
   4   0 -28 8.12797 144.587  27
   4   0  28 96.3516 132.693  19
   4   0 -28-178.051 193.402  13
   0   4  28-1.40979 138.453  11
   0   4 -28 295.180 154.530  16
   0   4 -28-36.1042 132.573  18
   4   0 -29 542.564 235.285  13
   0   4 -29 534.808 187.359  16
   4   0  29 751.202 226.265  19
   0  -4  29 771.878 200.942  19
   0   4  29 865.006 236.776  11
   0   4 -29 812.964 247.593  18
   4   0 -29 1006.66 257.387  27
   4   0 -30-104.579 124.352  27
   0   4 -30 168.854 123.816  16
   0   4  30 65.6074 143.264  11
   4   0  30 126.378 127.938  19
   0   4 -30 141.570 132.985  18
   4   0 -30 102.049 159.351  13
   0  -4  30 65.9610 139.305  19
   0   4  31-32.0783 148.925  11
   0   4 -31 5.66466 118.931  18
   4   0  31-80.1682 115.087  19
   4   0 -31-77.6729 111.431  27
   0  -4  31 198.161 160.541  19
   4   0 -31 87.8820 146.915  13
   4   0  32-12.4040 112.318  19
   0   4  32-6.49504 128.453  11
   0   4 -32-26.0780 134.777  18
   0  -4  32 213.091 152.588  19
   4   0 -32-134.483 133.663  13
   4   0 -32-77.1320 111.833  27
   4   0  33 692.382 208.484  19
   0   4  33 631.112 194.318  11
   0  -4  33 251.067 125.722  19
   0   4 -33 505.438 195.671  18
   4   0 -33 474.278 186.606  13
   4   0  34-75.0086 108.072  19
   0   4  34 4.19682 144.198  11
   4   0 -34-76.3473 153.732  13
   0  -4  34-113.131 142.882  19
   0   4 -34-131.972 124.577  18
   0  -4  35 719.888 194.572  19
   0   4  35 633.479 198.112  11
   0   4 -35 420.924 177.571  25
   0   4 -35 712.445 198.424  18
   4   0  35 436.716 153.695  19
   4   0 -35 994.529 257.958  13
   0   4 -36-13.7289 103.216  25
   4   0 -36-6.73964 145.798  13
   0   4 -36 31.5383 90.4593  18
   0  -4  36 38.0647 106.261  19
   4   0  36-19.7836 102.602  19
   0   4  36 3.20362 124.686  11
   4   0  36 18.8816 90.9379  26
   0  -4  37 2306.31 293.545  19
   0   4  37 1907.78 275.453  11
   4   0  37 2075.95 279.926  26
   0   4 -37 1380.20 257.510  18
   4   0 -37 1620.71 296.208  13
   4   0  37 1751.85 258.664  19
   0   4  38 50.7843 101.405  12
   0   4 -38 77.4785 90.2192  25
   4   0  38 357.290 141.103  19
   4   0  38 333.704 131.585  26
   0   4 -38 484.508 159.624  18
   0   4  38 570.882 174.314  11
   4   0 -38 190.489 140.906  13
   0  -4  38 635.640 174.193  19
   4   0  39 1998.25 258.354  19
  -4   0 -39 918.609 218.894   8
   0   4 -39 1421.59 238.373  18
   4   0  39 2217.75 258.285  26
   0   4  39 787.540 195.217  12
   0  -4  39 2450.66 278.005  19
   0   4  39 1796.13 252.436  11
   0   4 -39 603.333 168.216  25
   4   0 -39 1541.92 270.812  13
  -4   0 -40 106.928 89.3740   8
   0  -4  40-100.521 86.7493  19
   0   4 -40 222.287 105.366  18
   4   0  40 7.32347 83.8336  19
   0   4  40-99.7447 88.1892  12
   4   0 -40 34.6181 109.570  13
   0   4 -40 293.999 117.479  25
  -1  -4  40 1095.24 177.390  19
   4   1 -40 505.921 155.563  18
   1   4  40 486.276 146.489  12
   4   1 -40 849.576 206.398  13
   4  -1  40 1056.88 184.683  26
  -1   4 -40 417.729 139.232  25
   1   4  39 162.648 112.222  12
  -4   1  39-54.5489 101.215  11
   4   1 -39 273.699 154.303  13
  -1   4 -39 259.030 121.646  18
   4  -1  39 317.441 110.821  26
  -1  -4  39 287.485 135.068  19
  -1   4 -39 275.326 130.386  25
   4  -1  39 369.547 117.059  19
   4  -1  38 63.9390 104.449  19
  -1  -4  38 128.687 114.859  19
  -1   4 -38-81.2377 106.630  25
   4  -1  38 90.3568 129.192  26
   4   1 -38 90.9363 141.258  13
  -4   1  38 141.951 121.771  11
  -1   4 -38 83.1891 69.7905  18
   1   4  38 294.570 131.206  12
  -1   4 -37 177.219 144.949  25
  -1  -4  37 522.562 177.005  19
  -1   4 -37 493.983 161.276  18
   1   4  37 519.484 167.580  11
   4   1 -37 295.292 154.034  13
  -4   1  37 193.312 106.927  11
   4  -1  37 534.832 160.570  19
   1   4  37 307.329 157.091  12
   4   1 -36 1541.26 292.304  13
  -1  -4  36 1859.68 279.823  19
  -4   1  36 1309.59 261.171  11
  -1   4 -36 1449.82 259.231  18
   1   4  36 1498.82 237.819  11
  -1   4 -36 811.262 206.733  25
   4  -1  36 1703.95 248.618  19
  -1   4 -35 98.2274 105.132  25
  -1  -4  35 525.785 176.548  19
  -1   4 -35 210.181 141.536  18
   4  -1  35 340.577 141.224  19
   4   1 -35 226.533 156.632  13
   1   4  35 359.088 172.218  11
  -1   4 -34 164.756 148.599  25
   4  -1  34 205.861 140.645  19
  -1  -4  34 73.5157 114.160  19
   4   1 -34 34.8105 140.846  13
  -1   4 -34-51.3825 94.9636  18
   1   4  34 13.3559 130.746  11
  -1   4 -33 73.2814 123.978  25
   4  -1  33 164.212 122.611  19
   1   4  33 25.7244 134.949  11
  -1  -4  33 129.138 161.088  19
  -1   4 -33-80.7106 100.624  18
   1   4  33 198.840 118.194  19
   4   1 -33 142.097 141.163  13
  -1   4 -32 2156.69 341.934  18
  -1  -4  32 2722.85 374.998  19
   1   4  32 2077.28 320.669  11
   4  -1  32 2075.69 320.289  19
   4   1 -32 2075.82 354.861  13
   4   1 -32 2442.98 383.947  27
   1   4  32 2450.56 324.191  19
   4  -1  31 80.6793 122.944  19
   4   1 -31 129.775 133.413  27
  -1   4 -31 30.2717 117.495  18
   1   4  31 21.3899 133.036  11
   4   1 -31 38.8670 136.200  13
   1   4  31 306.620 148.853  19
   4   1 -30-2.44990 129.263  27
   1   4  30 293.853 133.757  11
   1   4  30 230.792 206.763  19
   4  -1  30 39.4544 126.739  19
   4   1 -30 254.231 174.867  13
  -1   4 -30 106.811 120.838  18
  -1   4 -29-6.47441 103.928  18
  -4   1  29 354.309 313.565  15
   1   4  29-155.828 145.649  19
   4  -1  29 217.121 143.851  19
   1   4  29-69.9359 161.106  11
   4   1 -29 373.701 202.487  13
   4   1 -29 92.8080 136.464  27
   1   4  28 790.261 193.826  19
   4  -1  28 811.645 230.005  19
  -1   4 -28 658.056 225.409  18
   4   1 -28 771.502 241.367  27
  -4   1  28 1099.66 499.280  15
   4   1 -28 942.780 274.118  13
  -1   4 -28 828.767 208.966  16
   1   4  28 836.593 233.915  11
  -1   4 -27 271.362 160.490  18
  -1   4 -27 449.558 163.118  16
   4  -1  27 605.628 184.063  19
   4   1 -27 620.054 225.611  13
  -4   1  27 719.229 403.930  15
   4   1 -27 482.089 207.437  27
   1   4  27 600.376 213.730  11
   1   4  27 611.649 165.004  19
  -1   4 -26 1392.81 251.236  23
   1   4  26 1133.65 242.346  19
   4  -1  26 1120.24 269.352  19
   1   4  26 1203.58 257.729  11
  -1   4 -26 933.861 226.673  16
   4   1 -26 995.633 272.302  27
   4   1 -26 908.990 259.047  13
  -1   4 -26 909.648 260.025  18
  -4   1  26 983.459 520.764  15
   1   4  25 298.512 169.514  11
   4  -1  25 444.287 181.321  19
   4   1 -25 334.210 172.800  13
  -1   4 -25 267.557 141.346  16
   4   1 -25 326.400 179.387  27
   1   4  25 607.635 190.184  19
  -1   4 -25 438.315 206.229  18
  -1   4 -25 198.668 147.365  23
  -1   4 -24 1077.43 233.254  23
  -1   4 -24 1267.00 253.345  16
   4  -1  24 1220.81 248.385  19
   4   1 -24 1035.29 250.558  13
   1   4  24 1106.84 256.635  11
  -1   4 -24 717.687 220.771  18
   4   1 -24 1014.83 264.697  27
   1   4  24 1125.92 234.970  19
   1   4  23 1715.32 316.251  11
   1   4  23 2086.40 378.750   4
  -4   1  23 1988.07 403.739   4
   1   4  23 2162.65 319.084  19
  -1   4 -23 1888.90 350.820  18
  -1   4 -23 1677.31 295.006  16
   4  -1  23 2012.15 299.943  19
   4   1 -23 1855.90 349.227  27
   4   1 -23 1674.96 296.729  13
   4  -1  23 2414.64 467.303   3
  -1   4 -23 2150.35 325.573  23
  -1   4 -22 1273.31 263.231  23
   4  -1  22 695.932 257.720   3
   1   4  22 843.388 176.686  19
   4  -1  22 1012.61 222.876  19
   4   1 -22 960.044 250.438  13
  -1   4 -22 783.806 222.061  18
  -1   4 -22 915.958 217.186  16
  -4   1  22 928.398 236.342  14
  -4   1  22 833.669 309.056   4
   1   4  22 838.136 219.583  11
   4   1 -22 1068.08 256.357  27
   1   4  22 1034.96 275.165   4
  -1   4 -21 92.9541 116.097  18
   1   4  21 70.2999 97.4225  19
   4  -1  21 399.274 162.486  19
   1   4  21 247.613 151.449   4
  -4   1  21 52.2210 86.9947  14
   4  -1  21-145.355 146.718   3
  -1   4 -21 140.662 82.9925  16
   1   4  21 70.0134 122.297  11
   4   1 -21 198.163 158.230  27
  -4   1  21-158.852 154.930  21
  -1   4 -21 4.64188 122.983  23
  -4   1  21 34.3277 118.330   4
   1   4  20 3440.53 361.683  19
  -1   4 -20 2462.06 374.959  18
   1   4  20 2821.11 395.045   8
  -1   4 -20 3638.61 401.824  23
   1   4  20 2485.45 415.178   4
  -4   1  20 3095.12 476.253   4
  -4   1  20 2950.54 372.021  14
   4  -1  20 3323.74 359.509  19
  -1   4 -20 3342.07 404.228  16
  -4   1  20 3226.18 349.553  21
   4  -1  20 2959.45 507.431   3
   4   1 -20 2922.93 384.701  27
   1   4  20 3051.86 367.998  11
   4  -1  19 3282.94 344.469  19
   4  -1  19 3225.65 505.322   3
   1   4  19 2630.30 414.483   4
   4   1 -19 3074.33 393.703  27
  -1   4 -19 3083.53 402.047  18
   1   4  19 2820.90 383.084   8
  -1   4 -19 3256.04 392.923  16
  -4   1  19 2672.82 448.840   4
  -4   1  19 3014.27 334.905  21
   4   1 -19 3271.79 448.554   2
   1   4  19 2943.92 348.319  11
  -1   4 -19 3031.43 364.615  23
   1   4  19 3403.55 330.775  19
   1   4  19 2871.73 346.061   6
  -4   1  19 3117.26 373.926  14
   1   4  18 72.7955 86.1721   6
  -1   4 -18-73.9627 85.5083  23
   4  -1  18 106.615 115.129   3
   1   4  18 308.687 125.847  19
   1   4  18 274.287 196.080   8
   1   4  18-5.46503 102.704  11
  -4   1  18 626.132 236.267  21
  -1   4 -18-15.9698 107.415  18
  -1   4 -18 123.250 112.939  16
  -4   1  18 345.852 176.352   4
   1   4  18 155.692 140.624   4
  -4   1  18 92.9958 80.6542  14
   4   1 -18 60.7693 88.1340   2
   4   1 -18-28.5539 121.688  27
   4  -1  17 1663.04 351.640   3
  -4   1  17 1676.09 267.359  21
  -4   1  17 1832.14 273.239  14
   4   1 -17 1927.51 336.899   2
  -1   4 -17 1627.30 299.860  18
   1   4  17 1692.83 263.342   6
  -4   1  17 1702.42 352.805   4
  -1   4 -17 1825.77 288.352  16
   1   4  17 2001.86 276.991  11
  -1   4 -17 1796.38 279.597  23
   1   4  17 758.450 342.913  15
   1   4  17 1845.67 319.479   8
   4   1 -17 1857.80 292.169  27
   1   4  17 1690.80 326.533   4
   4   1 -16 8168.09 681.547   2
  -4   1  16 9030.58 550.551  21
   1   4  16 8564.14 531.394  11
  -1   4 -16 8744.97 626.865  18
  -1   4 -16 9323.12 630.825  16
   1   4  16 8353.14 690.179   4
   4  -1  16 8526.71 753.972   3
  -4   1  16 8353.67 755.549   4
   1   4  16 8054.48 617.631   8
  -1   4 -16 9312.51 605.848  23
   4   1 -16 8815.55 602.687  27
  -4   1  16 8578.38 573.580  14
  -1   4 -16 8138.78 731.245   2
  -1   4 -15 3430.55 367.613  23
   4   1 -15 3721.70 465.400   2
  -4   1  15 3473.49 478.516   4
   4  -1  15 3406.10 473.492   3
  -1   4 -15 3496.31 391.572  25
   4   1 -15 3460.05 381.776  27
   1   4  15 3795.26 407.282   8
   1   4  15 3251.51 434.717   4
  -1   4 -15 3589.94 399.316  18
  -1   4 -15 3324.83 464.751   2
  -1   4 -15 3416.60 385.749  16
  -4   1  15 3181.36 349.617  14
   1   4  15 3512.35 334.547  11
  -4   1  15 3895.85 369.815  21
   1   4  15 3902.83 440.980   1
   4   1 -14 4.55543 83.5184  27
  -4   1  14 51.4556 136.740   4
  -1   4 -14 93.9832 120.157   2
  -1   4 -14 61.7280 91.9969  18
  -1   4 -14 30.4760 115.139  16
   1   4  14 55.6057 109.177   4
   1   4  14-16.7158 74.5392   1
  -4   1  14 163.648 124.753  14
  -1   4 -14 12.7029 77.8440  23
   4   1 -14-52.5573 118.137   2
   4  -1  14 132.786 168.405   3
   4   1 -13 3949.28 466.927   2
   1   4  13 4117.04 465.069   4
  -1   4 -13 4077.10 493.040   2
  -4   1  13 4073.27 517.722   4
   1   4  13 4809.86 501.681   1
   4  -1  13 4142.84 501.629   3
   4   1 -12 17352.1 958.537   2
   1   4  12 17504.1 937.710   4
  -1   4 -12 17256.3 987.757   2
   1   4  12 18948.4 972.152   1
   4  -1  12 18086.8 1009.38   3
  -4   1  12 17498.7 1012.66   4
  -4   1  11 656.440 227.303   4
   1   4  11 1042.99 252.032   4
   1   4  11 925.031 229.295   1
   4   1 -11 983.197 240.825   2
   4  -1  11 905.917 242.386   3
  -1   4 -11 558.379 199.637   2
  -4   1  10 740.191 217.586   4
  -1   4 -10 999.030 240.017   2
   4  -1  10 1002.60 248.847   3
   1   4  10 1234.65 247.931   1
   1   4  10 877.570 218.908   4
   4   1 -10 743.001 220.316   2
   4  -1   9 8410.88 662.637   3
   1   4   9 8066.08 616.298   4
  -1   4  -9 8310.71 653.802   2
  -4   1   9 8516.15 643.732   4
   1   4   9 9046.87 650.896   1
   4   1  -9 8174.04 640.953   2
  -1   4  -8 8430.45 613.830   1
   4   1  -8 7909.99 625.545   2
   1   4   8 8768.12 630.359   4
  -4   1   8 8347.94 616.661   4
  -1   4  -8 7814.96 626.566   2
   1   4   8 8446.07 625.790   1
   4  -1   8 8494.78 646.812   3
   4  -1   7 1583.51 284.189   3
   4   1  -7 1398.83 278.997   2
  -1   4  -7 1362.48 253.880   2
   1   4   7 1653.69 284.046   4
  -4   1   7 1392.72 253.768   4
   1   4   7 1463.47 266.523   1
  -1   4  -7 1621.51 275.911   1
   1   4   6 2108.84 319.149   1
   1   4   6 1985.73 300.475   4
  -1   4  -6 2063.45 314.962   2
  -4   1   6 1822.58 262.786   4
   4   1  -6 1633.10 294.147   2
   4  -1   6 1876.44 304.240   3
  -1   4  -6 2000.67 298.814   1
  -4   1   5 7992.60 529.310   4
   1   4   5 7527.54 582.562   1
   1   4   5 7769.94 590.539   4
  -1   4  -5 7575.45 572.354   2
   4  -1   5 7514.65 587.142   3
   4   1  -5 6760.48 571.539   2
  -1   4  -5 7503.60 570.131   1
   4   1  -4 15525.4 867.157   2
   1   4   4 15493.6 822.093   4
   1   4   4 17904.0 722.106   2
   1   4   4 15894.8 845.348   1
   4  -1   4 16201.6 841.658   3
  -4   1   4 16769.1 717.090   4
  -1   4  -4 16418.8 842.278   1
  -1   4  -4 17057.3 796.682   2
   1   4   3 7411.80 564.797   4
   1   4   3 8145.59 498.676   2
   4   1  -3 7301.87 597.908   2
  -1   4  -3 7420.44 511.748   2
   1   4   3 7287.24 570.479   1
  -1   4  -3 7449.89 582.270   1
  -4   1   3 7850.49 469.132   4
  -1   4  -3 7474.70 538.628   4
   4  -1   3 7321.19 569.375   3
   1   4   2 3209.23 372.762   4
  -1   4  -2 2505.43 315.840   4
  -1   4  -2 2683.79 299.630   2
  -4   1   2 2139.37 241.700   4
   1   4   2 2646.28 291.341   2
   4  -1   2 2573.86 344.304   3
  -1   4  -2 2620.15 339.590   1
   4   1  -2 2678.72 368.404   2
   1   4   1-1.98803 77.3181   2
  -1   4  -1 27.8230 83.3885   1
   4  -1   1 105.837 108.556   3
   4   1  -1 168.825 128.642   2
  -1   4  -1 100.381 61.2682   2
  -1   4  -1 273.365 137.363   4
   1   4   0 7530.88 511.676   2
  -1   4   0 7183.42 530.152   4
  -1   4   0 7016.26 554.809   1
   4   1   0 7283.51 588.879   3
   4  -1   0 6991.25 538.024   3
   4   1   0 7221.51 596.273   2
   1   4  -1 70.6935 87.7052   2
   4   1   1 1.95827 109.693   3
  -1   4   1 49.6264 83.3982   4
  -1   4   1 83.6457 95.5603   1
   4  -1  -1 59.2242 93.9582   3
   4   1   1-26.3671 79.4377   2
  -1   4   2 2494.33 339.907   1
  -1   4   2 2385.59 310.209   4
   4  -1  -2 2442.51 321.198   3
   4   1   2 2249.99 329.182   3
   1   4  -2 3008.05 345.172   2
   1   4  -3 6722.69 514.765   2
  -1   4   3 6350.36 509.013   4
  -1   4   3 6368.66 540.302   1
   4   1   3 6158.04 542.446   3
   4  -1  -4 10167.5 635.172   2
  -1   4   4 10419.8 701.647   1
  -1   4   4 10310.2 658.761   4
   1   4  -4 10105.4 648.131   2
   4   1   4 10327.3 703.305   3
  -1   4   5 8586.99 606.277   4
  -1   4   5 8273.82 627.258   1
   4   1   5 8240.26 632.140   3
   4  -1  -5 9114.14 596.996   2
   1   4  -5 8296.78 600.212   2
   4   1   6 1459.97 283.085   3
  -1   4   6 1941.15 299.550   4
   1   4  -6 1860.25 290.541   2
   1  -4   6 2035.62 252.829   3
   4  -1  -6 2139.36 293.449   2
  -1   4   6 2134.23 331.817   1
  -1   4   7 1512.42 268.947   4
  -1   4   7 1864.08 315.225   1
   1   4  -7 1514.90 280.096   2
   1  -4   7 1434.77 220.393   3
   4  -1  -7 1391.08 244.612   2
   4   1   7 1499.72 290.037   3
  -1   4   8 7024.64 601.749   1
   1   4  -8 6395.26 568.351   2
   4   1   8 6526.87 574.275   3
   1  -4   8 6970.88 493.235   3
  -1   4   8 6486.51 552.282   4
   4  -1  -8 6867.92 510.540   2
   4  -1  -9 8512.83 561.515   2
   1  -4   9 10141.1 626.472   3
  -1   4   9 8666.09 670.515   1
   1   4  -9 8138.11 653.279   2
   4   1   9 8164.58 655.491   3
  -1   4   9 8330.47 641.144   4
   1  -4  10 811.239 206.969   3
  -1   4  10 839.049 213.234   4
  -1   4  10 918.776 235.822   1
   4  -1 -10 1115.96 211.574   2
   1   4 -10 763.613 217.939   2
   4   1  10 784.240 232.396   3
   1   4 -11 950.706 234.369   2
  -1   4  11 483.530 182.058   4
   1  -4  11 869.392 211.264   3
   4   1  11 702.901 221.508   3
  -1   4  11 823.569 224.516   1
   1  -4  12 15257.8 865.179   3
   1   4 -12 14697.9 943.399   2
  -1   4  12 16039.4 964.728   1
  -1   4  12 15647.0 920.512   4
   4   1  12 15106.1 918.351   3
  -1   4  13 3612.91 459.201   4
  -1   4  13 3557.48 454.610   1
   1  -4  13 4066.03 461.575   3
   1   4 -13 4158.15 525.466   2
   4   1  13 4072.02 494.460   3
  -1   4  14-102.734 120.889   4
   1   4 -14 51.1875 107.093   2
   4   1  14 111.046 113.531   3
   1   4 -14 134.785 116.457  20
  -1   4  14 35.4916 81.1857   8
   1   4 -14 37.6198 100.378  16
   1  -4  14-23.7765 97.9036   3
  -1   4  14 31.5842 97.9681   1
  -1   4  14 123.162 116.960  11
  -1   4  15 4221.52 396.680   8
   1   4 -15 4558.80 457.539  18
   4   1  15 4152.03 380.817  19
  -1   4  15 4337.27 518.439   4
   1   4 -15 4175.97 420.819  16
   1   4 -15 4046.05 526.718   2
  -1   4  15 3600.70 544.209  15
   4   1  15 4020.34 497.703   3
  -1   4  15 3817.89 481.062   1
   1   4 -15 4316.92 406.799  20
  -1   4  15 4312.68 385.186  11
   1  -4  15 4385.77 503.143   3
   4   1  16 8302.61 536.930  19
   1   4 -16 8335.30 619.097  18
   1   4 -16 8305.54 604.874  16
   1   4 -16 8690.50 788.745   2
  -1   4  16 8106.31 834.680  15
   1   4 -16 8629.38 592.149  20
   4   1  16 8451.42 730.826   3
  -1   4  16 9565.55 610.939   8
   4  -1 -16 8502.93 554.211  27
  -1   4  16 7986.66 706.705   1
  -1   4  16 8232.97 726.770   4
  -1   4  16 9323.67 574.196  11
   1  -4  16 8657.23 704.480   3
   4   1  17 1690.27 335.156   3
   1  -4  17 1773.72 328.271   3
   4   1  17 1950.61 276.528  19
   1   4 -17 1721.05 296.202  16
  -1   4  17 2000.61 432.131  15
  -1   4  17 1792.83 285.141   8
  -1   4  17 1624.02 342.561   4
  -1   4  17 1635.72 323.210   1
   1   4 -17 1638.05 306.385  18
   1   4 -17 1944.56 273.312  27
  -1   4  17 1860.24 283.584  11
  -4  -1  17 1721.49 258.265  14
   1   4 -17 2044.83 311.892  20
   4  -1 -17 1896.88 283.703  27
   1   4 -17 1752.72 364.877   2
  -1   4  18 217.399 146.158   8
   1  -4  18 73.3281 119.554   3
   1   4 -18 137.358 127.575  18
  -1   4  18 176.060 129.815  11
   1   4 -18 108.380 153.768   2
  -1   4  18-2.05960 126.879   4
  -1   4  18 274.212 270.580  15
   4   1  18 13.7736 108.387  19
  -4  -1  18 272.938 127.360  14
  -1   4  18 95.7236 132.035   1
   4  -1 -18 148.695 86.7101  27
   4   1  18-40.9785 123.530   3
   1   4 -18 58.5182 102.424  16
   1   4 -18 249.013 136.715  27
   1  -4  19 3588.37 488.805   3
   1   4 -19 2905.83 417.937  18
  -1   4  19 2823.09 554.709  15
  -1   4  19 3593.59 468.795   1
   4  -1 -19 3410.25 393.249  27
   1   4 -19 3495.45 525.449   2
   4   1  19 3497.67 390.197  19
   4   1  19 3403.34 484.438   3
  -1   4  19 3898.79 409.528  11
   1   4 -19 3069.69 388.216  16
  -4  -1  19 4062.70 393.099  14
  -1   4  19 3602.72 522.690   4
  -1   4  19 4030.04 430.352   8
   4  -1 -20 4577.11 455.418  27
   4   1  20 4207.46 434.526  19
   1   4 -20 4171.42 567.143   2
  -1   4  20 4423.86 601.538   4
  -1   4  20 4086.91 493.463   1
   1   4 -20 3805.01 478.658  18
   1   4 -20 3954.55 439.287  16
   4   1  20 4212.15 565.053   3
  -1   4  20 3411.08 650.388  15
  -1   4  20 4288.93 462.581   8
  -4  -1  20 5243.67 459.663  14
  -1   4  20 4614.28 474.560  11
   1  -4  20 4923.22 568.376   3
   1   4 -21 423.611 162.951   2
   4   1  21-87.5748 137.987   3
  -1   4  21 400.539 177.159   8
   1  -4  21 68.7349 114.095   3
  -1   4  21 358.790 140.424   4
   1   4 -21 226.280 151.643  16
   1   4 -21 220.757 132.009  18
   4   1  21 295.908 175.780  19
  -1   4  21 166.075 364.539  15
  -4  -1  21 258.819 134.410  14
  -1   4  21 438.629 187.204  11
   4  -1 -21 212.831 124.967  27
   4   1  22 629.300 212.113  19
  -1   4  22 694.986 216.976  11
  -1   4  22 945.257 284.790   4
   4  -1 -22 884.675 218.319  27
  -1   4  22 867.646 234.712   8
   1  -4  22 645.962 232.125   3
   1   4 -22 870.643 269.766   2
  -1   4  22 468.926 268.112  15
   1   4 -22 749.978 234.246  18
   1   4 -22 856.822 216.847  16
   4   1  22 1133.12 308.099   3
   1   4 -22 679.527 169.490  23
  -4  -1  22 877.695 202.887  14
  -1   4  23 2167.78 366.538   8
   4   1  23 2227.26 352.399  19
  -1   4  23 1355.17 424.556  15
  -1   4  23 2405.73 455.064   4
   1   4 -23 2424.19 457.968   2
   1  -4  23 2185.53 426.722   3
   1   4 -23 2528.33 345.472  23
   1   4 -23 1908.33 353.151  18
  -1   4  23 2363.23 381.624  11
  -4  -1  23 1963.55 432.318   4
   1   4 -23 2377.95 350.820  16
   4  -1 -23 2598.59 360.038  27
   4   1  23 1973.04 398.666   3
   4   1  24 52.8374 133.785   3
  -1   4  24 708.601 223.268   8
   4   1  24 546.201 218.452  19
   1  -4  24 531.890 183.298  19
   1   4 -24 865.461 262.068  18
   1   4 -24 562.341 195.193  16
   4  -1 -24 709.575 210.070  27
  -1   4  24 305.924 345.291  15
   1   4 -24 767.700 201.566  23
  -1   4  24 598.687 239.008  11
   1   4 -25 61.9159 104.773  16
   4   1  25-10.0700 145.961  19
  -1   4  25 144.942 151.458   8
   1  -4  25 89.0625 105.505  19
   1   4 -25 120.681 142.936  18
   4  -1 -25 222.472 115.567  27
  -1   4  25 139.365 193.822  11
   4   1  26 1257.61 293.766  19
   4  -1 -26 1106.16 239.451  27
   1  -4  26 1203.19 235.167  19
  -1   4  26 1343.28 308.223   8
   1   4 -26 907.300 256.363  18
  -1   4  26 1042.86 281.874  11
   1   4 -26 926.807 239.608  16
   4  -1 -27-66.2384 117.424  27
   1   4 -27 299.001 170.245  18
   1  -4  27 583.953 183.244  19
   1   4 -27 328.220 154.161  16
  -1   4  27 348.133 200.700  11
   4   1  27 201.321 145.996  19
   4   1  28 1584.71 327.067  19
   1  -4  28 1836.60 303.692  19
   1   4 -28 1276.51 307.026  18
   1   4 -28 1448.56 282.696  16
  -1   4  28 1022.36 279.635  11
   4  -1 -28 1479.59 289.681  27
   1   4 -29 583.321 190.124  16
   1  -4  29 182.031 148.189  19
   1   4 -29 89.8150 127.473  18
   4   1  29 131.579 135.383  19
   4  -1 -29 110.512 161.949  13
  -1   4  29-5.73051 136.220  11
   4  -1 -29 40.8474 106.155  27
  -1   4  30 110.361 160.749  11
   4  -1 -30 171.597 173.257  13
   1   4 -30 185.106 144.175  16
   1  -4  30 357.512 152.904  19
   4   1  30 356.126 196.233  19
   1   4 -30 190.108 137.870  18
  -1   4  31-59.0118 140.690  11
   1  -4  31 107.549 122.508  19
   1   4 -31 256.228 198.095  18
   1   4 -31 275.802 152.325  16
   4  -1 -31 152.860 133.718  13
   4   1  31-71.7979 142.798  19
   1   4 -32 1451.32 311.945  18
   1  -4  32 2397.27 333.650  19
  -4  -1  32 2507.80 326.304  19
   4   1  32 2216.57 334.139  19
   1   4 -32 2152.16 316.131  16
  -1   4  32 1991.62 333.427  11
   4   1  32 2579.90 351.721  26
   4  -1 -32 1658.84 328.640  13
   1  -4  33 252.719 135.022  19
   4   1  33 70.2100 124.769  19
  -4  -1  33-146.477 111.364  19
   4  -1 -33 63.6420 164.298  13
   4   1  33 62.1518 107.871  26
   1   4 -33 90.0349 134.912  18
  -1   4  33 28.8709 103.690  11
   1  -4  34 65.7589 108.067  19
   1   4 -34-146.123 125.980  18
   4   1  34-61.0749 83.0847  26
   4   1  34-137.895 124.457  19
  -4  -1  34-93.9029 125.359  19
   4  -1 -34 258.174 178.560  13
  -1   4  34 7.97199 117.008  11
   4   1  35 138.481 113.677  26
   1   4 -35 94.0974 100.765  18
   4   1  35 152.557 140.970  19
  -4   1 -35 136.944 111.299  25
   1   4 -35 82.2002 99.8939  25
  -4  -1  35 313.521 112.605  19
  -1   4  35 269.420 153.579  11
   4  -1 -35 452.444 193.669  13
   1  -4  35 183.943 146.016  19
   1   4 -36 512.203 159.127  25
  -4  -1  36 1343.65 220.239  19
  -1   4  36 1080.67 227.797  11
  -4   1 -36 504.701 202.527   8
   1  -4  36 1285.76 227.362  19
   4   1  36 1391.42 245.394  19
   4  -1 -36 1082.03 272.329  13
   1   4 -36 1053.91 244.580  18
  -4   1 -36 734.089 187.744  25
  -4   1 -37 366.513 157.299   8
   1  -4  37 769.989 175.583  19
  -4  -1  37 1003.39 182.807  19
  -4   1 -37 384.453 129.927  25
   1   4 -37 561.193 196.930  18
   1   4 -37 121.550 106.235  25
   4  -1 -37 451.075 186.067  13
  -1   4  37 646.417 193.791  11
   4   1  37 691.876 186.039  19
   1  -4  38 36.8432 91.3931  19
  -1   4  38-53.8889 80.6114  12
   1   4 -38-11.3773 90.0666  18
  -1   4  38 99.0890 96.7237  11
  -4   1 -38 185.722 104.396  25
   4  -1 -38-153.563 128.885  13
   4   1  38 198.145 117.084  19
  -4   1 -38 201.187 132.185   8
   1   4 -38-22.7717 83.2342  25
   1   4 -39 284.771 127.356  18
  -4   1 -39 41.9074 80.8158   8
  -1   4  39 248.055 115.826  11
   1  -4  39 355.127 121.769  19
   4   1  39 524.776 142.785  19
   4  -1 -39 147.859 120.615  13
  -1   4  39-70.5037 75.4707  12
  -1   4  40 1120.84 193.590  11
   1   4 -40 1024.10 190.760  18
   4   1  40 1310.12 204.279  19
  -1   4  40 493.305 143.240  12
   4  -1 -40 724.211 189.796  13
   4  -2  39 1.70482 75.1729  26
  -2  -4  39 35.7157 90.2825  19
   4   2 -39-60.4204 96.4830  18
  -2   4 -39-73.0417 81.5321  25
   2   4  39 30.1128 71.8105  12
   4  -2  38 632.700 161.221  26
  -4   2  38 487.013 146.999  11
  -2   4 -38 136.461 98.6028  25
   2   4  38 165.774 107.172  12
  -2  -4  38 420.040 149.556  19
   4   2 -38 197.937 113.666  18
   2   4  38 437.082 114.884  19
   2   4  37 4.95365 97.6783  19
  -2  -4  37 77.2740 102.350  19
   2   4  37 48.2222 89.9927  12
   4   2 -37 220.979 149.628  13
  -4   2  37-193.198 119.963  11
  -2   4 -37 13.8896 101.842  25
  -4   2  36-37.2042 139.737  11
  -2  -4  36 192.342 126.390  19
  -2   4 -36 88.4758 112.022  25
   4   2 -36-88.0636 154.660  13
   2   4  36 78.4497 104.470  19
  -2   4 -36-1.56874 86.4103  18
   2   4  36 43.6872 81.9314  12
   2   4  35 417.057 168.648  12
   2   4  35 685.195 177.061  19
  -2   4 -35 508.839 154.185  18
  -4   2  35 623.256 192.959  11
   4   2 -35 478.362 167.025  13
  -2  -4  35 776.306 207.126  19
  -2   4 -35 403.517 179.040  25
   2   4  34 1323.93 232.329  19
  -2   4 -34 1098.16 228.788  18
   2   4  34 795.633 236.506  12
  -2   4 -34 576.524 205.247  25
   4   2 -34 1201.49 266.276  13
  -2  -4  34 1172.65 245.921  19
  -4   2  34 1231.92 240.487  11
  -2   4 -33 14.5138 88.9617  18
   2   4  33 196.805 113.143  12
   4   2 -33-43.9808 133.175  13
  -2   4 -33 201.780 149.700  25
   2   4  33 224.966 131.123  11
  -4   2  33 84.7032 120.652  11
   2   4  33 69.9754 98.0681  19
   2   4  32-5.33905 111.252  19
   4   2 -32-43.7243 116.080  27
  -2   4 -32-4.16247 85.9647  18
   2   4  32 383.684 181.114  11
  -2   4 -32 57.4044 104.329  25
   4   2 -32 55.7259 138.224  13
  -4   2  32 163.080 158.218  11
  -2   4 -31 305.593 165.523  18
   2   4  31 84.2873 130.258  11
  -4   2  31 569.412 314.125  15
   4   2 -31 431.340 179.173  27
   4   2 -31 282.686 167.489  13
  -2   4 -31 217.958 165.694  25
  -4   2  31 403.726 184.634  11
   2   4  31 191.576 153.662  19
  -4   2  30 1155.45 250.566  11
  -4   2  30 1460.39 486.380  15
   4   2 -30 1465.57 306.630  27
  -2   4 -30 1388.84 307.579  25
   2   4  30 1618.22 294.243  19
  -2   4 -30 888.940 237.529  18
   4   2 -30 880.640 251.368  13
   2   4  30 1257.18 265.589  11
   2   4  29 1501.77 287.286  19
   2   4  29 1290.53 256.913  11
  -4   2  29 1555.03 289.210  11
  -4   2  29 1800.00 595.207  15
  -2   4 -29 1368.59 281.382  18
   4   2 -29 1089.25 265.045  13
   4   2 -29 1370.70 305.929  27
  -2   4 -29 1141.77 303.741  25
   2   4  28 588.736 203.446  11
  -2   4 -28 225.526 130.533  18
   4   2 -28 199.861 168.694  13
  -4   2  28-229.055 318.019  15
   2   4  28 149.596 140.607  19
   4   2 -28 135.947 143.772  27
  -2   4 -28 359.298 184.994  25
  -2   4 -27 1545.29 349.021  25
  -2   4 -27 1875.12 307.937  23
  -2   4 -27 1541.22 312.412  18
  -4   2  27 2490.64 653.620  15
   2   4  27 1678.78 298.394  11
   2   4  27 1662.36 305.745  19
   4   2 -27 2093.96 366.369  27
   4   2 -27 1251.62 282.031  13
   2   4  26 256.079 192.358  19
   4   2 -26 360.757 201.117  27
   4   2 -26 238.815 157.808  13
   2   4  26 369.781 175.250  11
  -2   4 -26 249.311 140.237  18
  -4   2  26 529.837 461.011  15
  -2   4 -26 51.1141 141.965  25
  -2   4 -26 648.891 202.408  23
  -2   4 -25 392.255 182.160  18
  -4   2  25 560.427 301.387  15
   2   4  25 305.198 152.822  19
  -2   4 -25 376.371 196.502  25
   2   4  25 169.246 130.463   6
   4   2 -25 402.585 202.140  27
   4   2 -25 451.534 192.014  13
  -2   4 -25 246.736 92.6745  23
   2   4  25 250.546 140.673  11
   2   4  24 743.693 217.241   6
   2   4  24 1222.55 239.470  11
  -2   4 -24 897.466 242.345  18
  -2   4 -24 611.400 226.993  25
   2   4  24 1171.91 265.532  19
   4   2 -24 817.246 214.320  13
  -4   2  24 715.382 472.941  15
   4   2 -24 1022.15 278.444  27
  -2   4 -24 1156.52 254.932  23
  -2   4 -23 17.1567 102.686  23
   2   4  23 238.378 152.989  11
   2   4  23 286.657 170.340   6
   2   4  23 284.991 125.886  19
  -2   4 -23 79.8755 114.612  18
  -2   4 -23-4.52283 102.648  25
   4   2 -23 328.839 178.766  13
  -4   2  23 138.391 299.080  15
   4   2 -23 251.002 157.886  27
  -2   4 -22 3236.91 396.114  23
   4   2 -22 2921.42 428.531  27
  -2   4 -22 2726.79 415.236  18
  -4   2  22 3750.38 762.011  15
   4  -2  22 3130.09 513.602   3
   4   2 -22 2997.93 391.053  13
   2   4  22 2629.49 381.749   6
  -2   4 -22 3550.22 414.729  16
  -4   2  22 2776.15 518.618   4
   2   4  22 3134.41 367.999  11
   2   4  22 3078.52 369.139  19
   4   2 -22 3882.99 537.429   2
  -2   4 -22 2730.22 432.954  25
  -2   4 -22 3047.87 397.110   8
  -2   4 -21 1139.11 285.987  25
   2   4  21 1413.35 258.212  19
   4  -2  21 1596.24 387.154   3
  -2   4 -21 1274.44 289.088  18
  -4   2  21 1485.89 386.313   4
   4   2 -21 1738.06 374.930   2
  -4   2  21 1725.44 559.418  15
  -2   4 -21 1099.28 234.308  16
   4   2 -21 1359.09 293.688  27
  -4   2  21 1170.32 262.241  14
  -2   4 -21 1149.77 266.419   8
   2   4  21 1450.65 263.802  11
   4   2 -21 1440.05 265.502  13
   2   4  21 1268.67 272.689   6
  -2   4 -21 1231.32 254.384  23
  -4   2  20 129.798 107.642  14
   2   4  20 72.3430 102.173  19
  -2   4 -20 26.2207 83.0684  23
  -2   4 -20 42.3070 105.954  18
  -2   4 -20 131.153 104.683  16
  -4   2  20 70.6390 144.742   4
   4   2 -20 58.7140 138.337  27
   2   4  20-69.7323 81.0183   6
  -2   4 -20 241.220 156.952  25
   4   2 -20 64.3511 137.037  13
   4   2 -20 132.660 130.349   2
   4  -2  20 108.547 132.107   3
  -2   4 -20 98.8440 130.947   8
   2   4  20 552.129 181.067  11
  -2   4 -19 759.965 221.890  25
   4  -2  19 326.888 191.998   3
  -2   4 -19 623.355 191.684  16
  -2   4 -19 651.529 208.761  18
   2   4  19 671.161 153.847  11
  -4   2  19 885.010 275.819   4
  -4   2  19 372.632 153.204  14
   4   2 -19 469.188 150.319  27
   4   2 -19 375.117 165.352  13
   4   2 -19 605.458 209.947   2
  -2   4 -19 655.799 201.305  23
   2   4  19 579.687 169.867  19
  -2   4 -19 519.862 173.424   8
   2   4  19 573.084 199.384   6
  -2   4 -18 1598.57 303.920  25
   2   4  18 1953.88 281.978  19
   4   2 -18 2023.47 387.520   2
  -2   4 -18 2062.03 332.468  18
  -2   4 -18 1872.45 308.682  23
  -4   2  18 2146.75 320.954  14
  -4   2  18 2019.46 409.648   4
  -2   4 -18 2156.16 330.150  16
   4   2 -18 1817.17 308.483  27
   4   2 -18 1914.64 289.946  13
   2   4  18 1997.88 332.084   6
   4  -2  18 2201.89 418.235   3
  -2   4 -18 1571.29 288.102   8
   2   4  18 2005.14 282.701  11
  -2   4 -17 67.9272 109.144  25
   4  -2  17-31.6494 105.753   3
   4   2 -17-95.8888 109.219   2
   4   2 -17-241.230 133.731  13
  -4   2  17 92.9697 136.885   4
  -2   4 -17-268.030 137.478   8
  -2   4 -17-5.49850 96.1754  16
   2   4  17-527.479 204.998   4
   2   4  17 89.2765 114.733  19
  -4   2  17 76.7326 126.396  14
  -2   4 -17 48.0199 117.525  18
   2   4  17 211.853 101.676   6
   2   4  17 37.3002 137.563  11
   4   2 -17 121.346 118.250  27
  -2   4 -17-118.284 134.453  23
  -2   4 -16 804.971 220.034  25
   4  -2  16 684.783 236.995   3
   4   2 -16 564.591 174.861  27
  -2   4 -16 784.989 206.364  23
   4   2 -16 849.081 261.153   2
  -2   4 -16 1012.99 204.200   8
  -2   4 -16 844.007 202.322  18
  -4   2  16 746.301 251.325   4
  -4   2  16 605.344 176.655  14
   4   2 -16 650.250 185.925  13
   2   4  16 650.141 205.999   4
   2   4  16 969.557 230.794   6
  -2   4 -16 539.316 173.979  16
   2   4  16 615.987 159.817  11
   2   4  16 817.241 187.372  19
  -2   4 -15 1225.60 266.678  25
   4   2 -15 1644.96 239.434  13
   4  -2  15 1129.53 282.207   3
  -2   4 -15 1341.41 260.486  16
   2   4  15 1713.04 337.845   4
   2   4  15 1507.69 238.499  19
  -2   4 -15 1495.91 276.360  23
  -2   4 -15 1593.04 272.400  18
  -2   4 -15 1205.85 240.434   8
   2   4  15 1603.98 282.952  12
  -4   2  15 1398.56 332.789   4
   4   2 -15 1620.56 278.733  27
  -4   2  15 1478.09 251.776  14
   2   4  15 1946.46 265.120  11
   2   4  15 1473.48 274.819   6
   4   2 -15 1606.67 320.732   2
  -2   4 -14 6466.02 525.337  18
   2   4  14 6892.51 542.601   8
   2   4  14 6380.17 543.526   6
  -2   4 -14 7079.28 536.095   8
   2   4  14 7081.50 614.677   4
  -2   4 -14 6789.86 527.150  23
   4   2 -14 6010.01 623.434   2
  -4   2  14 6656.51 506.921  14
   4   2 -14 6309.15 500.917  27
   2   4  14 6188.13 514.764  12
  -4   2  14 6043.61 639.934   4
  -2   4 -14 6311.63 541.839  25
   2   4  14 6595.03 456.873  19
  -2   4 -14 6442.24 531.149  16
   4  -2  14 6209.02 620.414   3
   2   4  13 773.136 195.816   6
  -2   4 -13 635.200 174.612  18
   2   4  13 947.191 216.971   8
  -2   4 -13 923.720 215.353  16
  -2   4 -13 528.981 172.354  25
   2   4  13 941.527 236.959   4
   4   2 -13 796.955 195.816  27
   2   4  13 514.473 162.739  12
  -4   2  13 459.265 143.661  21
  -4   2  13 654.087 171.773  14
   4  -2  13 556.891 202.484   3
  -4   2  13 863.837 257.262   4
   4   2 -13 492.681 189.937   2
  -2   4 -13 366.670 139.242  23
  -2   4 -12 116.855 115.587  23
   4   2 -12 212.798 131.025  27
  -4   2  12 299.494 138.361  21
   2   4  12 378.169 145.429   6
   4   2 -12 11.4153 130.810   2
  -2   4 -12 158.664 128.136  18
  -2   4 -12 123.426 83.6257  16
   2   4  12 261.941 143.161   4
  -2   4 -12 328.638 130.877  25
  -4   2  12 36.4658 137.528   4
  -4   2  12 109.487 102.271  14
   2   4  12 180.912 105.822  12
   4  -2  12 152.831 136.406   3
  -2   4 -11 4673.98 432.457  23
   4   2 -11 3982.28 491.175   2
   2   4  11 5094.81 509.998   4
  -4   2  11 4738.63 515.382   4
   4  -2  11 4298.81 492.300   3
   2   4  10 18089.5 939.713   4
   4  -2  10 16096.7 933.290   3
  -4   2  10 17102.3 943.018   4
   4   2 -10 15226.1 959.773   2
  -2   4 -10 18457.0 893.795   1
  -2   4  -9-4.44068 329.767   5
  -2   4  -9 3.28235 77.2735   1
   2   4   9-56.9297 94.4425   4
   4   2  -9 200.998 143.489   2
  -4   2   9-130.450 106.589   4
   4  -2   9 28.4695 83.3425   3
   4  -2   8 827.062 220.737   3
   2   4   8 744.735 211.575   4
   4   2  -8 722.219 199.930   2
  -2   4  -8 894.422 216.582   1
  -4   2   8 611.122 163.288   4
   2   4   7 219.327 158.068   4
   2   4   7 177.095 100.088   2
   4   2  -7 23.6891 77.0584   2
  -2   4  -7 227.914 102.218   1
  -4   2   7 148.902 118.165   4
   4  -2   7 263.797 151.428   3
   2   4   6 1522.73 250.096   2
  -2   4  -6 1554.86 268.437   1
  -4   2   6 1603.10 266.151   4
   4   2  -6 1351.23 284.916   2
   4  -2   6 1260.67 255.925   3
  -4   2   5 4373.22 402.418   4
  -2   4  -5 4488.66 448.958   1
   2   4   5 5054.81 449.323   2
   4  -2   5 4338.84 450.091   3
   4   2  -5 4566.37 507.049   2
  -4   2   4-81.0668 91.7775   4
  -2   4  -4 211.578 141.100   4
   2   4   4 132.907 106.120   2
   4   2  -4 60.0047 123.868   2
  -2   4  -4 159.131 113.458   1
   4  -2   4 156.078 111.699   3
  -2   4  -3 8183.84 548.596   4
  -2   4  -3 7916.39 608.966   1
   2   4   3 8056.96 574.388   2
   4  -2   3 8122.88 587.774   3
   4   2  -3 7258.31 636.516   2
  -2   4  -2 4587.08 413.459   4
   2   4   2 4143.89 417.612   2
   4  -2   2 4249.69 425.720   3
   4   2  -2 3601.53 453.985   2
  -2   4  -2 4270.87 448.943   1
  -2   4  -1 2080.65 320.739   1
  -2   4  -1 1827.27 264.711   4
   2   4   1 1926.41 289.592   2
   4  -2   1 1660.06 272.954   3
   4   2  -1 1799.72 324.131   2
   4  -2   0 126.616 79.1552   3
  -2   4   0 137.425 98.2041   1
   2   4   0 183.239 115.003   2
  -2   4   0 110.321 78.8226   4
   4   2   0 323.520 149.485   2
  -2   4   1 668.652 185.149   1
   2   4  -1 619.016 178.791   2
   4  -2  -1 750.233 185.058   3
  -2   4   1 671.252 192.066   4
   4   2   1 657.201 192.576   2
   2   4  -2 4026.68 430.008   2
  -2   4   2 4134.05 462.824   1
  -2   4   2 3918.50 402.223   4
   4  -2  -2 4709.92 424.642   3
   4   2   2 3985.17 470.124   2
   4   2   3 6864.82 614.214   2
  -2   4   3 6955.83 538.531   4
  -4   2  -3 6318.79 517.784   1
  -2   4   3 6750.81 592.686   1
   2   4  -3 6810.85 564.328   2
   4   2   3 6936.16 591.028   3
   4   2   4 27.3940 114.211   3
   2   4  -4 188.276 110.321   2
  -2   4   4 124.258 121.077   4
  -4   2  -4 150.491 102.649   1
   4   2   4 185.413 98.3524   2
  -2   4   4 116.387 97.9854   1
  -4   2  -5 3820.11 382.906   1
  -2   4   5 3956.37 473.344   1
   4   2   5 3662.91 461.357   2
  -2   4   5 3805.76 418.192   4
   4   2   5 3989.38 455.080   3
   2   4  -5 3910.12 439.413   2
  -2   4   6 1074.04 229.440   4
   2   4  -6 1035.80 226.933   2
  -2   4   6 1050.91 254.896   1
   4   2   6 1024.86 243.363   3
   4   2   6 842.723 245.934   2
   4   2   7 659.919 195.016   3
  -2   4   7 837.204 237.356   1
   2   4  -7 650.585 203.460   2
   4   2   7 672.904 212.422   2
  -2   4   7 670.978 196.901   4
  -2   4   8 955.911 247.874   1
   2   4  -8 779.489 219.892   2
  -2   4   8 795.259 229.408   4
   4   2   8 714.451 216.445   3
   2  -4   9 593.169 187.605   3
   2   4  -9 281.221 144.654   2
  -2   4   9 473.350 184.501   1
  -2   4   9 493.491 165.510   4
   4   2   9 358.059 157.584   3
  -2   4   9 405.176 373.600   5
  -2   4  10 17796.8 980.776   4
   2  -4  10 18758.1 884.509   3
  -2   4  10 19827.6 1517.34   5
   4   2  10 17326.0 965.139   3
   2   4 -10 16787.1 992.648   2
  -2   4  10 17045.9 1019.06   1
   2  -4  11 5488.86 497.995   3
  -2   4  11 4436.50 543.270   1
  -2   4  11 6231.95 819.650   5
   2   4 -11 4684.12 537.801   2
   4   2  11 4740.68 515.227   3
  -2   4  11 5331.91 718.317  15
  -2   4  11 4841.85 519.320   4
   4   2  12 199.130 132.789   3
  -2   4  12 161.087 100.882   8
   2   4 -12 81.5418 103.560   2
   2   4 -12 218.804 109.308  20
   2  -4  12 312.552 137.258   3
  -2   4  12 69.3242 91.3286   1
  -2   4  12 88.3879 148.680   4
  -2   4  12 140.073 299.251  15
  -4   2 -12 392.513 169.700   8
   4   2  12 156.485 118.848  19
  -4   2 -12 85.0419 144.192  23
  -2   4  13 1166.28 221.234   8
   2   4 -13 1057.10 215.009  20
   2   4 -13 676.741 236.049   2
  -2   4  13 998.111 284.700   1
   2  -4  13 859.922 239.587   3
  -2   4  13 897.348 242.465   4
   4   2  13 947.643 190.582  19
  -4   2 -13 788.402 214.858  23
  -2   4  13 720.762 341.230  15
   4   2  13 741.187 228.974   3
  -2   4  13 913.574 191.951  11
  -4   2 -14 5203.00 502.035  23
   2  -4  14 5179.42 542.624   3
  -2   4  14 5412.83 423.191  11
   4   2  14 4952.44 420.750  19
   2   4 -14 4973.34 470.763  18
  -2   4  14 5176.04 428.194   8
  -2   4  14 5597.08 733.021  15
   2   4 -14 4878.63 587.087   2
  -4   2 -14 5049.54 471.312  25
   2   4 -14 5242.82 449.899  20
   4   2  14 4525.06 524.096   3
  -2   4  14 5384.55 586.823   4
  -2   4  14 4886.18 602.852   1
  -4   2 -15 1119.81 232.868  25
  -4   2 -15 1096.55 259.761  23
   4   2  15 1263.68 227.863  26
   2   4 -15 1582.78 257.634  20
   4   2  15 1702.40 257.848  19
   2  -4  15 1204.33 290.767   3
  -2   4  15 1492.36 251.308   8
  -2   4  15 1517.06 349.208   1
   2   4 -15 1574.55 274.196  18
  -2   4  15 1580.08 339.222   4
  -2   4  15 1227.76 440.682  15
   2   4 -15 1511.67 327.013   2
   4   2  15 1419.24 314.470   3
   2   4 -15 1413.22 237.859  27
  -2   4  15 1705.95 255.902  11
  -2   4  16 798.133 185.205   8
  -4   2 -16 718.417 217.888  23
  -4   2 -16 378.906 146.403  25
   2  -4  16 708.084 239.714   3
   4   2  16 528.019 152.436  19
  -2   4  16 604.936 167.058  11
  -2   4  16 476.327 222.895   1
   2   4 -16 829.804 214.072  18
  -2   4  16 449.819 202.792   4
  -2   4  16 856.016 373.545  15
   2   4 -16 751.793 193.632  13
   2   4 -16 627.188 176.964  20
   2   4 -16 481.767 139.839  27
   4   2  16 865.952 182.137  26
   4   2  16 837.794 242.026   3
   2   4 -16 631.007 231.246   2
   4   2  17 293.960 153.571   3
  -4   2 -17 246.843 163.530  25
   2   4 -17-41.2308 138.175   2
   2   4 -17 0.62724 130.105  27
  -2   4  17-16.2970 79.6800   8
   2  -4  17 48.8577 104.618   3
  -4   2 -17 51.0408 92.6172  23
   2   4 -17 8.49646 89.6537  18
  -2   4  17 200.633 115.047  11
  -2   4  17 236.076 164.516   4
  -2   4  17 414.672 257.172  15
  -2   4  17 44.2262 113.002   1
   2   4 -17-147.990 159.206  13
   2   4 -17 137.608 119.969  20
   4   2  17 104.277 121.434  19
   4   2  17 58.9926 83.8029  26
  -4   2 -18 1325.99 252.258  25
   4   2  18 1819.90 278.811  19
   4   2  18 2291.35 393.535   3
   2   4 -18 1930.73 316.748  20
   2   4 -18 1855.33 290.901  27
  -2   4  18 1785.07 274.250  11
   2  -4  18 1261.38 300.828   3
  -2   4  18 1721.39 280.139   8
   4   2  18 1748.85 256.472  26
  -2   4  18 1878.87 390.422   4
  -2   4  18 1654.07 407.859  15
  -2   4  18 1690.74 346.782   1
   2   4 -18 1979.90 309.547  13
   2   4 -18 1761.12 392.888   2
  -4   2 -18 1288.85 265.356  23
   2   4 -18 1599.76 312.645  18
   4   2  19 701.312 198.310  19
  -4   2 -19 677.505 207.468  23
  -4   2 -19 529.542 199.731  25
  -2   4  19 548.829 192.829  11
   2  -4  19 710.047 232.958   3
  -2   4  19 381.908 150.191   8
   2   4 -19 666.982 221.123  18
  -2   4  19 719.681 224.132   1
  -2   4  19 964.482 371.087  15
   2   4 -19 686.799 188.504  13
   4   2  19 610.606 164.618  26
   2   4 -19 559.301 193.119   2
   2   4 -19 719.855 194.873  27
  -2   4  19 602.273 290.601   4
   4   2  19 540.762 228.939   3
  -2   4  20 63.4415 134.331  11
   4   2  20 158.988 111.440  19
   2   4 -20 470.971 214.334   2
  -2   4  20 108.447 129.902   4
   4   2  20 152.910 127.996   3
   4   2  20 149.908 143.910  26
   2  -4  20-61.6126 138.463   3
  -2   4  20 361.595 164.709   8
  -4   2 -20 28.9554 132.523  25
   2   4 -20 287.690 150.648  18
  -4   2 -20 95.5154 117.713  23
  -2   4  20-144.669 124.461   1
   2   4 -20 222.468 150.095  13
   2   4 -20 171.760 99.3029  27
  -2   4  20 39.7921 354.416  15
  -2   4  21 1185.27 267.724  11
  -4   2 -21 785.409 213.276  23
   4   2  21 653.949 185.930  19
   2  -4  21 918.447 270.273   3
   2   4 -21 760.698 181.704  27
  -2   4  21 815.484 212.970   8
   2   4 -21 1175.09 329.837   2
   2   4 -21 708.491 210.619  18
  -2   4  21 388.553 191.487   1
  -2   4  21 693.023 260.450   4
  -2   4  21 511.156 299.789  15
   2   4 -21 993.122 264.310  13
   4   2  21 737.624 205.556  26
   4   2  21 1353.27 318.255   3
  -2   4  22 2202.76 346.004  11
   4   2  22 2197.21 333.852  19
   4   2  22 1721.28 365.926   3
  -2   4  22 1114.39 307.813  15
   2  -4  22 1841.97 364.740   3
   2   4 -22 1982.06 355.853  18
  -2   4  22 2220.65 350.602   8
  -2   4  22 1584.43 329.441   1
  -2   4  22 2554.92 513.270   4
   2   4 -22 2196.14 433.529   2
   2   4 -22 1716.70 295.569  27
  -2   4  23 676.379 412.102  15
   2   4 -23 595.749 195.065  16
  -2   4  23 510.483 211.486  11
  -2   4  23 606.693 191.357   8
   2   4 -23 592.727 216.230  18
   2   4 -23 462.085 187.956  27
   4   2  23 701.730 216.281  19
  -2   4  24 1442.02 306.010   8
   2   4 -24 806.893 245.242  18
   2   4 -24 944.149 249.607  16
  -2   4  24 822.468 387.637  15
   4   2  24 739.413 229.288  19
  -2   4  24 932.615 268.575  11
  -2   4  25 84.1875 157.096  11
   2   4 -25-39.7509 121.367  16
  -2   4  25 193.579 133.108   8
   2   4 -25 87.7310 130.632  18
  -2   4  25 178.487 371.431  15
   4   2  25-37.6501 170.867  19
  -2   4  26-145.535 163.899  11
   2   4 -26-97.2684 125.568  16
   4   2  26 1.46029 144.712  19
  -2   4  26 79.3794 140.349   8
   2   4 -26-5.16569 129.369  18
  -2   4  26 174.117 408.272  15
  -2   4  27 1824.45 334.844  11
  -2   4  27 1461.23 393.373  15
   4   2  27 2403.73 368.269  19
  -2   4  27 2063.93 340.962   8
   2   4 -27 1441.05 319.816  18
   2   4 -27 1976.33 336.229  16
  -2   4  28 313.353 174.065  11
  -4   2 -28 355.746 176.099  25
   4   2  28 180.124 160.931  19
   2   4 -28 235.718 161.142  18
   2   4 -28 297.490 168.763  16
  -4   2 -28 241.943 181.395   8
  -2   4  28 456.357 321.212  15
  -4   2 -29 1414.53 293.421  25
  -2   4  29 1657.50 332.792  11
   4   2  29 1598.44 305.823  19
   2   4 -29 1422.38 312.662  18
   2   4 -29 1674.75 310.385  16
  -4   2 -29 1303.04 306.825   8
  -4   2 -30 823.539 238.288  25
   4   2  30 1328.78 275.836  19
   2   4 -30 1232.77 294.896  18
  -2   4  30 1034.06 266.653  11
  -4   2 -30 618.855 224.936   8
   2   4 -30 1029.67 236.489  16
   4  -2 -30 919.785 282.880  13
   2   4 -31 398.063 178.762  18
  -4   2 -31 138.515 143.187  25
   4  -2 -31 161.925 151.433  13
   4   2  31 397.833 181.888  19
  -2   4  31-78.1385 139.129  11
  -4   2 -31-14.0928 109.408   8
   2   4 -31 289.626 155.327  16
  -4   2 -32-57.4239 117.332  25
   2   4 -32-137.666 132.334  16
   4   2  32 43.1389 126.274  19
   2   4 -32 196.694 156.915  18
   4  -2 -32 42.4510 142.740  13
  -2   4  32-63.6549 133.493  11
  -4   2 -32 243.674 141.150   8
  -4   2 -33 48.7008 101.616  25
   4  -2 -33-25.1080 115.956  13
   4   2  33 79.7352 110.273  19
   2   4 -33 28.7918 94.0781  18
   2   4 -33-81.5142 98.4148  16
  -4   2 -33 73.8939 138.001   8
  -2   4  33 46.0021 139.005  11
  -4   2 -34 629.321 179.832  25
   2   4 -34 785.776 244.563  18
   4   2  34 904.104 224.886  19
  -4  -2  34 1236.14 243.193  19
  -2   4  34 1182.89 257.565  11
  -4   2 -34 354.181 149.007   8
   4  -2 -34 968.504 265.745  13
   2   4 -34 599.581 160.280  16
  -4   2 -35 371.410 150.878  25
   2   4 -35 289.079 167.018  18
  -4  -2  35 411.220 140.678  19
   4   2  35 388.998 150.278  19
  -4   2 -35 248.161 142.762   8
  -2   4  35 601.004 188.851  11
   4  -2 -35 31.1172 114.827  13
  -4  -2  36 354.933 152.150  19
  -4   2 -36 8.08205 91.8246   8
   4   2  36 33.8389 100.287  19
   2   4 -36 50.4198 96.8356  18
  -4   2 -36 129.449 99.1569  25
   4  -2 -36 221.928 138.851  13
  -2   4  36 15.8185 107.555  12
  -2   4  36 140.328 140.570  11
  -2   4  37 282.693 117.879  11
  -4  -2  37 200.155 123.366  19
  -4   2 -37 64.9978 108.445  25
   4  -2 -37 228.507 138.443  13
   2   4 -37-30.7294 89.9674  18
  -4   2 -37 187.982 117.369   8
  -2   4  37 32.1620 78.9276  12
   4   2  37 138.949 129.758  19
  -4   2 -38 122.675 99.2842  25
  -2   4  38 340.433 135.879  11
  -4  -2  38 306.512 123.532  19
   2   4 -38 242.942 129.910  18
  -4   2 -38 201.357 116.198   8
   4  -2 -38 390.182 150.809  13
  -2   4  38-19.3622 86.6925  12
   4   2  38 414.002 149.959  19
   4   2  39 100.607 89.8102  19
  -2   4  39 14.2159 93.6512  11
   4  -2 -39 353.690 140.132  13
   2   4 -39 68.1626 113.065  18
   3   4  38 132.132 93.1383  10
   4   3 -38 6.51777 70.4488  18
   4  -3  38 207.510 117.025  26
  -3  -4  38 113.090 106.772  19
  -3   4 -38-3.98794 81.6308  25
   3   4  37 931.839 165.798  19
  -4   3  37 1125.91 174.404  11
  -3  -4  37 1079.41 197.823  19
   3   4  37 467.356 138.021  12
   4   3 -37 356.553 149.445  18
   4  -3  37 860.869 181.789  26
  -3   4 -37 515.094 163.807  25
   3   4  36 640.460 158.497  19
  -3  -4  36 637.933 163.760  19
   4   3 -36 373.348 157.777  18
  -4   3  36 518.192 142.081  11
  -3   4 -36 354.888 148.889  25
   3   4  36 298.174 138.888  12
  -3   4 -35 528.041 181.289  25
   3   4  35 193.134 123.748  12
  -4   3  35 943.657 208.885  11
   4   3 -35 382.029 166.302  18
  -3  -4  35 1037.18 219.718  19
   3   4  35 955.209 195.472  19
  -3   4 -34 3.85885 99.8990  25
   3   4  34 238.327 132.855  19
  -4   3  34 27.5455 120.552  11
   4   3 -34 199.909 126.754  16
   3   4  34 18.2813 94.1874  12
   4   3 -34 114.173 91.5525  18
  -3   4 -33 799.898 220.650  25
   4   3 -33 490.619 192.717  18
   4   3 -33 884.252 221.263  16
   3   4  33 720.664 174.035  19
   3   4  33 400.546 168.049  12
   4   3 -33 826.578 230.722  13
  -4   3  33 638.505 179.107  11
   3   4  32 0.56887 110.336  19
  -4   3  32 226.639 144.148  11
  -3   4 -32 96.3582 126.502  25
   4   3 -32 129.595 116.236  16
   3   4  32 34.5567 105.465  12
   4   3 -32-52.5387 131.131  13
  -3   4 -31 1711.31 284.892  18
   3   4  31 978.925 234.266  12
   3   4  31 1856.40 300.094  19
  -4   3  31 1757.54 287.219  11
  -4   3  31 1597.59 477.036  15
  -3   4 -31 1218.78 284.448  25
   4   3 -31 1588.09 298.056  13
  -4   3  30 576.077 198.500  11
  -3   4 -30 172.719 136.753  18
   3   4  30-45.0471 99.7621  12
  -3   4 -30 153.842 163.590  25
   3   4  30 144.085 115.117  19
  -4   3  30-5.44507 293.829  15
   4   3 -30 142.469 125.038  27
   4   3 -30 143.749 142.123  13
  -4   3  29 655.340 166.082  11
   3   4  29 823.015 214.931   6
   3   4  29 650.757 184.400  19
  -3   4 -29 642.707 218.392  25
  -3   4 -29 805.672 227.819  18
  -3   4 -29 702.179 203.547   8
  -4   3  29 853.928 277.968  15
   4   3 -29 958.991 256.505  27
   4   3 -29 979.127 272.721  13
   3   4  29 524.085 182.049  12
  -4   3  28 1632.95 296.936  11
   3   4  28 816.649 242.396   6
  -3   4 -28 702.262 196.027   8
  -4   3  28 1367.39 488.372  15
   4   3 -28 995.669 254.831  13
  -3   4 -28 1197.05 256.906  18
  -3   4 -28 794.575 241.231  25
   4   3 -28 973.249 261.226  27
   3   4  28 1044.13 252.409  19
   3   4  28 637.196 216.762  12
  -4   3  27 1807.30 306.253  11
  -3   4 -27 1707.19 345.229  25
  -3   4 -27 2324.61 348.194  23
   4   3 -27 1932.84 347.223  27
  -3   4 -27 2124.78 341.051  18
  -3   4 -27 1633.04 306.077   8
  -4   3  27 1819.17 525.233  15
   3   4  27 1472.41 307.216  12
   4   3 -27 1547.63 302.125  13
   3   4  27 1988.25 330.091  19
   3   4  27 1103.61 266.048   6
   3   4  26 266.402 179.623   6
   3   4  26 140.612 144.396  19
  -4   3  26-132.031 311.347  15
  -3   4 -26 49.9153 105.398  18
   3   4  26 61.8804 142.465  12
  -3   4 -26 127.770 152.852  25
   4   3 -26 8.23051 125.612  27
   4   3 -26-18.5286 155.521  13
  -3   4 -26 189.093 136.845   8
  -3   4 -26-139.630 156.271  23
  -4   3  26 139.891 169.655  11
  -3   4 -25 2171.09 397.713  25
  -3   4 -25 2657.30 385.767  23
  -4   3  25 3092.83 677.535  15
  -3   4 -25 2843.86 395.568  18
  -4   3  25 2469.94 363.285  11
  -3   4 -25 2269.07 387.960   8
   3   4  25 2270.71 364.877  19
   3   4  25 2042.71 360.975  12
   4   3 -25 2457.62 397.119  27
   4   3 -25 2129.13 348.516  13
   3   4  25 2143.83 365.981   6
   3   4  24-80.7137 146.715  19
   4   3 -24 40.1353 166.221  27
  -3   4 -24 400.077 197.872   8
  -4   3  24-25.7831 160.299  11
  -3   4 -24 142.285 152.193  25
  -3   4 -24 176.290 162.897  18
  -4   3  24 159.173 307.507  15
  -3   4 -24 46.6356 97.6272  23
   4   3 -24 128.542 164.104  13
   3   4  24-28.6031 113.292   6
   3   4  24 181.403 142.528  12
  -3   4 -23 2085.34 390.956  25
  -3   4 -23 2660.82 384.832  23
   3   4  23 2723.33 389.418  19
  -3   4 -23 2054.42 372.999   8
  -3   4 -23 2793.86 413.179  18
  -4   3  23 2696.06 656.691  15
  -4   3  23 2082.80 323.354  11
   4   3 -23 3199.60 415.658  13
   4   3 -23 2791.00 417.197  27
   3   4  23 1759.94 340.534  12
   3   4  23 2219.23 380.472   6
  -3   4 -22 767.072 247.683  25
  -3   4 -22 1263.89 276.471  23
   3   4  22 873.286 240.607  12
  -3   4 -22 1166.26 273.816  18
   4   3 -22 736.207 234.727  27
  -3   4 -22 1079.94 275.689   8
   3   4  22 781.076 240.746   6
  -4   3  22 1188.63 486.927  15
   3   4  22 1278.71 266.573  19
   4   3 -22 1006.13 244.433  13
  -4   3  22 1077.96 241.926  11
  -3   4 -21 656.124 234.446  25
  -3   4 -21 960.576 233.372  23
  -3   4 -21 249.927 156.089   8
  -4   3  21 468.671 405.121  15
   3   4  21 464.699 177.220   6
   4   3 -21 797.454 233.380  13
   3   4  21 789.959 230.579  19
   4   3 -21 834.395 254.265  27
   3   4  21 602.149 193.510  12
  -3   4 -21 662.562 210.680  18
   4  -3  20-432.535 213.421   3
  -3   4 -20 328.115 182.574  23
   3   4  20 482.619 174.625  19
  -3   4 -20 345.491 111.582  18
  -3   4 -20 291.008 169.057   8
   3   4  20 530.294 196.154   6
  -4   3  20 113.126 404.476  15
   4   3 -20 239.860 160.243  27
   4   3 -20 358.218 168.919  13
   3   4  20 356.637 170.174  12
  -3   4 -20 108.248 136.998  25
  -3   4 -19 2214.01 359.220  23
  -4   3  19 2917.48 642.722  15
   3   4  19 1898.95 355.304   6
   4  -3  19 2230.92 433.854   3
  -3   4 -19 2136.52 383.103   8
  -3   4 -19 2820.95 392.146  18
   3   4  19 2184.04 314.919  19
  -4   3  19 1858.22 459.753   4
  -3   4 -19 2111.31 361.523  25
   4   3 -19 2549.06 455.724   2
   4   3 -19 2375.14 366.507  27
   3   4  19 1662.65 337.987  12
  -4   3  19 2134.84 339.724  14
   4   3 -19 2314.55 335.457  13
  -3   4 -18 1945.21 355.499  25
   3   4  18 1639.30 334.985   6
  -3   4 -18 1778.95 354.912   8
   4   3 -18 2243.05 421.433   2
  -4   3  18 1780.39 406.169   4
  -3   4 -18 1911.94 329.211  23
  -4   3  18 3059.28 671.723  15
  -4   3  18 1917.96 316.404  14
   3   4  18 2127.37 311.852  19
   4  -3  18 2038.74 412.767   3
   4   3 -18 2088.83 344.474  27
  -3   4 -18 1823.16 310.667  18
   3   4  18 1518.59 315.068  12
  -4   3  17 2266.11 337.817  14
   4  -3  17 2352.26 417.216   3
   3   4  17 2523.25 411.347   6
   3   4  17 2383.69 321.705  19
  -3   4 -17 2199.29 388.854   8
   4   3 -17 2352.53 433.152   2
  -4   3  17 2820.08 690.716  15
  -3   4 -17 2447.66 344.141  18
  -3   4 -17 2284.69 345.450  23
  -4   3  17 2245.25 452.637   4
   4   3 -17 2801.55 384.474  27
   3   4  17 1942.35 323.353  12
  -3   4 -17 1897.29 349.595  25
   3   4  16 267.396 141.283  19
   4   3 -16 309.639 148.200  27
   3   4  16 217.544 129.255   6
  -3   4 -16 172.104 128.070  25
  -3   4 -16 101.984 93.7034  18
  -4   3  16 56.6042 123.974   4
   4   3 -16 276.541 171.873   2
  -4   3  16 345.869 300.959  15
  -4   3  16-56.5807 98.6836  14
   3   4  16 320.989 155.052  12
  -3   4 -16-114.817 141.111   8
  -3   4 -16 182.221 144.908  23
   4  -3  16 176.522 140.461   3
   4  -3  15 2165.53 422.182   3
  -3   4 -15 1823.48 318.110  23
  -4   3  15 2572.11 581.879  15
   3   4  15 2400.74 310.260  19
   3   4  15 1891.08 301.180  12
  -3   4 -15 2239.79 352.568  25
  -3   4 -15 1959.69 352.208   8
  -3   4 -15 2291.26 326.789  18
  -4   3  15 2208.49 315.193  14
  -4   3  15 2072.84 398.176   4
   4   3 -15 2731.17 464.625   2
   3   4  15 1920.47 356.155   6
   4   3 -15 2159.57 317.300  27
  -4   3  14 332.622 175.584   4
  -3   4 -14-71.9242 93.5944   8
  -4   3  14 85.1006 379.769  15
   3   4  14 17.9565 103.581   6
   3   4  14 63.0649 103.908  12
   4   3 -14 9.56121 101.405   2
  -3   4 -14 78.7300 105.627  18
   4   3 -14 175.775 124.295  27
   3   4  14-86.8323 105.590  19
  -4   3  14-17.3890 83.3291  14
   4  -3  14 75.7215 111.043   3
  -3   4 -14-42.7633 103.051  23
  -3   4 -14 66.8301 116.698  25
   4   3 -13 116.182 126.555   2
  -3   4 -13 199.145 136.109  23
   3   4  13 200.795 125.108  12
   3   4  13 174.726 123.490  19
  -3   4 -13 514.242 173.494  18
  -4   3  13 141.723 99.9687   8
  -3   4 -13 228.087 149.898  25
  -3   4 -13 918.346 617.418   5
  -3   4 -13 283.428 138.859   8
  -4   3  13 607.359 213.509   4
  -4   3  13 80.0832 310.707  15
  -4   3  13 108.274 103.592  14
  -3   4 -13 598.046 335.699   7
   4  -3  13 476.104 185.895   3
   4   3 -13 262.421 126.020  27
   3   4  13 294.877 127.616   6
  -3   4 -12 563.185 453.680   5
  -3   4 -12 1325.60 236.998  18
   3   4  12 1255.84 239.212  12
  -4   3  12 1795.11 444.480  15
  -4   3  12 1707.28 248.555   8
   3   4  12 1401.79 237.923  19
  -4   3  12 1314.87 290.964   4
  -3   4 -12 1628.64 276.435   8
  -3   4 -12 1449.05 260.542  25
   4   3 -12 1264.11 304.107   2
   4   3 -12 1316.97 233.785  27
  -4   3  12 1228.09 231.736  14
  -3   4 -12 1231.08 353.509   7
  -4   3  12 1554.66 274.369   7
   3   4  12 1119.16 256.479   6
  -3   4 -12 1471.16 273.867  23
   4  -3  12 1257.13 284.553   3
  -4   3  11 2209.89 588.345  15
  -3   4 -11 1573.37 297.950  23
   3   4  11 1449.26 222.975  19
   4  -3  11 1687.57 317.812   3
   4   3 -11 1493.11 327.402   2
  -3   4 -11 1383.43 246.593  25
  -3   4 -11 1386.94 275.932   8
   3   4  11 1612.54 290.750   6
   3   4  11 1605.97 278.619  12
  -3   4 -11 1598.51 266.893  18
  -4   3  11 1557.09 222.829   8
  -4   3  11 1464.98 307.922   4
  -4   3  11 1554.20 256.480  14
  -3   4 -11 1880.10 670.487   5
  -3   4 -11 1657.06 391.943   7
  -4   3  11 2341.62 430.190   7
   4   3 -11 1630.22 266.478  27
  -4   3  10 1303.39 266.473   4
   3   4  10 1268.55 261.577   6
  -3   4 -10 1328.41 265.660  23
   4  -3  10 953.013 242.242   3
  -3   4 -10 1096.19 600.305   5
   3   4  10 1156.46 197.553  19
   4   3 -10 1289.41 316.621   2
  -4   3  10 1192.92 213.538  14
  -3   4 -10 1040.36 356.064   7
  -4   3  10 1321.53 330.305   7
   4   3 -10 1461.32 245.813  27
  -4   3  10 1473.51 240.595   8
  -3   4 -10 1240.59 239.822   8
   3   4  10 1241.12 243.972  12
  -4   3  10 1879.42 489.351  15
  -3   4 -10 1632.20 264.432  18
  -3   4 -10 1296.13 236.632  25
  -3   4  -9 1729.10 266.612  18
   3   4   9 1515.16 222.947  19
  -3   4  -9 1470.09 245.711  25
  -4   3   9 1804.64 246.480   8
   3   4   9 1649.87 283.161   6
  -3   4  -9 1440.24 268.377   8
  -3   4  -9 1525.30 277.509  23
  -4   3   9 1630.01 300.926   4
   3   4   9 1406.77 279.211   2
  -3   4  -9 1358.57 346.856   7
  -4   3   9 2275.47 543.379  15
  -4   3   9 1591.68 246.943  14
   4   3  -9 1245.28 301.189   2
  -3   4  -9 1275.68 576.678   5
  -4   3   9 2437.24 447.626   7
   4  -3   9 1603.69 295.469   3
   4   3  -9 1543.20 247.193  27
   3   4   9 1407.16 245.377  12
   3   4   8 447.559 170.978  10
  -3   4  -8 640.610 182.974  23
   4   3  -8 609.338 218.780   2
  -3   4  -8 704.556 182.386  25
   4  -3   8 513.913 178.808   3
  -3   4  -8 610.714 467.845   5
   3   4   8 567.824 151.187  19
  -3   4  -8 894.840 204.008   8
  -4   3   8 535.000 187.146   4
   3   4   8 723.169 216.654   2
  -4   3   8 1001.58 414.746  15
   3   4   8 510.307 147.762   6
  -4   3   8 670.291 156.025  14
  -3   4  -8 852.980 338.426   7
  -4   3   8 374.820 289.999   7
  -3   4  -8 721.068 183.073   1
  -3   4  -8 604.929 149.509  18
  -4   3   7 6139.35 765.825  15
  -3   4  -7 3814.67 375.278  18
   3   4   7 3535.45 350.633  19
  -3   4  -7 2921.37 774.279   5
  -3   4  -7 3876.16 401.145   8
  -4   3   7 3488.70 414.172   4
  -3   4  -7 4193.45 443.556   1
  -3   4  -7 3637.67 398.397  23
  -3   4  -7 5003.20 576.445   7
  -4   3   7 5716.84 626.933   7
  -3   4  -7 3808.65 382.229  25
   3   4   7 3787.82 409.559   6
   4   3  -7 3457.91 477.091   2
   4  -3   7 4072.18 452.295   3
   3   4   7 4454.50 484.813   2
   3   4   7 3858.92 372.336  10
  -3   4  -6 118.706 109.859   8
   4  -3   6-45.2905 100.257   3
  -3   4  -6 486.142 512.493   5
   3   4   6 39.4500 76.3708  10
  -3   4  -6 244.215 136.582   1
  -3   4  -6 58.8212 71.1351  18
   4   3  -6-36.7575 93.0217   2
   3   4   6 120.658 99.8030  19
   3   4   6 19.6684 81.1462   2
  -4   3   6 36.4326 81.8782   4
  -3   4  -6 68.4834 90.3405  25
  -3   4  -6 253.497 142.689  23
   3   4   6 120.547 61.8229   6
   3   4   5 6755.99 477.856  10
  -3   4  -5 7893.83 541.065   8
  -4   3   5 6961.09 664.724   1
  -4   3   5 6884.50 541.907   4
  -3   4  -5 7215.01 508.463  18
  -3   4  -5 6804.46 584.958   1
   3   4   5 7202.14 541.174   6
   4   3  -5 6338.06 636.312   2
   3   4   5 7302.87 617.896   2
   4  -3   5 7270.44 572.725   3
  -3   4  -5 7986.82 1035.87   5
  -3   4  -5 7097.16 500.201  25
  -3   4  -4 3651.90 364.758  18
  -3   4  -4 4241.66 391.256   8
  -3   4  -4 3630.52 428.289   1
  -3   4  -4 5220.49 939.584   5
   4   3  -4 3789.13 489.082   2
   3   4   4 3860.73 457.926   2
  -3   4  -4 3891.42 368.954  25
  -4   3   4 3793.36 489.305   1
  -3   4  -3 3120.77 735.153   5
  -3   4  -3 2650.69 374.405   1
   4   3  -3 2173.70 368.957   2
   3   4   3 2587.76 374.177   2
  -4   3   3 2465.32 396.396   1
  -3   4  -2 844.228 231.947   1
   4   3  -2 550.535 204.935   2
  -4   3   2 581.344 228.178   1
   3   4   2 664.219 200.472   2
  -3   4  -2 1244.13 607.656   5
  -4   3   1 5277.66 548.529   1
  -3   4  -1 6251.24 489.992   4
  -3   4  -1 6020.76 579.857   1
   3   4   1 6441.41 587.225   2
   4   3  -1 5850.54 606.028   2
  -3   4   0 355.622 372.951   5
  -4   3   0 129.886 108.418   1
   3   4   0-25.4847 91.5712   2
  -3   4   0-14.9308 70.3412   4
  -3   4   0 15.8879 86.9233   1
   4   3   0 4.26386 108.815   2
  -3   4   1 5697.76 478.983   4
   3   4  -1 5397.89 548.753   2
   4   3   1 4577.99 537.126   2
  -3   4   1 5527.37 554.872   1
  -4   3  -1 5059.65 533.927   1
   4   3   2 420.318 181.769   2
  -3   4   2 472.733 393.342   5
   3   4  -2 475.487 173.822   2
  -4   3  -2 471.075 173.575   1
  -3   4   2 720.999 211.315   1
  -3   4   2 956.329 213.092   4
  -4   3  -3 2434.95 351.784   1
  -3   4   3 3637.12 763.714   5
  -3   4   3 2278.00 323.635   4
   3   4  -3 2359.55 373.464   2
   4   3   3 2350.09 382.427   2
  -3   4   3 2413.86 376.974   1
  -3   4   4 3799.58 359.574  25
  -3   4   4 4203.39 511.886   1
  -3   4   4 5414.94 897.584   5
  -3   4   4 4071.13 426.024   4
   3   4  -4 3910.18 483.217   2
   4   3   4 4029.05 358.548  19
   4   3   4 3917.86 494.361   2
  -4   3  -4 4175.65 438.953   1
  -3   4   5 6538.66 476.507  25
  -4   3  -5 6073.22 499.243  23
  -4   3  -5 6449.56 526.805   1
  -3   4   5 5896.46 527.952   4
   4   3   5 6338.06 620.150   2
  -3   4   5 6379.45 464.442   8
  -3   4   5 5928.00 600.819   7
   3   4  -5 5834.33 585.317   2
   4   3   5 6170.58 441.821  19
  -4   3  -5 6262.10 510.507   8
  -3   4   5 6176.88 620.718   1
  -3   4   6 177.146 472.814   5
   4   3   6 97.0234 116.956  19
   4   3   6 21.8662 82.0573   2
  -3   4   6 258.584 148.636   1
  -4   3  -6 333.962 162.445   8
   3   4  -6-57.3454 109.942   2
  -3   4   6 244.494 346.018  15
  -3   4   6-2.62050 71.7956   8
  -3   4   6 15.7536 179.962   7
  -3   4   6 210.659 115.713   4
  -4   3  -6 161.329 94.4002  23
  -4   3  -7 4758.91 472.398  23
  -3   4   7 5737.90 912.238   5
  -4   3  -7 5317.94 474.279   8
  -3   4   7 4736.33 560.789   1
  -3   4   7 6716.40 751.325  15
   3   4  -7 4486.28 524.588   2
  -3   4   7 6477.64 629.590   7
   4   3   7 4989.84 406.209  19
  -3   4   7 4929.65 503.610   4
  -3   4   7 5177.39 420.098   8
   4   3   7 4969.07 544.135   2
  -4   3  -8 926.472 214.209  23
  -4   3  -8 1092.32 209.700  25
   4   3   8 1048.92 201.199  19
  -3   4   8 819.478 249.666   1
   3   4  -8 1248.61 286.139   2
  -4   3  -8 1575.36 242.792  18
  -3   4   8 1204.14 217.577   8
  -3   4   8 813.434 229.843   4
  -3   4   8 2298.58 477.683  15
  -3   4   8 919.373 292.903   7
   4   3   8 972.726 258.295   2
  -4   3  -8 1120.55 232.555   8
  -3   4   8 1574.17 653.022   5
  -4   3  -9 2658.89 370.298  23
   4   3   9 2511.28 314.255  19
  -4   3  -9 2871.80 364.747   8
  -3   4   9 2696.98 694.134   5
  -3   4   9 3023.00 480.398   7
  -3   4   9 2962.05 325.113   8
  -4   3  -9 2770.62 321.207  18
  -3   4   9 2610.14 380.812   4
   3   4  -9 2741.82 426.000   2
  -3   4   9 3232.91 590.108  15
   4   3   9 2668.12 409.690   2
  -4   3  -9 3066.02 345.507  25
   4   3   9 2954.67 407.674   3
  -3   4   9 2378.36 418.331   1
   4   3  10 1207.27 278.903   3
   4   3  10 1327.24 237.011  19
  -4   3 -10 1355.83 235.618  25
  -3   4  10 1385.84 356.723   1
   3   4 -10 1062.82 273.264   2
  -3   4  10 1384.25 227.228   8
  -3   4  10 1364.09 279.973   4
  -3   4  10 1276.78 425.019  15
  -4   3 -10 1371.66 219.577  18
  -3   4  10 730.259 238.714   7
  -3   4  10 1357.91 665.123   5
   4   3  10 968.201 276.835   2
   3   4 -10 1476.66 238.848  20
  -4   3 -10 1273.57 268.627  23
  -4   3 -10 1472.06 278.600   8
  -3   4  11 1775.90 256.880   8
  -3   4  11 1319.40 351.231   1
  -3   4  11 1425.86 552.556   5
   3   4 -11 1685.18 249.088  20
   3   4 -11 1555.96 330.945   2
  -4   3 -11 1769.94 268.033  18
  -3   4  11 1746.12 437.027  15
   4   3  11 1453.15 300.379   3
   4   3  11 1353.18 241.385  19
  -4   3 -11 1423.79 279.772   8
  -3   4  11 838.846 259.234   7
  -3   4  11 1470.20 214.901  14
   4   3  11 1450.61 327.214   2
  -3   4  11 1330.47 301.766   4
  -3   4  11 1642.70 235.123  11
  -4   3 -11 1460.44 260.706  25
  -4   3 -11 1180.18 262.733  23
   3   4 -12 1387.26 229.826  27
  -4   3 -12 1132.72 258.610  23
   3   4 -12 1396.48 242.643  20
  -3   4  12 1069.14 257.811   7
  -4   3 -12 1087.50 231.227   8
   4   3  12 1427.40 238.250  19
   3   4 -12 1221.74 297.390   2
   4   3  12 1140.55 271.611   2
  -4   3 -12 1319.23 232.370  18
  -3   4  12 1165.17 203.503  11
  -3   4  12 1463.68 651.229   5
   4   3  12 901.180 241.816   3
  -3   4  12 1873.35 357.079   4
  -3   4  12 1270.22 219.886   8
  -3   4  12 1395.92 443.734  15
  -3   4  12 1060.50 205.071  14
  -4   3 -12 1138.26 227.046  25
  -3   4  12 1255.05 315.677   1
  -3   4  13 689.648 155.810  11
  -4   3 -13 318.346 149.490  23
   3   4 -13 255.000 95.6692  20
   4   3  13 329.941 165.591   2
   4   3  13 374.722 176.276   3
  -3   4  13 511.083 244.805   1
   3   4 -13 265.153 142.684   2
  -3   4  13 520.106 166.628  14
  -4   3 -13 637.164 168.620  18
  -3   4  13 589.555 176.964   8
  -4   3 -13 626.761 174.914  25
  -4   3 -13 448.141 177.720   8
  -3   4  13 682.180 225.462   4
  -3   4  13 635.844 317.329  15
  -3   4  13 312.755 269.540   7
   3   4 -13 277.869 124.418  27
   3  -4  13 352.162 163.631   3
   4   3  13 500.042 158.111  19
  -3   4  14 65.6193 69.4766   8
   3   4 -14 62.3804 98.2502  27
   3   4 -14-31.3395 106.428  20
  -3   4  14 55.5730 93.9618   1
  -4   3 -14-114.191 96.6980  18
   3  -4  14-0.89165 98.2204   3
   3   4 -14 145.987 132.107   2
   4   3  14-338.094 169.207   2
   4   3  14-40.8932 95.3843  19
  -3   4  14 479.973 201.201   4
  -4   3 -14-33.1676 131.228   8
  -3   4  14 22.6575 296.679  15
  -3   4  14 146.022 113.487  11
  -4   3 -14 191.181 147.575  23
   4   3  14-159.934 126.924   3
  -4   3 -14-4.59050 87.3768  25
  -4   3 -15 1386.66 269.863  25
  -3   4  15 1767.92 390.397   1
   4   3  15 1174.79 298.041   2
   3   4 -15 1675.81 272.505  20
   3   4 -15 2127.64 408.816   2
   3  -4  15 1981.89 344.164   3
   4   3  15 1699.96 269.926  19
  -3   4  15 1804.26 277.329   8
  -4   3 -15 1505.88 297.897  23
  -4   3 -15 1716.38 316.953   8
  -4   3 -15 1941.71 284.414  18
  -3   4  15 1706.99 342.738   4
  -3   4  15 1213.33 442.146  15
   3   4 -15 1409.98 260.206  27
   4   3  15 2064.19 357.383   3
  -3   4  15 1653.31 259.948  11
  -4   3 -16 233.155 165.379  25
   3   4 -16 646.287 201.463  27
   3   4 -16 413.400 176.484  20
  -3   4  16 287.937 181.307   4
   4   3  16 229.220 219.047   3
  -4   3 -16 579.189 205.930  23
   3   4 -16 621.468 228.435   2
   3  -4  16 408.590 184.205   3
  -3   4  16 721.432 178.192  11
   4   3  16 673.626 203.850  19
  -3   4  16 569.590 191.568   8
  -4   3 -16 716.054 187.059  18
  -3   4  16 537.273 234.159   1
  -3   4  16 642.196 388.723  15
  -4   3 -16 324.496 167.737   8
   3  -4  17 1686.81 345.882   3
   3   4 -17 1700.03 286.518  20
   3   4 -17 1791.99 398.922   2
  -3   4  17 1644.07 379.919   1
  -3   4  17 1330.46 236.511  11
   4   3  17 1475.66 269.856  19
  -4   3 -17 2104.33 314.339  18
  -3   4  17 1839.78 278.254   8
  -3   4  17 1616.13 474.146  15
  -4   3 -17 1399.03 297.799  25
  -4   3 -17 1524.96 312.965  23
   3   4 -17 1523.08 274.667  27
  -3   4  17 1771.74 393.032   4
  -4   3 -17 1222.84 276.266   8
   3   4 -18 2197.79 341.448  20
   3  -4  18 2509.00 424.732   3
   3   4 -18 1908.46 406.290   2
  -3   4  18 1846.09 275.430  11
  -4   3 -18 1661.73 313.754  23
  -3   4  18 1889.93 400.405   1
  -3   4  18 2047.17 306.981   8
  -4   3 -18 1728.64 344.196   8
  -3   4  18 1887.61 471.282  15
  -3   4  18 1593.10 390.587   4
   3   4 -18 1864.22 308.263  27
  -4   3 -18 1926.33 349.196  25
   4   3  18 1843.62 294.777  19
  -4   3 -19 1560.82 311.301  25
   3  -4  19 1824.11 377.829   3
  -4   3 -19 1219.62 320.412   8
  -3   4  19 1894.15 391.618   1
  -4   3 -19 1767.34 335.393  23
  -3   4  19 2122.05 318.480   8
  -3   4  19 2418.92 463.579   4
  -3   4  19 2129.08 539.750  15
   3   4 -19 1768.10 307.033  27
   4   3  19 1592.22 282.462  19
  -3   4  19 2139.67 325.410  11
   3   4 -19 1203.22 264.022  13
   3   4 -19 2201.87 442.145   2
  -4   3 -20 193.325 150.218  25
   3   4 -20 389.979 151.784  27
  -3   4  20 171.493 139.094   1
  -3   4  20 460.340 176.344   8
   4   3  20 360.089 160.236  19
  -3   4  20 456.809 185.067  11
  -4   3 -20 556.713 219.309   8
  -3   4  20 541.488 248.154  15
   3   4 -20 498.912 155.767  13
  -4   3 -20 477.679 178.732  23
   3  -4  20 369.410 182.798   3
  -4   3 -21 295.233 171.483  25
   3   4 -21 417.975 145.918  27
   4   3  21 440.416 185.389  19
  -3   4  21 394.527 140.077   8
  -3   4  21 345.660 183.149  11
  -4   3 -21 329.117 161.382  23
  -4   3 -21 244.759 173.127   8
  -3   4  21 53.0765 290.127  15
   3   4 -21 416.904 180.053  13
  -4   3 -22 856.506 264.253  25
   4   3  22 1165.58 276.065  19
  -3   4  22 1358.10 262.158   8
  -3   4  22 889.075 260.056  11
  -4   3 -22 546.844 255.257   8
  -3   4  22 1036.79 478.350  15
   3   4 -22 889.708 207.900  13
   3   4 -22 978.609 239.815  27
  -4   3 -22 935.779 256.367  23
  -3   4  23 1783.94 326.604  11
  -4   3 -23 1464.19 349.987   8
   3   4 -23 2042.35 345.369  27
  -4   3 -23 1162.05 302.137  25
  -3   4  23 1857.59 525.892  15
  -3   4  23 2346.20 354.786   8
   3   4 -23 1535.03 329.395  18
   3   4 -23 1863.08 342.442  13
   4   3  23 1741.99 333.019  19
  -4   3 -23 1948.17 329.817  23
  -3   4  24 526.876 226.370  11
  -4   3 -24 156.929 162.718  25
   4   3  24 408.694 181.619  19
  -3   4  24 361.636 166.661   8
   3   4 -24 10.2786 117.147  18
  -4   3 -24 319.443 183.195  23
  -4   3 -24 200.941 185.899   8
  -3   4  24 332.584 361.206  15
   3   4 -24 508.894 195.753  27
   3   4 -24 39.1573 162.458  13
  -4   3 -25 1868.24 325.680  23
   4   3  25 1649.82 336.662  19
  -3   4  25 1988.11 351.245  11
  -3   4  25 1904.59 326.903   8
  -4   3 -25 1438.87 324.283  25
   3   4 -25 1756.74 351.452  18
  -3   4  25 1505.20 397.957  15
   3   4 -25 1965.57 335.075  13
   3   4 -25 1593.05 317.574  27
  -4   3 -25 1403.37 336.455   8
   3   4 -26 116.477 144.444  27
  -3   4  26 334.312 175.153   8
  -4   3 -26-27.3484 120.970  25
   3   4 -26 251.465 181.586  18
   4   3  26 82.6535 144.976  19
  -4   3 -26 60.1267 130.007   8
  -3   4  26 108.547 274.947  15
  -3   4  26 3.60032 157.624  11
  -4   3 -27 1758.79 329.737  25
   3   4 -27 1665.92 326.228  16
   4   3  27 1920.22 330.961  19
   3   4 -27 1408.22 322.053  18
  -3   4  27 2010.98 545.819  15
  -4   3 -27 1300.11 328.353   8
  -3   4  27 1801.81 323.770  11
  -4   3 -28 1136.27 267.354  25
   3   4 -28 1105.77 261.859  16
  -3   4  28 1086.51 458.118  15
   4   3  28 1201.36 269.854  19
  -4   3 -28 698.170 238.806   8
   3   4 -28 1005.86 267.296  18
  -3   4  28 1382.41 293.589  11
  -4   3 -29 474.729 190.166   8
   4   3  29 934.465 245.208  19
  -4   3 -29 530.417 212.258  25
   3   4 -29 554.578 221.929  18
  -3   4  29 519.907 311.417  15
   3   4 -29 665.639 198.827  16
  -3   4  29 622.551 209.532  11
   4   3  30 116.093 141.670  19
  -3   4  30 350.443 176.304  11
   3   4 -30-61.6897 103.746  18
  -4   3 -30 76.0214 121.985  25
   3   4 -30 201.601 138.153  16
  -3   4  30 382.970 252.695  15
  -4   3 -30 147.025 159.790   8
   4   3  30 146.408 112.145   6
  -4   3 -31 1013.96 255.961  25
   4  -3 -31 1193.42 281.793  13
   3   4 -31 984.818 262.147  18
   4   3  31 1230.90 262.192   6
  -3   4  31 1132.43 244.157  11
  -4   3 -31 990.907 262.336   8
   3   4 -31 1392.45 261.776  16
   4   3  31 1269.40 262.276  19
   4   3  32 268.019 118.455   6
  -3   4  32 75.7657 141.334  11
  -4   3 -32-118.749 118.598  25
   4  -3 -32 17.1131 115.366  13
   3   4 -32-121.221 134.669  16
   4   3  32 68.4909 141.561  19
   3   4 -32 8.07382 102.372  18
  -4   3 -32 74.4098 124.473   8
   4  -3 -33 514.573 204.231  13
   4   3  33 479.566 151.729   6
   4   3  33 576.127 195.233  19
   3   4 -33 312.576 154.214  18
  -3   4  33 598.414 190.222  11
   3   4 -33 664.512 193.130  16
  -4   3 -33 438.353 165.482   8
  -4   3 -33 439.512 158.198  25
   4   3  34 67.2226 121.097  19
  -3   4  34 211.042 135.483  11
   3   4 -34 96.4007 123.456  18
   3   4 -34 226.711 118.003  16
  -4   3 -34 16.9168 96.1713   8
   4  -3 -34 141.788 136.786  13
  -4   3 -34-105.557 106.108  25
   3   4 -35 536.446 147.835  16
  -4  -3  35 360.608 137.019  19
   3   4 -35 239.691 132.507  18
  -3   4  35 625.579 162.769  11
  -4   3 -35 338.410 159.734   8
   4  -3 -35 250.241 142.890  13
   4   3  35 471.309 141.420  19
  -4   3 -35 396.371 152.471  25
   4   3  36 291.741 129.052  19
  -4  -3  36 326.399 120.794  19
  -3   4  36 277.871 135.536  11
  -4   3 -36 140.425 92.1562  25
   4  -3 -36 244.846 130.760  13
   3   4 -36 219.885 130.587  18
   4   3  37 554.316 148.675  19
  -4  -3  37 1078.10 190.641  19
   3   4 -37 351.334 142.948  18
   4  -3 -37 574.653 141.603  13
  -3   4  37 949.963 184.678  11
  -4   3 -37 427.321 126.880  25
   4   3  38 82.9775 95.7423  19
  -4  -3  38-40.0823 83.2049  19
   3   4 -38 73.0230 92.7305  18
   4   4   0 208.977 101.218  10
  -4   4   0 72.6670 111.814  25
   4   4   0 248.083 180.244   2
  -4   4   0 468.588 165.101   8
  -4   4   0 153.665 95.9797   1
   4   4   0 200.667 129.260   6
  -4   4   0 235.702 279.732   7
  -4   4   0 441.706 155.943  23
  -4   4  -1 19.8224 120.267   1
   4   4  -1 4.93768 103.986   6
   4   4  -1 272.705 129.115  10
  -4   4   1-37.1531 75.7913   8
   4   4  -1 81.6545 119.595   2
  -4   4  -1-5.61540 102.773   8
  -4   4   1-100.140 112.076   1
  -4   4   1-596.466 309.183  15
  -4   4   1 2.11467 271.824   7
  -4   4  -1 74.0347 187.729   7
  -4   4  -1-6.58172 88.5261  25
   4   4   1-99.2595 96.7728  10
  -4   4  -1 254.716 151.849  23
  -4   4   1 24.7193 115.173  23
  -4   4   1 96.2572 72.0705  25
   4   4   1 8.26912 96.7598   6
   4   4   1 220.457 164.746   2
  -4   4  -2 13925.2 1149.31   7
  -4   4   2 15379.2 769.635  23
   4   4  -2 15921.3 752.637  10
  -4   4   2 16182.9 798.922  25
  -4   4  -2 14066.5 797.557  23
  -4   4   2 14763.4 974.966   1
  -4   4   2 16696.6 819.545   8
  -4   4  -2 16378.7 835.210   8
  -4   4  -2 16289.4 964.085   1
   4   4   2 16154.9 771.684  10
   4   4  -2 15395.5 791.196   6
  -4   4   2 17673.4 1143.55   7
   4   4  -2 17011.1 1079.98   2
   4   4   2 15936.7 1036.49   2
  -4   4  -2 16220.9 800.918  25
   4   4   2 15194.1 819.743   6
   4   4   3 518.001 162.770  10
  -4   4  -3 348.444 135.512   1
  -4   4  -3 377.642 159.904   8
  -4   4   3 320.220 117.834  25
   4   4   3 321.934 158.252   2
  -4   4  -3 215.117 102.494  25
  -4   4   3 429.224 213.765   1
   4   4  -3 207.554 144.814   2
  -4   4   3 243.769 211.835  15
  -4   4   3 6.21946 195.323   7
  -4   4  -3 477.745 346.770   7
  -4   4   3 297.583 133.764   8
  -4   4   3 282.163 162.975  23
   4   4   3 260.914 146.852   6
   4   4  -3 335.669 157.055   6
  -4   4  -3 467.288 189.403  23
  -4   4  -4 1392.15 266.009  23
   4   4  -4 1421.97 328.695   2
  -4   4   4 1379.92 239.871   8
   4   4   4 1331.59 302.762   2
  -4   4   4 1490.68 434.471  15
  -4   4   4 927.127 272.946   7
  -4   4  -4 1494.39 409.696   7
  -4   4  -4 1200.03 248.539   8
  -4   4  -4 1465.82 286.270   1
   4   4   4 1254.74 242.459   6
   4   4   4 1148.86 219.230  10
  -4   4  -4 1137.97 230.221  25
   4   4  -4 1450.46 251.979   6
  -4   4   4 1517.81 333.315   1
   4   4  -5-20.3999 75.7642   6
   4   4   5-101.427 104.901   6
   4   4   5 81.4116 101.488  10
  -4   4   5 23.0458 86.2379   1
   4   4  -5 191.394 138.597   2
  -4   4  -5 125.330 117.615  23
  -4   4   5 5.33667 88.3201   8
  -4   4  -5 66.7616 115.866   8
   4   4   5-147.366 121.171   2
  -4   4   5 68.1466 260.472  15
  -4   4   5 144.209 239.382   7
  -4   4  -5 291.008 278.539   7
  -4   4  -5 11.2000 81.2312  25
   4   4   6 5217.87 456.396  10
  -4   4   6 5215.51 619.127   1
  -4   4  -6 5360.86 527.138   8
  -4   4  -6 5428.63 482.039  25
  -4   4  -6 5157.65 520.674  23
  -4   4   6 5346.52 742.528  15
  -4   4   6 5706.06 476.130   8
  -4   4   6 4260.90 557.131   7
  -4   4  -6 6700.37 811.835   7
   4   4  -6 5536.80 628.029   2
  -4   4   6 6060.05 460.411  14
   4   4   6 5817.80 629.872   2
   4   4   6 5043.48 507.673   6
   4   4   6 5002.13 435.180  19
   4   4   7 523.039 193.079   6
   4   4   7 484.645 175.441  10
  -4   4  -7 506.720 160.513  18
   4   4  -7 572.382 229.350   2
  -4   4  -7 539.271 168.588  25
  -4   4   7 560.260 162.765   8
  -4   4  -7 534.162 204.097   8
   4   4   7 381.038 148.269  19
   4   4   7 988.401 257.456   2
  -4   4   7 291.833 192.066   1
  -4   4   7 819.221 180.441  14
  -4   4   7 386.257 274.378   7
  -4   4  -7 643.101 309.800   7
  -4   4   7 778.068 404.247  15
  -4   4  -7 444.208 175.414  23
   4   4   8 301.745 162.647   6
  -4   4   8-9.45706 82.1707   4
  -4   4  -8 91.4304 122.786  23
   4   4  -8 2.15174 134.937   2
  -4   4  -8 313.536 148.663  25
  -4   4   8 414.741 139.292   8
   4   4   8 500.982 166.919  19
  -4   4  -8 442.836 142.460  18
  -4   4  -8 354.307 181.547   8
   4   4   8 176.481 130.976   2
  -4   4   8 816.779 386.459  15
   4   4   8 184.452 121.630  10
  -4   4   8 264.644 208.082   7
  -4   4   8 243.039 107.973  14
  -4   4  -8 405.346 367.750   7
  -4   4   8 295.441 192.088   1
   4   4   9 874.264 196.375  19
   4   4   9 777.316 234.726   6
   4   4  -9 700.318 172.308  27
  -4   4   9 574.626 239.381   1
  -4   4  -9 762.903 210.409  25
  -4   4   9 767.833 217.582   4
   4   4  -9 825.808 195.173  20
  -4   4  -9 669.296 229.377  23
  -4   4  -9 716.518 189.995  18
   4   4  -9 1099.39 287.739   2
  -4   4   9 907.498 197.696   8
  -4   4  -9 1050.53 253.721   8
   4   4   9 677.964 216.763   2
  -4   4   9 603.343 399.677  15
  -4   4   9 489.377 266.399   7
  -4   4   9 912.496 192.102  14
  -4   4  -9 359.372 331.755   7
   4   4   9 640.962 185.125  10
   4   4  10 868.997 229.451  10
   4   4 -10 1052.49 211.792  27
   4   4  10 917.203 248.358   6
  -4   4 -10 679.919 211.197  25
   4   4 -10 957.278 280.153   2
  -4   4  10 914.997 205.289   8
  -4   4 -10 910.374 237.228   8
  -4   4  10 970.223 211.085   4
  -4   4  10 653.108 321.271   7
   4   4  10 683.220 218.417   2
  -4   4  10 1098.06 400.575  15
   4   4 -10 1241.75 226.044  20
  -4   4  10 803.892 193.666  14
  -4   4 -10 1283.29 408.261   7
  -4   4  10 1098.86 330.346   1
  -4   4 -10 994.550 269.823  23
  -4   4 -10 845.780 210.103  18
   4   4  10 1017.49 205.125  19
  -4   4 -11 2389.76 395.756  23
   4   4 -11 2967.27 353.748  20
   4   4  11 2526.62 358.030  10
   4   4  11 2477.36 325.789  19
   4   4 -11 2213.10 306.952  27
  -4   4  11 2668.31 334.587   8
  -4   4  11 2508.38 623.305  15
  -4   4 -11 2327.56 382.746   8
   4   4 -11 2572.14 444.079   2
  -4   4 -11 2563.93 350.717  18
  -4   4  11 1660.71 414.441   1
  -4   4  11 2632.07 406.790   4
  -4   4  11 2323.58 326.186  14
  -4   4  11 2258.05 404.900   7
   4   4  11 2122.02 359.485   6
  -4   4 -11 2033.41 496.265   7
  -4   4 -11 1962.82 322.095  25
   4   4 -12 350.818 144.188  20
   4   4 -12 161.667 142.177   2
  -4   4  12 673.880 317.476   1
  -4   4 -12 270.669 147.893   8
  -4   4  12 447.655 139.328   8
   4   4  12 349.006 182.226   6
   4   4  12 479.395 163.634  19
  -4   4  12-13.2752 101.783   4
  -4   4  12 160.345 349.920  15
  -4   4  12 206.734 197.751   7
  -4   4  12 518.308 169.948  14
  -4   4 -12 361.065 202.511   7
  -4   4 -12 330.142 183.320  23
  -4   4 -12 367.842 146.262  18
   4   4 -12 345.162 161.850  27
  -4   4 -12 345.127 160.241  25
  -4   4 -13 3494.65 461.250  23
   4   4 -13 4078.85 446.629  27
   4   4 -13 4076.13 570.945   2
  -4   4  13 4208.51 412.998   8
  -4   4 -13 4100.44 487.791   8
  -4   4 -13 4001.86 430.924  18
   4   4  13 3925.70 421.661  19
  -4   4  13 4111.39 768.726  15
  -4   4  13 3331.37 558.504   1
  -4   4  13 3870.78 517.385   7
  -4   4  13 3993.81 428.883  14
  -4   4 -13 4217.75 605.177   7
  -4   4  13 4423.46 554.538   4
   4   4 -13 4413.25 427.551  20
  -4   4 -13 3433.94 433.388  25
   4   4  13 3504.75 485.853   6
   4   4  14 249.016 156.522  19
   4   4 -14 102.522 113.973  20
   4   4 -14 277.140 180.277   2
  -4   4  14 171.497 142.844   1
  -4   4 -14 124.603 125.587  18
  -4   4  14 353.541 127.234   8
  -4   4 -14 158.076 140.737  23
  -4   4  14 354.070 258.268   7
   4   4 -14 486.237 193.510  27
  -4   4  14 328.237 183.617   4
  -4   4  14 448.523 387.954  15
  -4   4  14 266.743 146.758  14
   4   4  14 340.110 181.968   6
  -4   4 -14 138.434 274.928   7
  -4   4 -14 189.034 118.484  25
  -4   4 -14 344.798 176.323   8
  -4   4 -15 1345.07 260.179  18
   4   4  15 1012.84 279.352   6
   4   4 -15 1310.60 329.554   2
   4   4  15 1281.79 263.008  19
  -4   4  15 968.080 315.875   1
  -4   4 -15 1269.47 296.023   8
  -4   4  15 1902.85 402.934   4
  -4   4  15 1317.61 521.868  15
   4   4 -15 1124.96 256.618  27
  -4   4  15 1147.17 236.783  14
  -4   4 -15 1234.26 366.804   7
  -4   4  15 1272.12 222.025   8
  -4   4 -15 1036.49 272.575  23
  -4   4 -15 1184.21 272.512  25
   4   4 -15 1397.25 251.495  20
  -4   4 -16 1836.85 350.235  23
  -4   4 -16 2207.93 335.854  18
  -4   4  16 2461.77 328.201   8
  -4   4 -16 1904.06 363.887   8
  -4   4  16 2175.94 411.218   4
  -4   4  16 2130.77 602.134  15
  -4   4 -16 1854.24 340.803  25
  -4   4  16 1793.06 307.011  14
   4   4  16 2382.52 335.037  19
   4   4  16 1776.87 360.241   6
   4   4 -16 2075.40 338.320  27
   4   4 -16 2375.68 330.292  20
  -4   4  17 479.995 165.617   8
   4   4  17 154.875 142.075   6
  -4   4 -17 474.609 160.367  18
  -4   4 -17 392.748 216.998   8
  -4   4  17 347.544 366.816  15
   4   4 -17 460.623 190.940  27
  -4   4 -17 220.631 147.556  25
   4   4  17 323.236 150.407  19
  -4   4 -17 459.569 209.239  23
   4   4  18 348.995 218.356   6
  -4   4  18 315.768 112.278   8
  -4   4 -18 359.802 152.445  18
  -4   4 -18 257.846 182.245  23
  -4   4 -18 325.436 182.651   8
   4   4  18 420.007 182.976  19
  -4   4  18 117.898 273.004  15
   4   4 -18 314.238 173.364  27
  -4   4 -18 314.837 164.271  25
   4   4  19 422.211 184.770  19
   4   4  19 488.773 211.788   6
  -4   4 -19 422.470 150.241  18
  -4   4 -19 53.9313 158.616   8
  -4   4  19 198.592 347.905  15
  -4   4  19 477.162 174.433   8
  -4   4 -19 217.938 156.675  25
  -4   4 -19 590.372 221.433  23
   4   4 -19 528.044 192.882  27
   4   4  20 27.6203 124.996   6
  -4   4  20 15.2316 117.050   8
  -4   4 -20 113.037 113.637  18
   4   4 -20-25.8414 116.756  27
  -4   4 -20 69.2498 168.603   8
  -4   4  20 100.540 447.961  15
  -4   4 -20 104.924 154.537  23
  -4   4 -20-30.9303 118.946  25
   4   4  20-65.1531 132.708  19
   4   4  21 2112.56 389.236   6
  -4   4 -21 2659.69 407.441  23
   4   4  21 3042.15 400.413  19
  -4   4 -21 2538.71 429.857   8
   4   4 -21 3041.87 423.036  27
  -4   4 -21 2113.53 389.201  25
  -4   4  21 3260.51 660.490  15
  -4   4 -21 3887.03 464.672  18
  -4   4 -22 4474.73 519.193  23
  -4   4 -22 3553.86 509.840   8
  -4   4 -22 5135.05 527.080  18
   4   4 -22 3690.10 480.402  18
   4   4  22 4921.32 511.569  19
  -4   4  22 4665.50 477.142  11
  -4   4  22 5731.95 874.344  15
   4   4 -22 4925.55 529.103  27
  -4   4 -22 4272.91 525.664  25
   4   4  22 3947.07 516.174   6
   4   4  23 975.896 255.872  19
   4   4 -23 788.180 220.658  27
   4   4  23 585.196 222.791   6
  -4   4 -23 806.203 210.729  18
   4   4 -23 657.884 223.554  18
  -4   4 -23 496.686 234.614   8
  -4   4  23 951.078 523.135  15
  -4   4  23 930.881 248.363  11
  -4   4 -23 779.803 222.613  23
  -4   4 -23 789.770 253.480  25
   4   4  24 51.3129 122.260   6
  -4   4 -24-89.2629 140.680  25
  -4   4 -24 225.695 124.240  18
   4   4 -24-62.0436 127.771  18
  -4   4  24 194.229 196.618  11
  -4   4 -24-216.619 150.185   8
   4   4 -24 59.8111 143.863  27
  -4   4  24 25.6375 356.328  15
  -4   4 -24 105.078 143.794  23
   4   4  24 129.930 152.550  19
   4   4 -25-4.66213 130.082  27
   4   4  25-30.4353 136.784  19
  -4   4 -25-122.853 118.050  18
   4   4 -25-11.2808 105.360  18
  -4   4 -25 153.833 146.453  23
  -4   4  25-3.28258 162.179  11
  -4   4 -25 158.616 134.906   8
  -4   4  25 1.56541 332.811  15
   4   4  25-83.0741 139.197   6
  -4   4 -25-160.863 172.341  25
  -4   4 -26 3811.81 448.252  23
   4   4  26 3784.98 442.534  19
  -4   4 -26 2429.92 380.580   8
   4   4 -26 2394.43 393.750  18
   4   4 -26 3410.31 437.974  27
  -4   4  26 3214.95 613.222  15
   4   4  26 2379.41 390.051   6
  -4   4  26 3393.16 419.171  11
  -4   4 -26 2607.59 413.872  25
   4   4 -27-92.8411 127.565  27
   4   4  27 65.8913 129.570  19
   4   4 -27 75.1191 101.068  18
  -4   4  27-106.793 142.530  11
  -4   4 -27-134.571 129.659   8
  -4   4  27-27.9033 294.900  15
   4   4  27-19.5654 113.380   6
  -4   4 -27-167.088 164.468  23
  -4   4 -27 53.2233 124.020  25
   4   4  28 96.8432 115.468   6
   4   4 -28 51.2319 112.266  18
   4   4  28 42.3759 116.444  19
  -4   4  28-41.7361 147.843  11
   4   4 -28-68.6180 103.666  16
  -4   4 -28 125.510 132.875   8
  -4   4 -28-24.6758 103.858  25
  -4   4  28-136.248 325.299  15
   4   4 -28 25.5290 106.040  27
  -4   4  29 69.3320 324.776  15
   4   4  29 158.370 145.203  19
  -4   4  29 169.096 138.992  11
   4   4 -29 210.522 141.321  18
  -4   4 -29 104.201 139.016   8
   4   4 -29-139.102 123.205  16
   4   4  29 168.288 129.269   6
  -4   4 -29 19.8333 109.071  25
   4  -4 -30 1816.80 324.825  13
   4   4  30 2255.84 319.350  19
   4   4 -30 1433.99 288.535  18
  -4   4 -30 1558.01 298.705   8
   4   4 -30 2144.67 335.822  16
  -4   4 -30 1739.21 303.185  25
  -4   4  30 2427.68 486.677  15
   4   4  30 1604.10 266.393   6
  -4   4  30 2299.16 315.488  11
   4   4  31 33.2787 95.8421   6
  -4   4  31 93.0246 122.104  11
   4   4  31-238.848 146.309  19
   4   4 -31 13.3162 109.490  18
  -4   4 -31-30.8459 99.0313   8
   4   4 -31-70.2425 101.538  16
  -4   4  31-21.9897 311.962  15
  -4   4 -31 322.896 179.577  25
   4  -4 -31-53.1458 112.374  13
   4   4 -32-45.3055 98.2883  18
   4   4  32 40.1708 116.876   6
   4   4  32 61.9064 110.364  19
   4   4 -32-23.0103 93.1926  16
  -4   4 -32 292.415 140.423   8
  -4   4  32 151.228 240.366  15
   4  -4 -32-163.576 171.004  13
  -4   4  32-271.450 133.563  11
  -4   4 -32 52.0992 116.263  25
   4   4  33 106.831 114.623  19
   4   4 -33-56.5515 96.8056  18
  -4   4 -33 147.271 92.9186  25
   4  -4 -33-46.5431 98.0693  13
   4   4 -33 33.0870 78.8016  16
   4   4  34 1352.88 220.906  19
   4   4 -34 703.509 181.362  18
   4   4 -34 1362.87 218.171  16
  -4   4 -34 865.428 189.532  25
   4   4  35 23.3084 70.5326  10
  -4  -4  35-49.2047 93.7630  19
  -4   4 -35-34.9276 71.6217  25
   4   4 -35 78.6562 98.6584  18
   4   4  35 207.111 116.771  19
   4  -4  35 60.9390 101.866  26
   4   4  36 23.1069 68.2784  10
  -4   4 -36-67.2850 96.7327  25
  -4  -4  36 17.3619 92.7478  19
   4   4  36 44.3983 92.6157  19
   4   4 -36-136.656 98.8328  18
   5   0   0 11.9943 125.166   2
   0   5   0 241.387 148.859   1
   5   0   0-56.0429 91.5925   3
   5   0   1 581.185 196.462   3
   0   5  -1 475.377 175.239   1
   0   5   1 449.000 181.518   1
   0   5   1 464.783 180.813   4
   5   0  -1 320.241 165.940   2
   5   0  -2 145.294 151.615   2
   0   5   2 251.008 137.277   1
   0   5   2 163.625 138.166   4
   0   5  -2 297.101 154.281   1
   5   0   2 163.213 128.915   3
   5   0   3 586.650 198.596   3
   0   5   3 744.967 218.539   1
   0   5   3 610.359 190.476   4
   5   0  -3 470.604 196.373   2
   0   5  -4 341.878 170.258   2
   5   0   4 28.4323 95.4169   3
  -5   0  -4 315.006 234.800   9
   5   0  -4 90.5727 112.287  27
   0   5   4 9.73518 116.250   4
   0   5  -4-9.16751 64.9391   6
   0   5   4 100.533 101.602   1
   0   5   4 366.199 309.739  15
   5   0   4-10.3136 96.2036  26
   5   0  -4 16.7046 111.218   2
  -5   0  -5 898.353 232.891   9
   0   5  -5 979.208 189.994   6
   0   5   5 821.406 233.961   1
   0   5   5 729.374 214.810   4
   0   5   5 541.995 240.702  15
   5   0  -5 648.997 228.237   2
   5   0  -5 640.496 163.276  27
   5   0   5 1142.56 227.564  26
   0   5  -5 357.180 149.137   2
   5   0   5 867.338 255.777   3
   5   0  -6 2752.02 333.122  27
   0   5   6 2687.65 389.704   4
   0   5  -6 3089.04 419.673   2
   0   5   6 1932.80 458.132  15
   0   5   6 3185.60 336.821  12
   0   5   6 2580.02 381.149   1
   5   0   6 2716.42 406.811   3
   0   5  -6 3029.47 327.289   6
   0   5  -6 3074.49 321.707  12
   5   0  -6 2315.95 366.240   2
  -5   0  -6 3433.58 405.715   9
   5   0   6 2678.51 320.493  26
   5   0   7 917.376 261.605   3
   0   5  -7 712.613 195.897   2
   0   5  -7 675.410 154.907  20
   0   5   7 847.250 236.371   1
  -5   0  -7 918.203 274.470   9
   0   5  -7 778.958 178.123   6
   0   5  -7 1014.00 213.080  16
   0   5   7 624.688 209.780   4
   0   5   7 432.961 299.286  15
   5   0  -7 711.049 184.008  27
   0   5  -7 1116.46 202.951  12
   0   5   7 780.102 171.747   8
   5   0  -7 808.610 220.363   2
   0   5   7 861.887 186.851  12
   5   0   7 804.430 174.986  26
   0   5   8 6729.92 477.358   8
   0   5   8 7068.21 498.624   6
   0   5  -8 7156.90 511.983  12
  -5   0  -8 6221.81 532.651   9
   0   5  -8 6145.55 459.672  20
   0   5   8 5917.14 588.283   4
   0   5  -8 7119.29 511.433  18
  -5   0   8 5476.17 552.396   4
   0   5  -8 5955.81 582.447   2
   0   5  -8 7138.74 537.130  16
   0   5   8 4021.33 601.360  15
   0   5   8 6921.44 498.708  12
   0   5   8 5649.32 583.892   1
   5   0  -8 6264.64 499.345  27
   5   0  -8 5799.39 582.428   2
   5   0   8 5470.62 591.325   3
   0   5  -8 6112.43 475.519   6
   5   0   8 6206.13 488.000  26
   0   5   9 313.576 118.549  12
  -5   0  -9 489.264 243.790   9
   0   5  -9 550.113 139.254  20
   0   5   9 157.535 96.6801   1
   0   5   9 341.173 127.457   8
   0   5  -9 354.684 145.175  16
   0   5   9 544.404 160.417   6
   0   5  -9 591.539 181.385   6
   0   5  -9 345.689 135.017  18
   0   5   9 378.898 161.808   4
   5   0   9 315.118 151.874  26
   0   5   9 42.2406 348.139  15
   5   0  -9 319.158 175.910   2
  -5   0   9 662.263 210.598   4
   0   5  -9 405.895 170.886   2
   5   0   9 322.868 176.236   3
   5   0  -9 472.673 148.280  27
   0   5 -10 10124.9 618.492  20
   0   5  10 6337.77 736.832  15
   0   5 -10 11124.1 621.425  25
   0   5  10 11061.8 636.377   6
   0   5  10 10399.0 790.100   4
   0   5  10 10688.8 578.463  10
   0   5 -10 10401.0 798.314   2
   0   5 -10 10931.4 688.925  16
  -5   0  10 9610.34 762.553   4
  -5   0 -10 10757.5 683.655   9
   0   5  10 10248.3 801.089   1
   5   0 -10 10480.4 775.300   2
   5   0  10 10324.1 826.398   3
   0   5 -10 10771.9 647.231   6
   5   0  10 10357.1 644.847  26
   0   5  10 11008.1 655.827  12
   5   0 -10 10584.2 659.813  27
   0   5 -10 11762.4 684.907  18
  -5   0  10 10332.7 657.604  21
   0   5  10 10699.2 631.302   8
   0   5  11-42.2038 77.4227  10
   5   0  11 26.8263 84.1854  26
  -5   0 -11 134.686 200.211   9
   0   5 -11 137.226 111.899   6
   0   5  11-16.3921 132.457   1
   0   5 -11 206.750 133.662  18
   0   5  11 234.978 122.521   6
   0   5 -11-17.6577 98.4832  16
   0   5  11-156.948 138.452   8
   5   0 -11 83.2482 155.718   2
   0   5  11-145.211 122.287   4
   0   5 -11-95.1322 110.086   2
   0   5  11 250.370 276.644  15
   5   0  11-119.209 133.457   3
  -5   0  11 130.089 179.019   4
   0   5  11 135.020 118.257  12
   0   5 -11-29.3658 88.2679  20
  -5   0  11 295.124 202.713  21
   5   0 -11 140.216 114.257  27
   0   5 -11 139.606 96.2245  25
   0   5  12 743.283 237.351   1
   0   5 -12 957.732 210.807   6
   5   0  12 979.978 283.302   3
  -5   0 -12 871.615 249.705   9
  -5   0  12 1123.41 251.344  21
   0   5 -12 731.254 185.771  20
   0   5 -12 838.615 246.028   2
   0   5  12 1164.05 304.010   4
   0   5  12 885.350 213.013  12
   0   5  12 745.309 192.402   8
   0   5 -12 964.437 229.394  18
   5   0 -12 1002.31 253.548   2
   0   5  12 402.587 424.713  15
   5   0 -12 1134.32 235.247  27
   0   5  12 971.682 187.910  10
   0   5  12 535.609 158.064   6
  -5   0  12 820.443 243.170   4
   0   5 -12 1023.96 236.683  16
   5   0  12 1146.11 247.981  26
   0   5 -12 662.175 171.308  25
   0   5 -13 752.711 273.741   2
   0   5  13 698.896 191.030  12
   0   5  13 795.672 193.358   8
   0   5  13 1239.31 226.484   6
   0   5 -13 875.867 231.605  16
   0   5  13 1031.28 282.357   4
   5   0 -13 787.254 201.747  27
   0   5 -13 980.108 230.083  18
   0   5  13 220.511 303.853  15
   0   5  13 674.657 151.596  10
  -5   0  13 1675.35 350.725   4
   5   0  13 597.598 242.650   3
   0   5  13 1039.03 279.356   1
  -5   0  13 814.582 238.458  21
  -5   0 -13 826.607 248.805   9
   5   0  13 1043.52 222.007  26
   0   5 -13 770.710 186.795  20
   0   5 -13 655.106 169.264  25
   0   5 -14 7972.38 601.091  23
   0   5  14 8295.19 607.154   8
   0   5 -14 8437.86 619.433  20
   0   5  14 9165.90 573.610  10
   0   5  14 9002.96 599.734   6
   0   5  14 9132.56 776.348   4
   0   5 -14 7743.37 622.025  18
   0   5  14 8264.96 625.226  12
  -5   0  14 7962.47 573.619  14
   0   5 -14 8453.49 654.703  16
  -5   0  14 8250.51 739.946   4
   5   0 -14 8392.07 616.921  27
   0   5 -14 8552.77 605.521  25
   0   5  14 8473.52 749.646   1
   5   0  14 8255.20 785.484   3
  -5   0  14 8879.02 630.125  21
  -5   0 -14 9116.94 624.750   9
   5   0  14 8411.99 604.428  26
   0   5 -14 8417.48 753.256   2
   0   5 -15 2488.15 343.119  23
   0   5 -15 2647.24 375.128  18
   0   5 -15 2721.20 355.086  20
  -5   0  15 2343.10 398.962   4
   5   0 -15 2876.20 372.262  27
   5   0  15 2671.70 310.892  19
   0   5  15 2523.62 323.018  10
   0   5  15 3204.63 477.209   4
   0   5 -15 2570.61 371.118  16
   0   5  15 2628.44 369.841   8
   0   5  15 799.028 337.035  15
   0   5 -15 2660.48 446.894   2
   0   5  15 2957.02 447.688   1
   0   5  15 2817.80 375.204  12
   0   5 -15 2696.14 346.751  25
   5   0  15 2868.52 471.515   3
  -5   0  15 2886.83 386.848  21
   5   0  15 2150.03 310.531  26
  -5   0  15 2691.97 340.101  14
  -5   0 -15 2928.99 373.734   9
   0   5 -16 167.579 110.074  25
   0   5 -16-97.8614 111.484   2
  -5   0  16 157.281 180.711  21
   0   5 -16 65.6972 127.088  23
  -5   0  16 244.254 132.776   4
   0   5  16 178.552 119.582   1
   0   5  16 12.6153 92.8048   8
  -5   0 -16 40.0019 153.791   9
   0  -5  16 7.64283 94.9568   3
   0   5  16 169.906 112.293  10
   0   5 -16-3.08372 104.773  18
   0   5 -16 122.805 111.865  16
   0   5  16-50.1268 235.738  15
   5   0  16-79.6728 117.546  26
  -5   0  16-46.7013 102.854  14
   0   5 -16-2.75300 95.4822  20
   5   0 -16 7.63058 90.5572  27
   0   5  16-215.980 159.051   4
   5   0  16 217.447 159.236   3
   0   5  16 100.448 110.405  11
   0   5  16 10.3722 80.8066  12
   5   0  16-43.3864 104.156  19
  -5   0  17 1427.57 265.043  21
   0   5  17 1510.65 273.023  11
   5   0  17 1391.92 269.815  26
   0   5 -17 1260.32 256.057  25
   5   0  17 1367.16 229.669  19
   0   5  17 1467.95 308.106   8
   0   5 -17 1933.77 392.485   2
   0   5 -17 1520.97 291.816  18
   5   0 -17 1549.90 282.869  27
   0   5  17 1875.52 378.549   4
   0   5  17 440.131 320.324  15
  -5   0 -17 1476.66 268.718   9
   5   0  17 1283.02 339.837   3
   0   5  17 1271.71 264.438  12
  -5   0  17 1257.50 314.975   4
   0   5  17 1569.61 320.800   1
  -5   0  17 1597.47 276.885  14
   0  -5  17 1991.56 357.229   3
   0   5 -17 1518.54 296.807  16
   0   5  17 1578.89 273.309  10
   0   5 -17 1317.47 265.951  23
   0  -5  18 8012.53 730.587   3
   0   5  18 7735.96 569.491  10
  -5   0  18 7308.85 567.752  21
   5   0  18 7533.04 608.508  26
  -5   0 -18 8617.83 611.136   9
   0   5  18 7422.85 579.958  11
   5   0  18 7456.16 547.137  19
   0   5  18 7478.25 623.342   8
   5   0 -18 7122.24 602.017  27
   0   5  18 8414.60 794.352   4
   0   5 -18 6874.35 635.750  18
   0   5 -18 8193.81 785.733   2
  -5   0  18 7289.49 745.065   4
   0   5 -18 7300.96 618.142  16
   0   5 -18 7154.59 590.370  23
  -5   0  18 7523.49 593.257  14
   5   0  18 8419.93 816.111   3
   0   5  18 6729.15 609.424  12
   0   5 -18 7222.39 609.094  25
   5   0  19-42.8088 114.389   3
   5   0 -19 214.332 130.970  27
  -5   0 -19 540.585 224.660   9
   5   0  19 132.645 122.773  19
   0   5  19 229.159 168.061   8
   5   0  19 282.080 148.714  26
   0   5 -19 146.293 139.708  23
   0   5  19 322.590 170.072  10
   0   5  19 364.028 170.655  11
   0   5 -19 62.1066 122.437  18
   0   5 -19 459.790 203.926   2
   0   5 -19 269.658 126.148  25
   0   5 -19 260.252 151.527  16
   0   5  19 325.854 190.082   4
   0   5  19-105.080 284.265  15
  -5   0  19 201.917 197.086  21
  -5   0  19 425.174 182.220   4
  -5   0  19 213.967 147.118  14
   0   5  19 344.284 188.655  12
   0  -5  19 17.0040 87.3381   3
   0   5 -20 899.716 246.810  25
   0   5  20 1074.50 251.208  11
   5   0  20 901.690 236.319  19
   5   0 -20 860.897 240.065  27
  -5   0  20 1530.58 281.803  21
   0   5  20 816.744 234.773   8
   0  -5  20 708.707 234.382   3
   0   5 -20 1141.30 290.806  18
   0   5 -20 920.953 238.153  16
   0   5  20 467.698 364.232  15
  -5   0  20 1378.24 336.173   4
  -5   0  20 1093.76 245.286  14
   0   5  20 878.053 242.330  12
   0   5 -20 1120.88 232.233  23
   5   0  20 946.212 249.962  26
   0   5 -21 1066.79 254.983  25
   0   5  21 1194.18 268.066  11
   5   0  21 1406.62 264.457  19
   0   5  21 1078.52 270.409   8
   5   0  21 1400.61 308.084  26
   0   5 -21 1221.69 292.066  18
  -5   0  21 1207.36 257.348  21
   0   5 -21 1042.98 249.719  16
   5   0 -21 1511.96 300.090  27
   0   5  21 181.572 277.900  15
  -5   0  21 1451.85 283.264  14
   0   5  21 991.588 278.408  12
   0   5 -21 1247.43 266.699  23
  -5   0  22 6501.23 547.452  21
   0   5 -22 6475.75 567.124  23
   5   0  22 6719.26 560.028  19
   0   5  22 5334.15 578.307  12
   0   5 -22 5871.02 619.297  18
   5   0  22 5996.99 591.215  26
   0   5  22 6102.22 585.990   8
   0   5 -22 6068.50 583.288  16
  -5   0  22 6276.85 570.937  14
   5   0 -22 6500.63 618.373  27
   0   5  22 5846.07 555.384  11
   0   5 -22 5334.84 571.203  25
   0   5 -23 1625.59 320.026  25
   5   0  23 1926.79 333.199  19
   0   5  23 2220.35 372.635   8
   0   5 -23 1752.37 366.737  18
   0   5 -23 1498.07 298.179  16
   0   5  23 246.458 335.878  15
  -5   0  23 1370.90 258.872  21
  -5   0  23 1789.43 324.192  14
   5   0 -23 2061.68 362.638  27
   0   5  23 1749.30 338.557  11
   5   0  23 1958.39 361.238  26
   0   5 -23 2344.03 352.006  23
   0   5  23 1576.24 335.856  12
   0   5 -24-27.1250 149.045  25
   5   0  24-54.7366 136.459  19
   0   5 -24 192.747 142.204  23
   0   5  24 120.920 168.898   8
   0   5 -24 135.596 115.328  18
   0   5 -24 349.346 185.861  16
   0   5  24 26.4332 146.410  11
   5   0 -24-114.942 165.732  27
   0   5  24 37.2114 142.574  12
   5   0  24-22.3712 134.333  26
   0   5 -25 873.649 251.627  25
   0   5 -25 1336.68 278.207  16
   5   0  25 1027.95 251.496  19
   0   5  25 868.033 270.242  12
   0   5 -25 1427.51 330.668  18
   5   0 -25 1127.53 285.572  27
   0   5 -25 1573.76 296.025  23
   5   0  25 1252.47 291.023  26
   0   5  25 1155.81 276.187  11
   0   5 -26 1329.59 299.155  25
   5   0  26 1565.19 294.185  19
   0   5 -26 1805.01 344.603  18
   0   5  26 1309.88 299.633  11
   0   5 -26 1578.44 300.216  16
   5   0  26 1610.78 314.671  26
   5   0 -26 2098.94 370.136  27
   5   0 -26 1426.30 315.644  13
   0   5  26 1167.82 307.676  12
   0   5 -26 1567.90 285.752  23
   0   5 -27-179.169 142.842  25
   0   5  27 363.400 161.936  11
   5   0  27-15.1965 134.776  19
   0   5 -27-63.4644 118.903  23
   0   5  27-62.9062 148.112  12
   0   5 -27 88.9836 119.182  18
   0   5 -27-56.8169 127.975  16
   5   0 -27 34.9532 121.652  27
   5   0  27 157.983 160.004  26
   5   0 -27 264.926 176.880  13
   0   5 -28 103.335 122.346  25
   5   0  28 369.296 167.577  19
   0  -5  28 364.308 148.779  19
   0   5  28 509.769 210.417  11
   0   5 -28 331.437 187.365  18
   0   5 -28 330.191 153.618  16
   0   5 -28 472.253 198.071  23
   0   5  28 202.937 195.303  12
   5   0 -28 281.773 159.875  27
   5   0 -28 178.459 174.904  13
   5   0  28 471.276 189.701  26
   0   5 -29 792.784 230.429  25
   5   0 -29 1022.03 247.957  27
   5   0  29 1051.50 243.650  19
   0  -5  29 1142.74 256.862  19
   0   5 -29 686.719 224.166  18
   0   5  29 826.955 227.567  11
   0   5 -29 971.817 221.794  16
   5   0 -29 716.785 241.873  13
   0   5  29 778.133 251.037  12
   5   0  29 881.035 222.996  26
   0   5 -30 669.286 209.644  25
   5   0  30 753.776 209.510  19
   5   0 -30 887.013 234.121  27
   0   5 -30 657.784 185.318  16
   0  -5  30 760.127 190.823  19
   0   5 -30 772.590 237.974  18
   0   5  30 448.768 202.248  12
  -5   0  30 995.858 501.224  15
   5   0  30 589.730 203.267  26
   5   0 -30 606.146 232.606  13
   0   5  30 817.955 221.516  11
   0   5 -31 163.666 151.588  25
   5   0  31-36.0659 127.918  19
   0  -5  31 259.956 148.550  19
   0   5 -31-87.6404 114.887  18
   0   5 -31 87.3567 112.520  16
   0   5  31 190.230 131.293  11
   5   0 -31 13.6196 112.227  27
   5   0 -31 9.54510 128.956  13
   5   0  31-4.55029 95.9109  26
   0   5  31 42.4517 116.542  12
   0   5 -32 199.555 145.430  25
   5   0  32 225.624 125.298  26
   5   0  32 30.9207 135.460  19
   0   5  32 41.5443 118.734  11
   0  -5  32 183.452 100.802  19
   0   5 -32 137.857 124.634  18
   0   5 -32 22.1010 87.2864  16
   0   5  32 75.8587 125.402  12
   5   0 -32 187.365 154.862  13
   5   0 -32 289.658 149.231  27
   0   5 -33 250.948 129.165  25
   0   5 -33 47.6329 114.352  18
   5   0  33 7.03424 97.7055  19
   0  -5  33 206.188 149.692  19
   5   0 -33 139.476 142.343  13
   5   0  33-39.6288 112.730  26
   0   5  33 51.8886 103.381  12
   0   5 -34 355.350 156.043  25
   5   0  34 624.046 172.183  19
   0  -5  34 785.984 196.320  19
   0   5 -34 431.882 151.646  18
   5   0  34 795.926 193.391  26
   5   0 -34 681.474 217.664  13
   0   5  34 229.853 143.419  12
   5   0  35 378.598 142.443  19
   0  -5  35-1.35894 113.597  19
   0   5 -35-61.7298 96.6632  18
   5   0 -35 137.155 151.942  13
   0   5 -35 97.3442 104.475  25
   5   0  35 258.817 118.728  26
   0   5  35 241.433 128.914  12
   5   0  36-147.689 109.290  19
   0  -5  36 137.088 97.2748  19
   0   5 -36-65.6636 79.3175  18
  -5   0 -36 21.2642 114.305   8
   5   0  36-30.5265 101.322  26
   5   0 -36-47.1657 127.800  13
   0   5  36-70.7578 88.7826  12
   0   5 -36-78.3682 95.8332  25
   0   5 -37 131.491 97.6577  18
   5   0  37-91.9296 88.0221  19
   0   5  37 102.947 90.5281  12
  -5   0 -37 175.570 129.898   8
   5   0 -37 121.857 139.790  13
   5   0  37 220.079 104.948  26
   0   5 -37 96.3479 97.0347  25
  -5   0 -38 378.377 139.636   8
   5   0 -38 321.914 139.316  13
   0   5  38 333.915 125.979  12
   0   5 -38 434.093 123.085  18
   1   5  38 101.665 80.7844  12
  -5  -1 -38 129.473 101.907   8
   5   1 -38-9.51903 101.469  13
  -1  -5  37 233.870 105.775  19
  -1   5 -37 205.382 92.9965  18
   5   1 -37 148.198 120.346  13
   1   5  37 247.001 117.322  12
   5  -1  37 319.015 123.408  26
  -1   5 -37 182.229 113.745  25
  -1  -5  36 540.004 152.219  19
  -1   5 -36 115.089 87.8394  18
   5   1 -36 151.196 134.405  13
   1   5  36 293.654 120.582  12
  -1   5 -36 165.953 132.142  25
   5  -1  35 232.951 135.271  26
  -1  -5  35 438.918 152.895  19
   5   1 -35 87.2279 109.379  13
  -1   5 -35 97.9067 85.7514  18
   1   5  35 2.18816 97.4885  12
  -1   5 -35 178.117 114.823  25
  -1  -5  34 386.807 144.115  19
  -1   5 -34 218.938 124.436  18
   1   5  34 142.510 131.705  12
   5  -1  34 343.326 134.285  26
   5   1 -34 220.737 134.153  13
  -1   5 -34 258.856 135.761  25
  -1   5 -33 10.7187 96.2479  25
   1   5  33 320.551 128.995  10
  -1  -5  33 98.2042 114.216  19
  -1   5 -33 141.827 105.196  18
   5  -1  33 77.3393 116.451  26
   5   1 -33 235.913 169.547  13
   5   1 -33 130.570 119.656  27
   1   5  33 29.1865 118.352  12
  -1   5 -32-9.27076 108.830  25
  -5   1  32 340.804 287.697  15
  -1   5 -32 309.150 150.344  18
   5  -1  32-118.243 108.755  19
  -1  -5  32 20.1985 114.678  19
   5   1 -32-5.64289 112.933  27
   5   1 -32 249.812 162.021  13
   5  -1  32 90.0204 134.284  26
   1   5  32 59.5304 89.8647  10
   1   5  32 4.71349 92.4651  12
  -1   5 -31 82.8334 129.713  25
   5  -1  31 123.944 145.148  19
  -1  -5  31 246.628 136.993  19
  -1   5 -31 272.182 146.858  18
  -5   1  31 500.654 349.687  15
   1   5  31 321.625 157.858  10
   5   1 -31 128.016 135.211  13
   5   1 -31 351.837 157.815  27
   1   5  31 276.654 177.711  12
   5  -1  31 61.8441 120.924  26
  -1   5 -30 264.555 163.095  25
   5  -1  30 85.9571 115.594  26
   5  -1  30 44.0921 114.276  19
  -1   5 -30 150.684 139.827  18
  -5   1  30 300.988 282.447  15
   1   5  30 25.2516 113.044  12
   5   1 -30 52.2167 131.926  13
   5   1 -30 251.877 155.036  27
  -1   5 -29 321.994 203.595  25
  -1   5 -29 245.242 164.483  18
   5  -1  29 533.678 195.410  19
  -5   1  29 506.138 353.743  15
   5   1 -29 133.801 165.377  13
   5   1 -29 269.361 145.645  27
   5  -1  29 501.683 191.102  26
   1   5  29 227.463 179.933  12
  -1   5 -28 162.413 151.253  25
  -1   5 -28 188.218 133.157  23
  -1   5 -28 18.5169 109.145  18
  -1   5 -28 232.479 144.444  16
   1   5  28 16.8553 111.413  12
  -5   1  28-344.961 296.433  15
   5   1 -28 196.875 174.496  13
   5   1 -28 192.291 153.013  27
   5  -1  28 302.066 196.680  26
  -1   5 -27 221.663 190.774  25
  -1   5 -27 99.9550 141.668  18
  -1   5 -27 211.227 144.266  16
  -5   1  27 44.4517 357.574  15
   5   1 -27 213.508 166.962  13
   5   1 -27 415.361 217.683  27
  -1   5 -27 146.708 139.800  23
   5  -1  27 331.650 185.292  26
   1   5  27-63.0374 122.585  12
  -1   5 -26 1105.99 287.636  25
  -1   5 -26 1693.49 301.660  23
   1   5  26 1058.42 255.163  11
  -1   5 -26 1065.97 284.653  18
  -5   1  26 927.092 530.458  15
   5   1 -26 976.976 277.397  13
   5   1 -26 1372.51 309.139  27
  -1   5 -26 1170.86 258.189  16
   1   5  26 589.104 247.286  12
  -1   5 -25 189.993 125.214  16
  -1   5 -25 199.028 146.788  18
  -1   5 -25 128.707 131.480  23
   5   1 -25 264.759 161.034  13
   5   1 -25 58.8651 139.155  27
   1   5  25 264.840 163.666  11
   1   5  25 26.9491 113.025  12
  -1   5 -25 124.436 165.325  25
  -1   5 -24 443.240 209.900  25
  -1   5 -24 100.374 121.585  23
   5   1 -24 210.698 196.353  27
   1   5  24 78.5750 146.791  11
  -1   5 -24 58.1794 116.254  18
  -1   5 -24 212.822 126.545  16
   5   1 -24 328.414 182.960  13
   1   5  24 220.095 167.949  12
  -1   5 -23 1153.31 289.607  25
  -1   5 -23 1466.96 286.792  23
   5   1 -23 1132.29 275.652  13
   5   1 -23 1429.30 310.961  27
   1   5  23 911.392 269.601  12
  -1   5 -23 1416.08 333.121  18
  -5   1  23 1574.58 305.623  14
  -1   5 -23 1750.41 312.556  16
   1   5  23 1316.33 294.342  11
  -1   5 -22 181.058 157.912  25
   1   5  22 431.753 201.071  11
   5   1 -22 240.460 168.785  27
  -1   5 -22 151.159 151.848  18
  -1   5 -22 279.017 174.323  16
  -1   5 -22 429.398 183.485  23
  -5   1  22 326.341 160.563  14
   1   5  22 352.696 172.764  12
   5   1 -22 439.750 200.181  13
  -1   5 -21 1959.03 366.305  25
  -1   5 -21 2413.63 364.454  23
  -1   5 -21 2196.79 393.610  18
   5   1 -21 2182.94 369.286  27
   1   5  21 1694.70 356.283  12
  -5   1  21 2150.44 358.191  14
   5   1 -21 2285.45 365.361  13
  -1   5 -21 2159.97 353.901  16
  -5   1  21 1970.54 333.144  21
  -1   5 -20 1589.24 328.656  25
   5   1 -20 2309.63 375.718  27
  -1   5 -20 2242.98 342.885  23
  -1   5 -20 2142.83 383.164  18
  -5   1  20 2249.33 332.017  21
  -1   5 -20 2223.81 356.910  16
   1   5  20 2361.00 383.831   8
  -5  -1 -20 2341.39 351.389   9
  -5   1  20 2307.86 350.884  14
   1   5  20 1644.24 336.516  12
  -1   5 -19 3355.69 417.067  23
  -1   5 -19 3364.29 424.411  16
  -5   1  19 3398.13 401.845  21
  -1   5 -19 2717.83 423.992  25
   5  -1  19 3075.64 412.628  26
   5  -1  19 4079.45 580.433   3
   1   5  19 3638.47 547.372   4
  -1   5 -19 3441.04 456.416  18
   1   5  19 3018.04 390.686   6
   5   1 -19 3117.61 421.213  27
   1   5  19 3210.38 437.507   8
  -5   1  19 3498.64 519.619   4
  -5   1  19 2926.37 391.012  14
   1   5  19 2571.34 404.709  12
  -5  -1 -19 3482.31 432.723   9
   1   5  18 2353.54 378.736   8
  -1   5 -18 2323.71 347.350  23
   1   5  18 2149.21 333.827   6
  -5  -1 -18 2768.57 382.035   9
   5   1 -18 2027.64 333.489  27
  -1   5 -18 2332.71 370.741  18
  -5   1  18 1884.74 316.788  21
  -1   5 -18 1781.69 319.006  16
   1   5  18 3075.68 475.496   4
  -5   1  18 2019.94 317.318  14
  -5   1  18 1771.61 396.427   4
  -1   5 -18 2146.85 360.844  25
   5  -1  18 2222.24 432.636   3
   5  -1  18 2315.04 347.864  26
   1   5  18 1730.91 319.690  12
   1   5  17 3055.82 397.303   6
   1   5  17 3550.74 497.912   4
  -1   5 -17 3000.86 414.682  18
  -1   5 -17 3065.95 409.162  16
   1   5  17 2759.59 398.247   8
  -1   5 -17 3165.76 394.918  23
  -5  -1 -17 3325.98 423.590   9
  -5   1  17 3599.36 426.286  21
  -5   1  17 2737.85 457.767   4
  -5   1  17 2880.77 372.865  14
   5  -1  17 3267.91 402.804  26
   5   1 -17 3016.48 396.605  27
   5  -1  17 3165.74 522.911   3
   1   5  17 2677.97 397.073  12
  -1   5 -17 2393.11 382.584  25
   1   5  16 732.801 196.846   6
   1   5  16 593.190 207.174   8
   5   1 -16 821.419 241.911   2
  -1   5 -16 517.849 174.382  18
   5  -1  16 884.114 283.543   3
  -1   5 -16 453.241 145.423  16
   1   5  16 345.838 184.843   4
  -5   1  16 975.599 277.737   4
   1   5  16 170.152 411.766  15
  -5   1  16 414.936 154.446  14
   5   1 -16 581.544 202.194  27
  -5   1  16 320.712 164.613  21
  -1   5 -16 638.863 206.671  23
   5  -1  16 559.564 188.068  26
  -1   5 -16 444.677 176.767  25
   1   5  16 442.788 178.903  12
  -1   5 -15 6461.14 554.367  23
   5  -1  15 6283.83 538.885  26
  -5   1  15 6306.16 534.542  21
   1   5  15 7143.33 685.305   4
  -1   5 -15 6703.88 581.131  18
   1   5  15 6679.71 594.390   8
  -5   1  15 6256.77 664.423   4
   5   1 -15 6271.20 653.904   2
  -5   1  15 6319.90 530.385  14
   1   5  15 5974.12 555.269  12
   5  -1  15 6873.48 716.936   3
   1   5  15 7140.15 592.832   6
   1   5  15 6857.79 548.388  10
  -1   5 -15 6215.68 564.732  25
   5   1 -15 6566.62 564.172  27
  -1   5 -15 6671.03 587.762  16
   5   1 -14 2626.89 356.528  27
  -1   5 -14 2598.15 359.714  18
   1   5  14 2399.45 356.891  12
   5   1 -14 2442.97 403.858   2
  -1   5 -14 2592.62 361.933  16
  -1   5 -14 2535.49 349.371  23
   1   5  14 2592.93 416.859   4
   5  -1  14 2515.67 434.881   3
   1   5  14 2672.15 347.915  10
  -5   1  14 2818.49 466.701   4
  -5   1  14 2265.81 320.210  14
  -5   1  14 2388.89 353.542  21
   1   5  14 2663.34 358.050   6
  -1   5 -14 2211.11 336.948  25
   1   5  14 422.443 365.150  15
   5  -1  14 2436.20 349.791  26
   1   5  14 2913.17 386.844   8
   1   5  14 2915.10 433.473   1
  -1   5 -13 3809.64 424.624  23
   1   5  13 4174.71 435.648   6
  -1   5 -13 3886.59 411.689  20
   1   5  13 3492.99 414.296  12
   1   5  13 3679.66 396.838  10
   1   5  13 3725.45 416.639   8
   1   5  13 3139.39 449.000   4
  -1   5 -13 3939.98 435.511  18
   5  -1  13 3614.11 401.759  26
   1   5  13 4004.33 512.832   1
  -1   5 -13 3655.23 425.774  16
  -5   1  13 3246.99 457.645   4
   5   1 -13 3911.26 502.145   2
   5  -1  13 4033.83 536.836   3
  -5   1  13 3696.24 419.693  21
   5   1 -13 4026.25 438.696  27
  -1   5 -13 3517.04 410.237  25
   1   5  12 1709.88 344.849   1
   1   5  12 1761.91 290.966   6
   1   5  12 1847.16 277.445  10
   5   1 -12 1753.90 351.018   2
  -5   1  12 2121.59 329.771  21
  -1   5 -12 1995.06 298.978  20
   5   1 -12 1818.05 293.237  27
  -1   5 -12 1678.76 280.278  25
   1   5  12 1664.14 278.461   8
  -1   5 -12 1820.21 298.336  18
  -1   5 -12 1767.90 281.674  23
  -1   5 -12 1666.02 283.069  16
   1   5  12 2085.35 364.199   4
   1   5  12 747.352 361.671  15
  -5   1  12 1793.50 355.952   4
   1   5  12 1891.22 304.981  12
   5  -1  12 1504.18 249.684  26
   5  -1  12 1149.45 276.242   3
  -1   5 -11 8300.93 602.978  23
  -5   1  11 8600.45 611.555  21
   1   5  11 9113.91 622.234  12
   1   5  11 9048.55 625.712   6
   1   5  11 8630.34 725.751   4
  -1   5 -11 9064.78 630.285  18
   1   5  11 8537.21 561.011  10
  -5   1  11 8856.58 736.115   4
   1   5  11 8947.61 616.370   8
   5   1 -11 7797.55 709.713   2
   5  -1  11 9208.05 615.704  26
   5   1 -11 8654.29 611.850  27
   5  -1  11 8759.87 771.271   3
  -1   5 -11 8256.98 583.920  20
  -1   5 -11 8587.69 627.262  16
  -1   5 -11 9174.40 619.397  25
   1   5  11 9590.84 787.411   1
  -1   5 -10 1761.04 258.739  20
   5  -1  10 1390.12 322.141   3
   1   5  10 2130.77 380.708   1
   1   5  10 1767.04 251.518  10
   1   5  10 1203.39 513.459  15
   1   5  10 1891.63 289.579   6
   5  -1  10 1691.56 267.867  26
   1   5  10 1809.98 277.392   8
  -1   5 -10 2130.65 310.764  18
  -1   5 -10 1530.82 320.560   2
  -1   5 -10 2059.36 307.162  16
   1   5  10 1820.80 334.531   4
   5   1 -10 1764.59 342.759   2
  -5   1  10 1509.93 310.389   4
  -1   5 -10 1696.22 283.653  23
   1   5  10 2018.41 294.696  12
  -5   1  10 2076.61 300.923  21
   5   1 -10 1975.15 300.783  27
  -1   5 -10 1829.55 280.002  25
   1   5   9 1865.45 265.653  10
  -1   5  -9 1856.53 275.780  20
  -5   1   9 1725.09 295.406  21
  -1   5  -9 1858.83 277.616  25
  -1   5  -9 1999.91 294.292  23
  -1   5  -9 1717.03 272.328  18
   1   5   9 1825.19 258.185   8
  -1   5  -9 1743.40 315.241   2
  -1   5  -9 1873.95 286.215  16
   1   5   9 2091.08 355.304   4
   5   1  -9 1846.10 359.161   2
   1   5   9 995.612 385.768  15
   1   5   9 1695.37 336.161   1
   5   1  -9 1997.25 296.669  27
   5  -1   9 1647.17 344.701   3
   5  -1   9 1762.70 273.055  26
   1   5   9 1569.67 262.476  12
  -1   5  -9 1924.66 306.649   6
   1   5   9 1952.37 285.311   6
  -1   5  -8 132.720 77.5883  20
  -1   5  -8 177.867 114.764  23
  -1   5  -8 245.277 93.1134  18
  -1   5  -8 197.396 102.262  25
   1   5   8 52.9518 84.6101  10
   5  -1   8 112.843 108.711  26
   1   5   8 410.364 187.016   1
   1   5   8 175.008 107.680   8
  -5   1   8 443.246 189.193  21
  -1   5  -8 127.962 97.0848  16
   1   5   8 100.421 148.649   4
   1   5   8 174.120 288.096  15
   5   1  -8 111.243 120.005   2
  -1   5  -8 65.5341 125.335   2
  -1   5  -8 273.346 140.559   6
  -1   5  -8 283.541 120.256  24
   1   5   8 292.363 123.704   6
   5   1  -8 162.374 85.8118  27
   1   5   8 229.846 101.546  12
  -5   1   8 441.702 203.126   9
   5  -1   8 137.191 123.840   3
  -1   5  -7 7584.58 560.461  23
   1   5   7 7765.41 511.740  10
  -5   1   7 7375.98 558.015  21
   5   1  -7 6956.66 678.889   2
  -1   5  -7 8117.58 519.705  12
   1   5   7 8079.06 559.832   6
   1   5   7 7243.90 652.352   4
  -1   5  -7 7410.14 531.497  18
  -1   5  -7 7055.89 615.968   2
   5  -1   7 7408.83 527.315  26
  -1   5  -7 7560.85 543.411  16
   5  -1   7 6823.30 653.599   3
  -1   5  -7 7633.85 543.271   6
   5   1  -7 7786.91 557.243  27
   1   5   7 7445.07 527.169  12
  -1   5  -7 8420.97 549.689  25
   1   5   6 653.014 168.112   6
   5   1  -6 619.481 170.139  27
   1   5   6 890.610 185.224  10
  -1   5  -6 700.780 174.001   6
  -5   1   6 697.348 219.440  21
  -1   5  -6 905.934 181.234  18
   1   5   6 586.577 204.502   4
  -1   5  -6 536.501 167.050  16
   5  -1   6 475.562 190.119   3
   1   5   6 300.836 274.728  15
  -1   5  -6 677.685 157.117  25
   5   1  -6 720.466 238.605   2
  -1   5  -6 582.093 207.337   2
  -1   5  -6 477.524 193.333   1
  -1   5  -6 679.296 188.347  23
   5  -1   6 785.469 180.597  26
   1   5   6 860.407 193.903  12
   1   5   5 1315.78 222.058   6
   5  -1   5 986.410 208.939  26
  -1   5  -5 804.849 180.947  23
   1   5   5 1112.72 211.968  10
  -1   5  -5 984.723 257.325   1
  -1   5  -5 1228.40 208.171  18
   1   5   5 1113.41 269.094   4
  -1   5  -5 1110.79 201.492  16
   1   5   5 911.651 371.973  15
   5  -1   5 929.721 247.578   3
   1   5   5 807.158 175.186  12
   5   1  -5 841.273 254.027   2
  -1   5  -5 973.681 204.481   6
  -5   1   5 1247.11 266.751  21
   5   1  -5 1121.93 219.474  27
   1   5   4 2317.74 301.134   6
   5   1  -4 2208.02 294.658  27
  -1   5  -4 2315.33 292.434  16
   5  -1   4 2334.99 293.760  26
   1   5   4 2149.54 368.712   4
   1   5   4 1835.16 411.205  15
  -5   1   4 2120.06 320.395  21
   5   1  -4 1885.97 355.742   2
   5  -1   4 2044.18 354.737   3
   1   5   4 2299.89 266.851  10
  -1   5  -4 1912.03 258.817   6
  -1   5  -4 2357.50 368.501   1
   1   5   4 2251.46 287.125  12
   1   5   3 521.277 137.052  10
  -5   1   3 495.432 189.438  21
   1   5   3 515.737 141.201   6
  -1   5  -3 444.763 178.893   1
   5   1  -3 323.260 134.938  27
  -1   5  -3 544.350 161.850   6
   5   1  -3 372.174 180.982   2
   1   5   3-272.126 115.800  24
   1   5   3 613.789 160.846  12
   5  -1   3 394.414 135.265  26
   5  -1   3 329.261 185.642   3
  -1   5  -2 1943.06 331.374   1
   5  -1   2 1671.27 327.022   3
   5   1  -2 1978.56 272.746  27
   1   5   2 2481.33 300.655  12
   1   5   2 2388.94 295.123   6
   5   1  -2 1755.04 360.508   2
   5  -1   1 818.381 215.023   3
  -1   5  -1 1231.71 274.258   4
  -1   5  -1 941.633 244.556   1
   1   5   1 1207.04 204.809  12
   5   1  -1 1086.57 271.947   2
   1   5   1 1017.66 195.815   6
   5   1  -1 1184.74 221.118  27
   5  -1   0 675.916 219.438   3
   1   5   0 605.337 136.258   6
   5   1   0 725.517 176.313  27
  -1   5   0 495.003 191.406   4
   1   5   0 788.975 163.621  12
  -1   5   0 656.462 215.859   1
   5   1   0 497.096 206.074   2
  -5   1   0 705.591 211.360   9
  -5   1  -1 532.500 152.476   9
   1   5  -1 530.342 172.976   2
  -1   5   1 293.869 157.411   4
   5   1   1 491.927 210.996   2
  -1   5   1 362.831 174.512   1
   1   5  -1 564.629 157.520  12
   1   5  -1 503.596 160.911   6
  -5   1  -2 1871.56 261.015   9
   1   5  -2 2252.14 351.182   2
   5   1   2 1141.52 288.709   2
  -1   5   2 1665.02 325.467   1
   5   1   2 1592.46 321.933   3
   5  -1  -2 1358.94 295.706   2
  -1   5   2 1525.92 295.987   4
   1   5  -2 1793.33 250.074  12
   1   5  -2 2062.63 276.890   6
   5   1   3 562.673 213.604   3
   5   1   3 310.164 178.655   2
  -5   1  -3 686.373 210.202   9
   1   5  -3 668.022 203.286   2
   5  -1  -3 444.115 183.543   2
  -1   5   3 848.115 229.394   4
  -1   5   3 681.660 214.159   1
   1   5  -3 650.639 145.907  12
   1   5  -3 455.673 132.567   6
  -1   5   3 701.233 270.039  15
   1   5  -4 1615.06 242.239   6
   5  -1  -4 1175.02 270.362   2
   5   1   4 733.457 251.094   2
  -1   5   4 1410.62 223.798   8
  -1   5   4 1353.09 276.527   4
  -1   5   4 1495.09 308.370   1
   5   1   4 1184.23 295.102   3
  -1   5   4 857.188 356.710  15
   1   5  -4 1608.62 250.730  12
  -5   1  -4 1326.67 288.814   9
   1   5  -4 1166.36 256.546   2
   5   1   5 1337.56 284.994   3
   5   1   5 1827.58 267.781  26
  -5   1  -5 1447.37 272.457   9
   1   5  -5 1451.46 279.231   2
  -1   5   5 1710.64 245.340   8
  -1   5   5 1671.76 334.508   1
  -1   5   5 1411.40 283.582   4
  -1   5   5 1079.89 385.349  15
   5  -1  -5 1344.26 281.191   2
   1   5  -5 1657.09 246.960   6
   1   5  -5 1915.17 261.960  12
   5  -1  -5 1657.23 252.937  27
   5  -1  -6 366.130 149.448  27
  -5   1  -6 382.728 182.134   9
   1   5  -6 332.953 156.882   2
   1   5  -6 591.941 147.067  12
   5   1   6 361.387 186.270   3
  -1   5   6 487.085 136.935   8
  -1   5   6 649.716 214.165   1
   1   5  -6 558.384 147.650  16
  -1   5   6 333.440 177.829   4
  -1   5   6 604.848 341.176  15
   5  -1  -6 218.973 129.042   2
   1   5  -6 341.075 112.439   6
   5   1   6 528.580 138.308  26
   1   5  -7 5226.09 448.854  12
  -5   1  -7 4998.88 472.040   9
   5   1   7 5521.69 455.516  26
  -1   5   7 5613.58 443.048   8
  -5   1  -7 4690.28 445.489   8
  -1   5   7 4630.52 518.891   4
   1   5  -7 5788.06 480.645  16
   1   5  -7 5382.13 574.514   2
  -1   5   7 4414.99 530.635   1
  -1   5   7 3236.59 525.905  15
   5  -1  -7 5389.30 458.936  27
   5   1   7 4930.75 559.082   3
   1   5  -7 5205.44 434.994   6
  -1   5   7 5307.50 420.002  12
   5  -1  -7 5091.25 526.028   2
   1   5  -8 261.700 138.906  12
   1   5  -8 151.168 127.838   2
  -5   1  -8 400.725 176.459   9
   5   1   8 259.363 142.592  19
  -1   5   8 34.6204 105.377   1
   1   5  -8 309.071 122.316   6
   5  -1  -8 172.190 108.147  27
  -1   5   8 440.995 191.179   4
   1   5  -8 247.254 134.738  16
  -1   5   8 102.491 69.4832   8
  -1   5   8 275.394 257.925  15
  -5   1  -8 52.0949 79.0662   8
   1   5  -8 396.318 138.807  20
   5   1   8 205.413 109.783  26
   5   1   8 281.069 168.843   3
  -1   5   8 244.952 141.556  12
   1   5  -9 2220.27 385.116   2
  -1   5   9 1874.63 279.438   8
  -1   5   9 2068.54 364.804   1
   1   5  -9 2379.72 306.964  18
   1   5  -9 2251.41 319.264  16
   5   1   9 2374.08 288.616  19
   5   1   9 1429.17 318.280   3
  -1   5   9 2262.45 369.381   4
  -1   5   9 1150.79 348.296  15
  -5   1  -9 1915.81 292.341   8
   1   5  -9 2267.58 292.991   6
   5   1   9 2011.08 291.482  26
   5  -1  -9 2025.44 300.868  27
  -1   5   9 2277.14 294.383  12
   1   5  -9 2001.75 285.193  20
  -5   1  -9 1974.95 321.197   9
   1   5 -10 2820.44 333.051  20
  -1   5  10 2704.65 325.056   8
  -5   1 -10 3007.13 371.976   9
   5   1  10 3032.40 334.399  19
   5   1  10 2469.80 314.127  26
  -1   5  10 2882.10 426.016   4
   1   5 -10 2714.71 331.679  18
   1   5 -10 2586.51 357.863  16
   1   5 -10 3032.91 456.556   2
  -1   5  10 2491.02 415.707   1
  -1   5  10 1664.12 476.891  15
   5   1  10 2896.91 462.629   3
   1   5 -10 2889.59 336.128   6
   5  -1 -10 2832.77 325.570  27
  -1   5  10 2826.46 330.451  12
   5   1  11 6583.61 474.830  19
  -1   5  11 7037.25 526.943   8
  -1   5  11 7102.90 671.991   4
   1   5 -11 7092.98 546.471  18
   1   5 -11 6947.92 581.032  16
  -1   5  11 6611.18 679.279   1
   1   5 -11 6104.20 652.984   2
  -1   5  11 4780.54 689.449  15
   5  -1 -11 7376.42 543.797  27
   5   1  11 6628.44 670.040   3
   5   1  11 6803.84 524.289  26
   1   5 -11 7321.21 537.463   6
  -5   1 -11 6750.35 545.986   9
  -1   5  11 6955.45 524.185  12
   1   5 -11 7026.44 527.505  20
  -1   5  12 1724.88 273.054   8
   1   5 -12 1749.29 283.175  20
  -5   1 -12 1807.06 309.127   9
   5   1  12 1768.05 270.451  19
   5  -1 -12 2104.61 304.645  27
   1   5 -12 1454.17 264.820  18
   1   5 -12 1818.10 317.882  16
  -1   5  12 1979.14 366.575   4
  -1   5  12 868.355 397.823  15
   5   1  12 1924.06 290.876  26
  -1   5  12 1697.88 341.282   1
   1   5 -12 1853.54 278.468   6
   1   5 -12 1539.91 344.891   2
  -1   5  12 1622.37 260.189  12
   5   1  12 1389.32 318.402   3
   5   1  13 4237.77 393.416  19
   5  -1 -13 4364.80 434.673  27
  -1   5  13 4284.05 540.305   4
   1   5 -13 4013.95 442.284  18
  -5   1 -13 4392.09 450.628   9
  -1   5  13 4055.59 539.937   1
   1   5 -13 4257.14 482.784  16
  -1   5  13 2089.42 473.028  15
  -1   5  13 4329.20 433.000   8
   5   1  13 4825.23 592.585   3
   1   5 -13 4503.84 429.116   6
   1   5 -13 4420.82 441.161  20
  -1   5  13 4313.15 432.844  12
   5   1  13 4381.76 427.501  26
   1   5 -13 4643.46 587.342   2
   1   5 -14 2541.31 343.606  20
  -5   1 -14 2637.21 332.351   9
   5   1  14 2989.28 339.895  19
  -1   5  14 2787.31 357.017   8
  -1   5  14 2771.14 435.772   4
   1   5 -14 2494.49 353.387  18
  -1   5  14 2516.09 435.456   1
   1   5 -14 2640.65 444.269   2
   1   5 -14 2945.83 403.430  16
  -1   5  14 1987.30 439.072  15
  -5  -1  14 2936.30 339.690  14
   5   1  14 2744.78 446.378   3
   1   5 -14 3004.84 355.557   6
   5  -1 -14 2733.45 360.270  27
  -1   5  14 2705.97 361.806  12
   5   1  14 2870.18 359.588  26
  -1   5  15 5642.40 514.936   8
   5   1  15 5935.94 508.620  26
  -5   1 -15 6070.22 513.520   9
   5   1  15 5861.71 493.036  19
  -1   5  15 6000.76 499.383  11
  -1   5  15 6568.37 689.820   4
   1   5 -15 5884.14 543.721  18
   1   5 -15 5234.92 504.713  20
  -1   5  15 5656.34 643.978   1
   1   5 -15 5829.96 667.357   2
   1   5 -15 5271.70 527.880  16
  -5  -1  15 6331.15 503.349  14
   1   5 -15 6384.48 525.903   6
   5   1  15 6716.15 708.734   3
   5  -1 -15 6201.08 526.224  27
  -1   5  15 5474.74 518.492  12
   1   5 -16 710.811 204.355  20
   1   5 -16 1080.57 278.745   2
   5   1  16 907.497 200.971  19
  -1   5  16 841.631 217.524   8
   1   5 -16 923.494 221.527  18
   1   5 -16 994.418 245.302  16
  -1   5  16 1065.03 297.453   4
  -1   5  16 756.350 365.051  15
  -1   5  16 829.010 227.820  12
  -5  -1  16 990.820 215.531  14
   5   1  16 1067.89 229.346  26
  -5   1 -16 797.650 246.843   9
   5   1  16 1070.10 270.418   3
  -1   5  16 517.486 207.370   1
   5  -1 -16 1010.56 209.188  27
  -1   5  16 950.328 228.123  11
  -5  -1  17 3563.29 393.865  14
   5   1  17 3358.51 393.096  19
   1   5 -17 3083.76 409.692  20
  -1   5  17 3104.10 397.668  12
  -1   5  17 3308.37 407.750   8
  -1   5  17 3325.10 514.083   4
   1   5 -17 3257.84 434.885  18
   1   5 -17 3643.13 534.362   2
   1   5 -17 3027.49 410.507  16
  -1   5  17 3166.14 474.655   1
  -1   5  17 1313.46 327.618  15
   5   1  17 3486.46 535.744   3
   5  -1 -17 3606.18 405.974  27
  -1   5  17 3523.34 403.123  11
  -5   1 -17 3522.92 396.566   9
   5   1  17 3211.28 392.700  26
  -5   1 -18 2551.25 365.687   9
  -5  -1  18 2303.46 371.401  21
   5  -1 -18 2394.46 338.863  27
  -1   5  18 2247.18 343.567  12
   5   1  18 2337.81 331.160  19
   1   5 -18 1823.99 343.577  18
   1   5 -18 2278.65 356.129  16
  -1   5  18 2312.75 440.579   4
  -1   5  18 893.527 418.043  15
  -1   5  18 1628.31 336.244   1
  -5  -1  18 2189.56 323.162  14
  -1   5  18 2290.59 333.579  11
   5   1  18 2003.53 420.016   3
  -1   5  18 2234.75 348.576   8
   1   5 -18 2432.71 460.731   2
   5   1  18 2146.62 329.372  26
   1   5 -18 2200.04 353.961  20
  -1   5  19 2498.61 390.142  12
   5   1  19 2390.15 343.309  19
   1   5 -19 3170.02 510.105   2
  -1   5  19 2807.90 392.050   8
  -1   5  19 2600.33 415.353   1
   1   5 -19 2680.42 390.527  16
  -1   5  19 2270.73 430.002   4
  -1   5  19 1057.66 417.079  15
  -5  -1  19 3288.92 387.648  14
  -5  -1  19 2370.51 445.344   4
   5  -1 -19 2685.40 358.431  27
  -1   5  19 2866.40 387.520  11
   5   1  19 3125.99 499.685   3
  -5  -1  19 2687.46 372.377  21
   5   1  19 3016.35 395.315  26
   1   5 -19 2679.42 411.813  18
   1   5 -20 2885.52 394.495  23
   5   1  20 2425.10 340.478  19
  -1   5  20 2428.30 381.001   8
   1   5 -20 1928.45 347.829  18
   1   5 -20 2241.89 357.402  16
  -1   5  20 1203.29 433.594  15
  -5  -1  20 3117.04 411.050  21
  -5  -1  20 3010.25 378.836  14
   5   1  20 2555.17 361.678  26
   5  -1 -20 2947.86 395.149  27
  -1   5  20 2462.90 388.398  12
  -1   5  20 2885.25 373.150  11
  -5  -1  21 1627.96 307.241  21
   1   5 -21 1739.58 316.712  23
   5   1  21 1544.41 280.374  19
  -1   5  21 1665.66 335.230   8
   1   5 -21 1335.73 296.525  18
   1   5 -21 1425.54 293.686  16
  -1   5  21 1719.93 333.182  11
  -1   5  21 485.036 327.223  15
  -5  -1  21 2069.54 321.220  14
  -1   5  21 1157.64 293.718  12
   5   1  21 2025.98 341.682  26
   5  -1 -21 1687.77 307.924  27
   1   5 -22 145.184 136.499  23
  -5  -1  22 362.356 214.637  21
   5   1  22 334.500 203.302  19
  -1   5  22 276.958 176.572   8
   1   5 -22 150.246 168.742  18
   1   5 -22 107.839 147.462  16
  -1   5  22 53.2348 141.762  11
  -1   5  22 49.1906 286.673  15
  -5  -1  22 184.861 125.046  14
   5   1  22 273.023 139.480  26
   5  -1 -22 25.7815 121.544  27
  -1   5  22 68.5778 152.355  12
   5   1  23 2535.31 365.504  26
   5  -1 -23 2761.86 403.230  27
   5   1  23 2460.27 363.480  19
  -1   5  23 1739.83 344.345  12
  -1   5  23 2458.68 402.851  11
   1   5 -23 2994.12 395.905  23
   1   5 -23 2877.06 452.425  18
  -1   5  23 2797.16 419.185   8
   1   5 -23 2499.37 380.105  16
   1   5 -24 364.586 189.155  16
   1   5 -24 324.224 140.156  23
   5   1  24 340.213 186.257  19
  -1   5  24 370.402 185.762   8
   1   5 -24 367.428 206.974  18
  -1   5  24 306.216 217.842  11
  -1   5  24 73.2415 288.764  15
   5  -1 -24 282.995 180.005  27
  -1   5  24 193.395 151.676  12
   5   1  24 378.868 176.125  26
   5   1  25 39.3700 129.722  19
  -1   5  25 333.794 171.670   8
   1   5 -25 6.24987 149.748  18
  -1   5  25 7.68243 182.072  11
   1   5 -25 76.6460 103.729  16
  -1   5  25-257.913 294.122  15
   5  -1 -25 39.6922 114.680  27
  -1   5  25-63.6880 170.796  12
   5   1  25-233.673 147.336  26
   1   5 -25 19.4921 112.432  23
   5  -1 -26 2057.24 346.903  27
  -1   5  26 1726.75 347.382   8
   5   1  26 2033.06 344.939  19
   1   5 -26 2220.43 344.309  23
   1   5 -26 1293.79 308.068  18
   1   5 -26 1665.72 314.787  16
  -1   5  26 949.102 331.483  15
  -1   5  26 2046.50 351.418  11
   5   1  26 2056.03 335.138  26
  -1   5  26 1452.19 315.831  12
   5   1  27 367.174 194.937  19
   5   1  27 299.153 178.781  26
   1   5 -27 565.068 173.048  23
   1   5 -27 301.093 198.704  18
   1   5 -27 525.184 192.594  16
   5  -1 -27 148.053 162.305  27
  -1   5  27 361.056 179.353  12
  -1   5  27 437.338 213.821  11
  -1   5  28 456.926 190.881  11
  -1   5  28 115.545 144.024  12
   5   1  28 112.034 132.213  19
   5  -1 -28 278.812 130.137  27
   1   5 -28 213.416 146.424  18
   1   5 -28 152.983 119.416  16
   5  -1 -28-8.74164 139.037  13
   5   1  28 558.825 202.607  26
   5   1  29 596.604 217.358  26
   5   1  29 75.7132 117.234  19
   5  -1 -29 147.824 164.502  13
  -1   5  29 257.310 168.623  11
   1   5 -29 128.050 119.364  18
   1   5 -29 156.991 138.532  16
  -1   5  29 2.33591 126.388  12
   5  -1 -30 153.123 169.178  13
   5   1  30 475.617 191.450  19
   1   5 -30 231.876 163.854  18
   1   5 -30 394.330 167.832  16
  -1   5  30 216.344 156.594  12
   5   1  30 285.858 156.167  26
  -1   5  30 331.315 191.952  11
   5   1  31 421.556 171.916  26
   5   1  31 451.824 177.826  19
  -1   5  31 564.114 193.186  11
   1   5 -31 417.707 185.125  18
   1   5 -31 288.553 134.045  16
  -5   1 -31 399.126 202.109   8
   5  -1 -31 319.358 188.580  13
  -1   5  31 107.433 132.732  12
   5   1  32 164.760 130.407  19
   1   5 -32 140.165 128.173  18
   1   5 -32 2.45439 96.8630  16
  -5   1 -32 204.521 141.653   8
   5  -1 -32 57.2028 146.836  13
  -1   5  32-22.0661 124.693  11
   5   1  32 68.9677 93.9568  26
  -1   5  32 168.460 141.754  12
  -1   5  33 203.810 143.997  12
   5   1  33 92.9525 107.929  19
  -1   5  33-8.99146 123.161  11
   1   5 -33 213.860 138.665  18
   1   5 -33-27.2791 81.5151  16
  -5   1 -33 223.343 149.110   8
   5   1  33 226.316 132.748  26
   5  -1 -33-55.9389 119.843  13
   1   5 -34 251.641 126.116  18
   5   1  34 132.910 125.482  19
   1   5 -34 515.858 141.099  16
   5   1  34-81.7714 106.247  26
  -5   1 -34 171.288 150.619   8
   5  -1 -34 135.292 136.313  13
  -1   5  34 108.935 135.009  12
   5   1  35 173.873 104.388  19
   1   5 -35 249.839 114.947  18
  -5   1 -35 94.6251 106.857   8
   5  -1 -35 88.5186 119.182  13
  -1   5  35 180.474 109.243  12
   1   5 -36 276.104 138.625  18
  -5   1 -36 110.604 107.105   8
   5  -1 -36 229.062 153.167  13
   5   1  36 301.726 128.629  19
  -1   5  36 57.3821 77.0875  12
   5   1  37 193.059 112.132  19
   1   5 -37 74.4167 95.9798  18
  -5   1 -37 65.5320 94.9607   8
   5  -1 -37 317.506 157.788  13
  -1   5  37 100.698 87.1227  12
   1   5 -38 44.5068 77.2725  18
   5  -1 -38 17.3279 100.306  13
  -2   5 -37 47.4925 82.6813  25
   5   2 -37 143.125 95.5906  18
   2   5  37-49.7136 74.6179  12
   5  -2  36 125.991 111.330  26
  -2  -5  36-14.4210 93.2427  19
  -2   5 -36 20.9619 60.4068  18
   5   2 -36 104.070 85.9231  18
   5   2 -36 38.6549 102.567  13
  -2   5 -36 176.357 109.829  25
   2   5  36 47.1344 80.8719  12
   2   5  36 285.646 105.294  10
   2   5  35 208.119 101.460  10
  -2  -5  35 550.677 158.486  19
  -2   5 -35 665.454 166.703  18
   5   2 -35 128.087 120.827  13
   5  -2  35 379.044 132.289  26
   2   5  35 374.019 139.476  12
  -2   5 -35 435.323 161.298  25
  -2  -5  34 402.504 132.748  19
  -2   5 -34 297.151 120.727  18
   2   5  34 162.491 120.352  10
   5   2 -34 158.523 139.323  13
   5  -2  34 345.437 138.248  26
   2   5  34 407.338 154.374  12
  -2   5 -34 223.683 138.714  25
   2   5  33-68.9981 100.067  10
   5  -2  33 330.959 151.649  26
  -2  -5  33 319.457 148.536  19
   2   5  33 272.378 135.988  12
  -2   5 -33 380.112 142.993  18
   5   2 -33 185.725 161.424  13
  -2   5 -33 127.166 118.082  25
   2   5  32 224.383 122.157  10
   2   5  32 131.390 125.074  12
  -2   5 -32 302.637 136.157  18
  -5   2  32 177.650 264.975  15
   5   2 -32 59.2184 136.964  13
   5   2 -32 274.973 166.919  27
   5  -2  32 115.042 126.268  26
  -2   5 -32 31.6074 111.415  25
  -2   5 -31 1260.67 251.878  18
   5   2 -31 1734.84 312.313  27
  -5   2  31 2143.53 529.611  15
   5   2 -31 1623.77 300.427  13
   5  -2  31 1869.84 305.596  26
   2   5  31 857.515 234.058  12
  -2   5 -31 1128.97 276.372  25
  -2   5 -30 117.323 131.081  18
   5  -2  30 238.940 165.280  26
   5   2 -30-20.2766 158.214  27
   5   2 -30 435.140 185.635  13
  -5   2  30 129.230 348.278  15
   2   5  30 103.882 99.1305  12
  -2   5 -30 33.8316 117.935  25
  -2   5 -29 955.220 232.009  23
   5  -2  29 614.281 215.025  26
   5   2 -29 747.287 223.711  27
   2   5  29 344.584 146.821  19
  -2   5 -29 550.689 191.636  18
  -5   2  29 670.980 370.657  15
   5   2 -29 371.636 167.761  13
   2   5  29 461.254 197.005  12
  -2   5 -29 326.490 155.249  25
  -2   5 -28 515.061 222.796  25
   2   5  28 584.724 186.019  19
  -2   5 -28 788.701 237.686  18
  -5   2  28 322.442 396.791  15
   5   2 -28 352.490 192.170  13
   5   2 -28 409.745 177.127  27
   2   5  28 560.130 215.100  12
   5  -2  28 658.778 216.720  26
  -2   5 -28 846.958 226.680  23
  -2   5 -27 1166.83 296.065  25
  -2   5 -27 1819.61 312.511  23
   5   2 -27 1661.80 308.460  27
   2   5  27 1784.26 300.210  19
  -2   5 -27 1563.11 301.053  18
   2   5  27 1026.44 262.926  12
  -5   2  27 1706.59 582.280  15
   5   2 -27 1196.16 273.844  13
  -2   5 -26 107.741 143.868  25
   5   2 -26 368.190 165.481  27
  -2   5 -26 254.517 144.055  18
   2   5  26 283.631 152.035  19
  -5   2  26 469.468 362.081  15
   5   2 -26 318.418 170.433  13
  -2   5 -26 546.194 205.971  23
   2   5  26 3.24940 117.944  12
  -2   5 -25 41.4081 104.207  23
  -2   5 -25 26.5543 101.144  18
  -2   5 -25-103.350 134.929  25
  -5   2  25 152.427 369.787  15
   2   5  25-77.4220 143.526  19
   5   2 -25 130.099 125.243  13
   2   5  25 126.947 141.112  12
   5   2 -25 314.317 207.387  27
  -2   5 -24 195.459 179.384  25
   2   5  24 100.808 114.598   6
   2   5  24 129.976 174.965  19
  -2   5 -24 108.056 135.005  18
  -5   2  24 319.768 335.094  15
   5   2 -24 123.276 128.020  13
   5   2 -24 86.6008 128.844  27
  -2   5 -24 97.5071 162.299  23
   2   5  24-29.4714 116.797  12
  -2   5 -23 206.472 141.045  25
   2   5  23-84.5182 114.874   6
   2   5  23 422.249 144.941  19
  -2   5 -23 147.786 167.198  18
  -2   5 -23 164.179 156.192  23
  -5   2  23 406.048 368.821  15
   5   2 -23 119.618 146.715  13
   5   2 -23 108.228 131.992  27
   2   5  23 199.787 128.606  12
  -2   5 -22 882.321 260.534  25
   2   5  22 924.764 233.352   6
   2   5  22 1315.76 259.111  19
  -2   5 -22 715.288 243.221  18
  -5   2  22 1160.46 552.896  15
  -5   2  22 978.929 262.792  14
  -2   5 -22 1071.53 262.801  23
   5   2 -22 914.718 243.759  13
   5   2 -22 1128.68 290.304  27
   2   5  22 1023.41 274.698  12
  -2   5 -21 269.450 214.530  25
  -2   5 -21 393.365 185.481  23
  -2   5 -21 529.174 203.944  18
   2   5  21 597.960 202.551  19
  -5   2  21 460.513 452.660  15
  -5   2  21 405.301 161.737  14
   5   2 -21 259.747 168.167  13
   5   2 -21 428.401 198.525  27
   2   5  21 484.003 199.549  12
   2   5  21 303.746 166.004   6
   2   5  20 279.022 165.973   6
   2   5  20 300.320 188.980  12
  -2   5 -20 482.518 216.457  18
  -2   5 -20 481.370 175.819  23
   2   5  20 410.572 175.029  19
  -5   2  20 629.297 443.709  15
  -5   2  20 268.601 147.151  14
   5   2 -20 397.519 175.062  13
   5   2 -20 359.864 196.895  27
  -2   5 -20 79.2381 125.496  25
  -2   5 -19 2587.05 379.574  23
   2   5  19 2025.35 362.211  12
   2   5  19 2613.88 339.702  19
  -2   5 -19 2348.88 381.888  18
  -5   2  19 2426.47 371.261  14
   5   2 -19 2141.83 324.479  13
   5   2 -19 2408.96 397.059  27
   2   5  19 2375.06 374.992   6
  -2   5 -19 2070.78 364.325  25
   2   5  18 6165.24 596.467  12
   2   5  18 7831.19 564.509  19
  -2   5 -18 6738.32 597.365   8
  -5   2  18 5820.88 679.923   4
  -2   5 -18 7170.19 611.657  23
   5   2 -18 7586.60 756.724   2
  -2   5 -18 6626.34 620.944  18
  -5   2  18 6687.43 585.243  14
   5  -2  18 7004.72 599.451  26
   5   2 -18 6668.81 542.860  13
   5   2 -18 6900.73 626.190  27
   2   5  18 6881.49 637.184   6
  -2   5 -18 6846.73 632.399  25
  -2   5 -17 1941.79 331.937  23
  -2   5 -17 1651.54 297.577   8
   5  -2  17 2206.00 414.192   3
   5  -2  17 1855.49 318.239  26
   2   5  17 1505.10 294.739  12
   5   2 -17 1417.98 336.077   2
   5   2 -17 1617.70 306.271  27
  -2   5 -17 1477.51 297.485  18
   2   5  17 1920.07 371.881   4
  -5   2  17 1070.03 301.276   4
   2   5  17 1698.79 260.053  19
  -5   2  17 1828.85 306.115  14
   2   5  17 1615.99 318.204   6
  -2   5 -17 1579.45 311.146  25
   5  -2  16 2328.27 393.133   3
   2   5  16 2027.42 359.003   6
   5   2 -16 1944.21 333.212  27
   2   5  16 2149.65 297.555  19
   2   5  16 2019.67 335.945  12
   5   2 -16 2073.59 410.289   2
  -2   5 -16 2139.05 344.077  18
   2   5  16 2241.18 389.430   4
  -2   5 -16 2186.82 327.732   8
  -2   5 -16 2154.29 339.755  23
  -5   2  16 1363.83 334.087   4
  -5   2  16 1816.43 316.561  14
   5  -2  16 1935.34 314.402  26
  -2   5 -16 1828.41 324.272  25
  -2   5 -15 1980.99 327.369  23
   5  -2  15 1852.31 376.236   3
   5   2 -15 2282.57 411.375   2
   2   5  15 2620.86 429.742   4
  -2   5 -15 1858.51 313.108   8
  -5   2  15 2159.72 401.445   4
   5  -2  15 2141.77 332.048  26
   2   5  15 1811.58 318.983  12
  -5   2  15 2099.00 328.115  14
   5   2 -15 2111.89 336.341  27
   2   5  15 2145.37 363.237   6
   2   5  15 2424.73 314.623  19
  -2   5 -15 1936.40 328.350  25
  -2   5 -15 2061.91 330.535  18
  -2   5 -14 7962.18 637.044  23
   2   5  14 7518.10 591.353  10
   2   5  14 8027.57 537.506  19
   2   5  14 7265.45 610.137   8
  -2   5 -14 8280.25 614.903   8
   2   5  14 8697.09 744.067   4
  -2   5 -14 8249.42 646.487  18
  -2   5 -14 7829.26 644.026  25
  -5   2  14 7788.25 740.905   4
   5   2 -14 7650.40 617.136  27
   5   2 -14 7526.40 740.448   2
  -5   2  14 7438.45 580.663  14
   5  -2  14 7901.08 607.726  26
   5  -2  14 7749.34 753.645   3
   2   5  14 7294.21 607.879  12
   2   5  14 7438.43 647.451   6
  -2   5 -13 3719.36 437.066  23
  -5   2  13 2944.91 414.867  21
   2   5  13 3321.71 395.528  12
  -2   5 -13 3764.42 409.007   8
   2   5  13 3878.09 502.910   4
   2   5  13 3682.33 367.565  19
  -2   5 -13 3792.40 436.833  18
  -5   2  13 3824.88 506.612   4
   2   5  13 3744.28 435.962   8
   5   2 -13 3838.10 533.907   2
  -5   2  13 3636.72 406.706  14
   2   5  13 3651.19 405.258  10
   5  -2  13 3969.16 532.505   3
   5   2 -13 3571.51 418.318  27
   2   5  13 3730.27 451.047   6
  -2   5 -13 3968.25 449.800  25
   5  -2  13 3613.10 404.450  26
  -2   5 -12 2495.41 358.937  23
   2   5  12 2460.40 335.754  10
  -5   2  12 1972.67 320.068  21
   2   5  12 2280.84 288.979  19
   5   2 -12 2185.02 331.095  27
  -2   5 -12 2438.81 333.315   8
  -2   5 -12 2447.45 346.648  18
   5   2 -12 2042.77 401.657   2
   2   5  12 2497.74 409.694   4
   2   5  12 2156.45 332.996   6
   2   5  12 2600.69 356.369   8
  -5   2  12 1998.48 299.858  14
   5  -2  12 2089.33 386.824   3
   2   5  12 2144.47 324.534  12
   5  -2  12 2430.31 330.491  26
  -2   5 -12 2087.59 337.418  25
   2   5  11 1562.12 267.306  10
  -2   5 -11 1787.65 614.338   5
  -5   2  11 1305.87 256.154  21
   5  -2  11 1619.41 345.962   3
   5  -2  11 1400.83 263.316  26
   5   2 -11 1482.50 270.627  27
   2   5  11 1945.95 255.090  19
  -2   5 -11 1694.53 286.056  23
   2   5  11 1746.50 338.601   4
   2   5  11 1681.21 285.879   8
  -2   5 -11 1528.97 276.839  18
   5   2 -11 1592.55 347.133   2
  -2   5 -11 1567.88 276.101   8
   2   5  11 1788.01 312.581   6
   2   5  11 1612.93 279.474  12
  -2   5 -11 1722.33 298.050  25
  -5   2  10 3482.01 417.187  21
  -2   5 -10 2439.47 508.294   5
   2   5  10 3851.48 358.552  19
  -2   5 -10 3587.17 406.612  18
   2   5  10 3274.92 379.178   8
  -2   5 -10 3938.81 412.042   8
   2   5  10 4147.87 419.099  12
   2   5  10 3526.58 387.291  10
  -2   5 -10 3879.18 430.602  23
   2   5  10 3880.96 441.436   6
   5   2 -10 3536.09 497.741   2
   5  -2  10 3610.44 493.658   3
   5   2 -10 3435.12 385.139  27
  -2   5 -10 3886.73 425.632  25
   5  -2  10 3607.53 387.667  26
   5  -2   9 1141.70 297.455   3
  -5   2   9 1425.19 286.651  21
   2   5   9 1262.26 233.110  10
  -2   5  -9 520.130 395.923   5
   2   5   9 1497.71 259.756   8
   5  -2   9 1385.36 257.269  26
   5   2  -9 1397.01 254.915  27
  -2   5  -9 1309.78 246.932  18
   2   5   9 1416.40 216.981  19
   2   5   9 1068.84 241.194   6
   5   2  -9 1137.75 290.929   2
  -2   5  -9 1157.31 241.142   8
  -2   5  -9 1191.27 255.169  23
   2   5   9 1072.66 222.734  12
  -2   5  -9 1277.92 241.690  25
  -2   5  -8 3229.58 398.656  23
   2   5   8 3598.48 378.782  10
   2   5   8 3196.25 384.185   6
  -5   2   8 3337.28 399.957  21
   2   5   8 3451.20 333.091  19
   2   5   8 3752.33 400.540   8
  -2   5  -8 3709.87 384.380   8
   5   2  -8 3212.72 381.979  27
  -2   5  -8 3148.76 366.669  18
  -2   5  -8 2583.05 461.409   7
   5   2  -8 3144.35 473.861   2
   5  -2   8 3257.73 458.916   3
   2   5   8 3787.09 389.909  12
  -2   5  -8 3413.90 455.430   1
   5  -2   8 3359.79 370.919  26
  -2   5  -8 3614.21 392.690  25
  -2   5  -7 2041.76 323.599  23
   2   5   7 2073.34 284.738  10
  -5   2   7 612.744 232.022  21
  -2   5  -7 2201.14 295.569   8
  -2   5  -7 2162.31 304.557  18
  -2   5  -7 1908.22 335.634   1
  -2   5  -7 1853.77 406.261   7
   2   5   7 2130.94 315.610   6
   5   2  -7 2030.96 393.220   2
   2   5   7 2039.93 290.886  12
   5   2  -7 2112.38 308.341  27
   5  -2   7 2015.77 293.584  26
   5  -2   7 1836.89 342.903   3
  -2   5  -7 2422.98 317.802  25
  -5   2   6 1109.01 290.958  21
   2   5   6 1738.64 282.572   6
   2   5   6 1902.33 276.615  10
   5   2  -6 1719.63 279.783  27
  -2   5  -6 1943.65 277.906   8
   5   2  -6 1307.49 308.269   2
  -2   5  -6 1501.39 398.529   7
   2   5   6 1833.01 264.918  12
  -2   5  -6 1729.91 281.069  23
   5  -2   6 1542.04 240.583  26
  -2   5  -6 1792.44 277.856  25
  -2   5  -6 1966.30 282.852  18
   5  -2   6 1376.57 307.552   3
  -2   5  -6 1584.83 312.452   1
   2   5   5 1079.47 222.760   6
   2   5   5 1012.18 196.901  10
  -5   2   5 1237.79 286.122  21
  -2   5  -5 960.113 224.308  23
   5  -2   5 1238.94 232.787  26
   2   5   5 997.419 189.176  12
  -2   5  -5 1008.06 207.927  18
  -2   5  -5 1228.45 217.171  25
  -2   5  -5 1120.45 269.053   1
  -2   5  -5 1033.32 219.816   8
   5   2  -5 884.465 248.626   2
   5  -2   5 841.167 231.293   3
  -2   5  -5 878.324 275.794   7
   5   2  -5 782.642 186.696  27
   2   5   4 600.044 182.349   6
   5   2  -4 336.981 113.428  27
  -5   2   4 166.165 184.215  21
  -2   5  -4 343.079 159.335   1
  -2   5  -4 640.232 163.792  25
   2   5   4 581.439 133.479  12
  -2   5  -4 576.081 178.637  23
  -2   5  -4 610.835 167.764  18
  -2   5  -4 489.124 146.702   8
   5  -2   4 385.232 165.755   3
   2   5   4 440.188 141.470  10
   5   2  -4 400.653 200.377   2
  -2   5  -4 397.696 298.122   7
   2   5   4-130.549 93.7287  24
   5  -2   4 637.245 177.451  26
   2   5   3 1591.19 261.190   6
  -2   5  -3 1545.48 253.667  18
  -2   5  -3 1793.03 259.965   8
   5  -2   3 1822.91 339.334   3
  -5   2   3 600.673 245.093  21
   5   2  -3 1298.61 322.862   2
  -2   5  -3 1071.01 351.470   7
  -2   5  -3 1908.35 279.566  23
   5   2  -3 1954.07 291.694  27
  -2   5  -3 1931.07 323.967   1
   2   5   3 1997.68 277.195  12
   5  -2   3 1769.12 254.224  26
   2   5   3 1911.91 259.574  10
  -2   5  -3 1833.06 260.496  25
   2   5   2 417.834 150.967   6
   2   5   2 422.691 117.682  10
  -2   5  -2 272.162 112.392  18
  -5   2   2 681.357 182.670   9
  -5   2   2 538.162 179.300  21
   5  -2   2 406.859 116.034  26
  -2   5  -2 426.807 131.357  25
  -2   5  -2 407.086 164.747  23
  -2   5  -2 521.021 186.836   4
  -2   5  -2 584.437 158.999   8
   5   2  -2 495.974 152.538  27
  -2   5  -2 468.932 186.236   1
  -2   5  -2 201.776 276.591   7
   5   2  -2 252.645 173.184   2
   5  -2   2 562.031 198.018   3
  -2   5  -2 536.326 160.673   6
   2   5   2 529.086 144.297  12
   2   5   1 1311.82 226.989   6
   5  -2   1 1067.00 245.668   3
  -2   5  -1 1335.28 234.279  23
  -5   2   1 1153.14 242.591  21
  -5   2   1 1024.08 218.309   9
   2   5   1 996.251 217.366   2
  -2   5  -1 1182.29 221.027  18
  -2   5  -1 1157.16 259.250   1
  -2   5  -1 1223.44 216.675   8
  -2   5  -1 846.725 231.825   4
  -2   5  -1 984.326 361.373  15
  -2   5  -1 1043.26 384.167   7
   5   2  -1 866.480 275.469   2
   2   5   1 1148.88 212.920  10
  -2   5  -1 1152.75 227.015   6
   2   5   1 1256.27 214.288  12
   5   2  -1 1176.99 230.625  27
  -2   5  -1 1098.07 198.409  25
  -5   2   0 1331.10 233.084  21
  -5   2   0 1720.90 281.174   9
   5   2   0 1733.05 261.201  27
   2   5   0 1574.51 286.111   2
  -2   5   0 1693.81 257.357  18
  -2   5   0 1524.06 319.874   1
  -2   5   0 1733.93 255.041   8
  -2   5   0 1701.42 292.917   4
  -5   2   0 1954.85 269.283   8
   5  -2   0 2081.64 334.115   3
  -2   5   0 1040.56 400.208  15
  -2   5   0 1213.06 356.615   7
   5   2   0 1463.27 337.000   2
   2   5   0 1592.00 252.783   6
   2   5   0 1646.91 250.425  10
  -2   5   0 1882.21 278.483   6
   2   5   0 1743.81 258.530  12
  -2   5   0 1407.60 236.049  25
  -5   2  -1 1440.77 270.158   9
  -5   2  -1 754.993 244.003  21
  -2   5   1 1773.52 257.384   8
   2   5  -1 1414.22 235.965  12
   2   5  -1 1461.42 278.509   2
  -2   5   1 1581.24 326.145   1
   5   2   1 1683.79 256.736  27
  -2   5   1 1484.20 288.124   4
  -5   2  -1 1564.40 253.095   8
  -2   5   1 1210.30 362.175  15
   5   2   1 1353.77 322.991   2
  -2   5   1 1480.33 233.883   6
   2   5  -1 1510.92 239.183  10
  -2   5   1 1319.70 211.759  25
   2   5  -1 1469.99 236.973   6
  -2   5   2 1151.43 215.557   6
  -2   5   2 944.101 243.584   1
   2   5  -2 946.939 239.567   2
   2   5  -2 1033.79 207.716   6
  -2   5   2 852.314 186.392   8
  -5   2  -2 617.176 199.394   9
  -2   5   2 983.857 265.218   4
  -5   2  -2 1038.01 205.058   8
  -2   5   2 472.005 236.672  15
   5   2   2 804.090 268.271   2
  -5   2  -2 721.021 182.842  21
  -2   5   2 833.111 179.667  25
   5   2   2 820.102 191.674  27
   2   5  -2 1031.02 195.046  12
   2   5  -3 1087.71 210.585  12
   2   5  -3 1118.26 209.883   6
   2   5  -3 1159.69 263.422   2
   5  -2  -3 1247.44 209.671  27
   5   2   3 1327.94 240.406  27
  -2   5   3 1294.82 237.579   8
  -2   5   3 852.956 218.749   4
  -5   2  -3 1424.20 248.789   8
  -2   5   3 734.345 255.877  15
  -2   5   3 1429.83 304.089   1
   5   2   3 1319.60 323.354   2
  -2   5   3 1346.60 216.649  25
  -2   5   3 1468.48 230.498   6
  -5   2  -3 1353.91 236.028   9
  -5   2  -4-97.9208 169.826   9
   5   2   4 228.478 116.621  19
   2   5  -4 106.837 103.508   2
   2   5  -4 383.792 134.423  12
  -2   5   4 130.801 78.5377  25
   5  -2  -4 195.429 82.9807  27
  -2   5   4 301.691 128.324   8
  -2   5   4-252.618 143.390   4
  -5   2  -4 156.562 99.8930   8
   5   2   4 178.357 156.579   2
  -2   5   4 367.187 367.367  15
  -2   5   4 47.3121 124.630   1
   2   5  -4 70.8719 81.5097  16
   2   5  -4 248.222 106.866   6
   2   5  -5 223.720 111.810  24
  -2   5   5 960.320 240.819   1
  -5   2  -5 993.289 262.394   9
   2   5  -5 598.154 193.607   2
  -2   5   5 937.794 189.746   8
   2   5  -5 863.949 192.161  16
  -5   2  -5 812.693 179.491   8
  -2   5   5 586.121 350.569  15
   5  -2  -5 851.731 169.725  27
   5   2   5 885.294 280.742   2
   2   5  -5 1171.29 226.951  12
   5   2   5 774.777 188.821  19
   2   5  -5 961.500 203.469   6
  -2   5   5 924.562 220.216   4
  -2   5   6 1954.98 365.957   1
  -5   2  -6 1507.18 296.881   9
   2   5  -6 1331.70 295.118   2
  -2   5   6 1627.27 252.449   8
   5   2   6 1595.77 247.227  19
  -2   5   6 1734.98 330.341   4
   2   5  -6 1860.54 294.968  16
  -5   2  -6 1569.94 266.389   8
  -2   5   6 1447.78 411.859  15
   2   5  -6 1691.67 253.168  12
   5   2   6 1684.18 346.078   3
   2   5  -6 1760.10 262.300   6
   5   2   6 1741.65 362.003   2
   5  -2  -6 1366.08 235.404  27
   5   2   7 787.939 245.757   3
  -5   2  -7 1004.07 275.701   9
   2   5  -7 1102.79 223.207  12
   5   2   7 836.017 271.773   2
   5   2   7 847.823 187.928  19
   2   5  -7 964.679 241.645   2
  -2   5   7 578.698 314.078  15
  -2   5   7 1250.60 220.072   8
   2   5  -7 830.450 199.895  16
   2   5  -7 1353.56 232.335   6
  -2   5   7 1005.20 252.645   4
  -5   2  -7 915.106 239.204   8
   5  -2  -7 1170.03 216.199  27
  -2   5   7 948.188 263.204   1
  -5   2  -8 3811.05 436.445   9
  -2   5   8 2228.18 540.546   5
   5   2   8 3630.25 365.502  19
  -2   5   8 3790.47 386.174   8
  -5   2  -8 3299.30 399.440   8
  -2   5   8 3233.44 456.970   4
   2   5  -8 3942.48 436.827  16
   2   5  -8 3774.13 507.319   2
  -2   5   8 2527.22 516.228  15
  -2   5   8 3441.37 499.987   1
   2   5  -8 4038.92 418.743  12
   5   2   8 3561.96 493.327   3
   2   5  -8 3839.54 391.354   6
   5  -2  -8 4290.96 400.626  27
   5   2   8 3164.84 490.215   2
   5   2   9 471.717 211.483   3
   2   5  -9 577.406 149.359   6
   2   5  -9 508.581 147.478  20
   2   5  -9 310.148 167.784   2
   5   2   9 569.043 170.074  19
  -2   5   9 377.017 137.732   8
  -5   2  -9 569.138 203.941   9
  -2   5   9 520.513 202.582   4
   2   5  -9 651.638 192.318  16
  -2   5   9 505.757 381.505  15
  -5   2  -9 358.373 163.211   8
  -2   5   9 461.950 196.505   1
   5   2   9 392.113 203.853   2
   5  -2  -9 179.102 111.265  27
  -2   5   9 94.6539 436.321   5
   5   2  10 2882.96 339.533  26
   5   2  10 2363.34 312.792  19
   2   5 -10 2338.29 309.430  20
  -2   5  10 1264.53 385.804   5
  -2   5  10 2058.23 403.357   1
  -2   5  10 2689.21 340.790   8
  -5   2 -10 2315.66 349.852   8
  -5   2 -10 2131.50 336.209   9
   2   5 -10 2178.92 348.061  16
  -2   5  10 2412.82 394.304   4
   2   5 -10 2998.02 463.022   2
  -2   5  10 1761.46 467.627  15
   5   2  10 2101.16 403.414   2
   2   5 -10 2592.07 317.026   6
  -2   5  10 2282.76 274.956  12
   5   2  10 2032.49 375.723   3
  -5   2 -11 1935.25 337.699   9
   2   5 -11 1815.90 277.314  20
  -2   5  11 1020.91 446.224   5
  -2   5  11 1628.46 270.029   8
   2   5 -11 1745.55 273.182  18
   5   2  11 1749.24 278.220  19
   2   5 -11 1474.19 295.933  16
  -2   5  11 1603.36 328.353   4
  -2   5  11 1043.00 454.452  15
  -5   2 -11 1531.47 300.096   8
   5   2  11 1780.61 349.049   3
   2   5 -11 2075.01 283.454   6
   5   2  11 1622.19 351.480   2
   5   2  11 1736.25 266.710  26
  -2   5  11 1798.98 255.989  12
  -2   5  11 1226.25 318.551   1
   2   5 -11 1697.98 361.083   2
   5   2  12 2612.73 418.222   3
   5   2  12 2649.47 349.588  19
   5   2  12 3060.02 352.201  26
  -2   5  12 2680.24 339.270   8
  -5   2 -12 2335.04 364.714   8
  -2   5  12 2986.76 457.874   4
   2   5 -12 3013.46 359.775  18
   2   5 -12 2274.43 366.141  16
   2   5 -12 2851.14 473.974   2
  -5   2 -12 2736.31 372.129   9
  -2   5  12 2024.83 545.237  15
   2   5 -12 2819.57 336.029   6
   2   5 -12 2572.24 339.047  20
   5   2  12 2487.72 440.605   2
  -2   5  12 2843.19 330.844  12
  -2   5  12 2301.82 426.761   1
  -5   2 -13 4688.65 470.319   9
   2   5 -13 4046.28 427.623  20
  -2   5  13 3076.30 708.763  15
  -2   5  13 4440.50 432.658  12
   5   2  13 4324.22 420.467  19
  -2   5  13 4271.18 428.439   8
   2   5 -13 5412.32 643.523   2
  -5   2 -13 3716.18 455.261   8
  -2   5  13 4636.10 573.571   4
   2   5 -13 4124.70 439.153  18
   2   5 -13 4595.21 503.650  16
  -2   5  13 4061.30 569.581   1
   5   2  13 3785.23 562.938   2
   5   2  13 4637.41 563.320   3
   2   5 -13 5003.64 447.783   6
   5   2  13 4807.86 445.501  26
  -5   2 -14 9519.82 672.865   9
   2   5 -14 9286.15 655.024  20
   5   2  14 8554.35 596.117  19
  -2   5  14 9114.51 631.687   8
  -5   2 -14 8162.96 669.882   8
  -2   5  14 9503.22 832.747   4
  -2   5  14 10202.4 640.744  12
  -2   5  14 9754.45 895.359   1
   2   5 -14 9074.33 671.610  18
   2   5 -14 8936.72 700.937  16
   2   5 -14 9657.09 890.429   2
  -2   5  14 6277.52 883.315  15
   5   2  14 9857.26 834.165   3
   2   5 -14 10538.2 644.029   6
   5   2  14 9731.21 635.220  26
   5   2  15 3376.58 382.792  19
  -2   5  15 3052.57 365.966   8
   5   2  15 3346.36 383.305  26
  -5   2 -15 2479.52 399.352   8
  -2   5  15 2812.40 506.642   1
   2   5 -15 2661.38 381.487  16
  -2   5  15 2942.33 471.023   4
  -2   5  15 2306.36 593.027  15
   2   5 -15 2746.53 380.876  18
   5   2  15 2948.48 486.987   3
   2   5 -15 3072.74 348.695   6
   2   5 -15 3077.40 388.640  20
  -2   5  15 3179.80 376.732  12
   2   5 -15 3110.73 510.385   2
   2   5 -16 2317.05 447.734   2
   2   5 -16 1945.93 317.912  20
  -2   5  16 1978.65 315.891   8
   5   2  16 1825.29 294.520  19
   2   5 -16 1999.03 336.656  18
   2   5 -16 1863.68 316.207  16
  -2   5  16 1829.07 381.338   4
   5   2  16 2195.86 402.451   3
  -2   5  16 1216.82 423.260  15
  -5   2 -16 1586.37 332.157   8
  -2   5  16 2181.44 424.092   1
   5   2  16 2091.60 300.987  26
  -2   5  16 1954.63 289.647  12
   2   5 -17 673.009 251.719   2
  -2   5  17 38.8465 106.773   1
   2   5 -17 842.045 221.336  20
  -2   5  17 942.790 219.191  11
   5   2  17 817.707 225.075  19
  -2   5  17 677.272 193.531   8
   2   5 -17 1229.65 281.518  18
   5   2  17 1333.12 325.759   3
   2   5 -17 696.955 214.242  16
  -2   5  17 1158.12 319.446   4
  -2   5  17 809.412 442.094  15
  -5   2 -17 884.749 255.035   8
   5   2  17 857.552 202.249  26
  -2   5  17 938.736 219.827  12
   5   2  18 6145.37 519.829  26
  -2   5  18 5436.12 517.097   8
   2   5 -18 6040.39 572.500  20
  -2   5  18 5388.65 523.813  12
   5   2  18 5407.15 511.514  19
  -5   2 -18 4481.30 546.883   8
   2   5 -18 5164.44 569.553  18
   2   5 -18 5761.08 576.661  16
  -2   5  18 3478.49 627.085  15
  -2   5  18 5897.95 522.017  11
  -2   5  19 2905.69 379.931  11
   5   2  19 3026.07 392.009  19
   2   5 -19 2033.66 359.262  18
   2   5 -19 2540.19 397.980  16
  -2   5  19 2939.96 402.235   8
  -2   5  19 1561.22 479.851  15
  -5   2 -19 2177.60 386.901   8
  -2   5  19 2155.69 356.912  12
   5   2  19 2671.76 357.507  26
   5   2  20 326.808 182.093  19
  -2   5  20 308.370 180.779   8
  -2   5  20 220.531 194.580  11
   2   5 -20 187.336 143.255  18
  -2   5  20 440.714 321.646  15
  -5   2 -20 202.075 176.527   8
   5   2  20 324.825 139.182  26
   2   5 -20 167.650 159.601  16
  -2   5  20 71.6580 106.426  12
   5   2  21 297.248 144.374  19
  -2   5  21 588.894 208.990   8
  -2   5  21 535.194 227.334  11
   2   5 -21 333.106 201.595  18
   2   5 -21 213.798 139.884  16
  -2   5  21 115.482 289.111  15
  -5   2 -21 337.544 205.720   8
   5   2  21 263.413 149.270  26
  -2   5  21 232.878 151.546  12
  -5  -2  22 1583.04 331.664  21
   5   2  22 1868.42 325.404  19
  -2   5  22 1830.29 334.930   8
  -2   5  22 1989.87 334.202  11
   2   5 -22 1770.90 341.475  18
   2   5 -22 1939.76 343.664  16
  -2   5  22 824.112 342.960  15
  -5   2 -22 1314.60 331.069   8
   5   2  22 2206.67 335.559  26
  -2   5  22 1550.67 305.777  12
  -2   5  23 535.612 234.450  11
   5   2  23 774.697 238.436  19
  -2   5  23 433.606 208.484   8
   2   5 -23 395.386 192.259  18
   2   5 -23 757.234 250.165  16
  -2   5  23 93.8121 273.330  15
  -5   2 -23 525.131 223.735   8
   5   2  23 516.401 178.330  26
  -2   5  23 569.680 218.799  12
   2   5 -24 182.217 128.605  23
   5   2  24-21.2745 147.601  19
  -2   5  24 128.390 162.715   8
   2   5 -24 29.5751 117.799  18
   2   5 -24 239.384 177.244  16
  -5   2 -24 116.574 130.045  25
  -2   5  24 28.7906 310.316  15
  -5   2 -24 93.9038 176.237   8
   5   2  24 159.247 149.442  26
  -2   5  24-111.117 108.792  12
  -2   5  24 195.144 189.463  11
  -5   2 -25 26.1407 103.934  25
   2   5 -25 767.635 223.693  23
  -2   5  25 58.1878 163.575  11
   5   2  25 181.821 153.925  19
  -2   5  25 243.656 153.986   8
   2   5 -25 192.991 145.083  18
   2   5 -25 9.44304 101.844  16
  -2   5  25 13.3686 359.042  15
  -5   2 -25 147.693 182.415   8
   5   2  25 406.420 195.218  26
  -2   5  25-57.0480 125.577  12
  -5   2 -26 223.863 171.575  25
   5   2  26 781.581 227.416  19
  -2   5  26 741.034 233.299   8
  -2   5  26 496.923 194.967  11
   2   5 -26 468.456 200.585  18
   2   5 -26 753.797 234.948  16
  -2   5  26 438.994 345.248  15
  -5   2 -26 661.363 241.491   8
   2   5 -26 544.337 163.944  23
  -2   5  26 459.937 187.905  12
  -2   5  27 1539.94 317.297   8
   5   2  27 1526.24 294.312  19
  -2   5  27 1538.00 316.507  11
   2   5 -27 1192.92 290.106  18
   2   5 -27 1195.84 256.858  16
  -2   5  27 637.441 339.674  15
  -5   2 -27 920.220 266.348   8
  -2   5  27 1200.35 270.490  12
  -5   2 -27 652.715 215.208  25
   5   2  28 912.376 242.588  19
  -2   5  28 1379.89 301.179  11
   2   5 -28 914.944 250.900  18
   2   5 -28 758.656 212.344  16
  -2   5  28 602.808 335.914  15
  -5   2 -28 353.383 199.095   8
  -2   5  28 656.457 198.497  12
  -2   5  29 578.896 204.667  11
   5   2  29 508.532 173.355  19
   2   5 -29 304.824 165.793  18
   2   5 -29 497.645 156.772  16
  -2   5  29 383.492 346.439  15
  -5   2 -29 290.766 180.459   8
  -2   5  29 440.676 198.932  12
   5  -2 -30 101.948 129.557  13
   5   2  30 39.2250 139.708  19
  -2   5  30 17.7209 137.163  11
   2   5 -30-2.29212 135.631  18
   2   5 -30-55.8130 116.083  16
  -5   2 -30-141.787 155.934   8
  -2   5  30-110.883 135.253  12
  -2   5  31 723.865 209.897  12
   5   2  31 1215.02 246.113  19
   2   5 -31 897.727 236.164  18
   2   5 -31 1087.53 235.539  16
  -5   2 -31 608.266 225.510   8
   5  -2 -31 994.309 267.552  13
  -2   5  31 1324.38 263.711  11
  -2   5  32 42.5611 131.341  12
   5   2  32 94.0295 123.142  19
   2   5 -32 189.230 117.305  18
   2   5 -32 23.5348 105.873  16
  -5   2 -32 74.8455 143.098   8
   5  -2 -32 153.731 124.610  13
  -2   5  33 211.583 114.727  12
   5   2  33 498.557 173.581  19
  -5  -2  33 360.177 132.397  19
   2   5 -33 239.794 145.301  18
   2   5 -33 245.471 117.861  16
  -5   2 -33 103.175 104.395   8
   5  -2 -33 114.625 129.248  13
   5   2  34 126.812 105.540   6
   5   2  34 247.349 130.418  19
  -5  -2  34 457.875 123.018  19
   2   5 -34 167.789 120.325  18
   2   5 -34 170.464 102.538  16
  -5   2 -34 63.8536 112.579   8
   5  -2 -34 333.560 167.027  13
  -2   5  34 262.509 126.271  12
   5   2  35 175.854 110.563   6
   5   2  35 335.391 134.751  19
  -5  -2  35 591.744 142.789  19
   2   5 -35 280.592 121.898  18
   2   5 -35 579.161 130.621  16
  -5   2 -35 249.284 131.070   8
   5  -2 -35 256.942 134.779  13
  -2   5  35 257.408 116.073  12
   5   2  36 0.81806 90.2409  19
   2   5 -36 83.9568 95.4481  18
  -5   2 -36 106.097 91.3667   8
   5  -2 -36 166.058 110.835  13
   5   2  37 238.034 103.211  19
   2   5 -37 172.631 92.8529  18
   5  -2 -37 199.494 120.241  13
   5  -3  35 236.954 111.193  26
  -3  -5  35 8.41300 86.3431  19
   5   3 -35 92.1914 92.0378  18
   3   5  35 138.682 88.2208  10
  -3   5 -35 63.5005 84.3888  25
   3   5  34-26.5153 82.8138  10
  -3  -5  34 208.870 114.336  19
   5   3 -34 64.7427 108.569  18
   5   3 -34 83.2966 89.6638  16
  -3   5 -34 51.2302 86.9183  25
   3   5  34-60.8613 71.1813  12
   5  -3  34 146.650 97.0774  26
   3   5  33 114.150 104.341  10
   5  -3  33 64.4152 103.787  26
  -3   5 -33 97.4515 74.9978  18
   5   3 -33 64.2189 78.5761  18
   5   3 -33-49.8383 81.1332  16
  -5   3  33 87.8018 300.343  15
  -3   5 -33-34.5297 79.4015  25
   3   5  33 202.472 112.274  12
   3   5  33 132.720 109.078  19
   3   5  32 403.671 147.465  10
   5  -3  32 1655.96 264.442  26
   3   5  32 1411.54 221.442  19
  -3   5 -32 1423.99 227.581  18
   5   3 -32 727.175 189.672  18
   5   3 -32 916.281 216.068  16
  -5   3  32 1869.54 395.990  15
  -3   5 -32 906.191 222.304  25
   3   5  32 800.976 190.850  12
   3   5  31 137.310 105.452  10
   5  -3  31 61.5355 105.874  26
   3   5  31 23.4865 96.4334  19
  -3   5 -31 139.986 104.151  18
   5   3 -31 135.589 121.785  18
  -5   3  31 516.665 410.348  15
   5   3 -31-30.0066 120.877  13
   5   3 -31 15.6519 100.067  27
   3   5  31 132.882 129.030  12
  -3   5 -31 125.822 134.031  25
   3   5  30 249.478 131.253  10
   3   5  30 588.129 188.370  19
  -3   5 -30 440.860 136.145  18
  -3   5 -30-6.31539 107.964  25
  -5   3  30 449.778 416.894  15
   5   3 -30 256.900 172.790  13
   5   3 -30 284.469 149.847  27
   3   5  30 325.975 155.631  12
   5  -3  30 362.867 152.794  26
  -3   5 -29 931.102 229.034  23
   3   5  29 803.036 201.231  19
  -3   5 -29 714.889 185.024  18
  -5   3  29 471.825 309.403  15
   5   3 -29 316.378 149.200  13
   5   3 -29 478.887 194.185  27
   3   5  29 433.566 161.532  10
   3   5  29 447.159 164.455  12
   5  -3  29 932.172 233.328  26
  -3   5 -29 569.156 202.709  25
  -3   5 -28 2860.23 357.584  23
   3   5  28 2743.85 345.239  19
  -3   5 -28 2373.30 345.497  18
  -5   3  28 3051.92 604.087  15
   5   3 -28 1910.90 325.417  13
   5   3 -28 2796.67 396.604  27
   3   5  28 1870.43 324.084  12
   3   5  28 1822.89 300.069   6
   5  -3  28 3203.51 395.847  26
  -3   5 -28 2097.75 364.919  25
  -3   5 -27 350.340 172.069  23
  -3   5 -27 577.735 226.264  25
   3   5  27 484.496 186.234  12
   5  -3  27 630.014 205.771  26
   3   5  27 410.502 160.659  19
  -3   5 -27 550.302 194.870  18
   3   5  27 321.027 166.954   6
  -5   3  27 839.489 476.039  15
   5   3 -27 441.240 196.972  13
   5   3 -27 443.311 190.356  27
  -3   5 -26 1047.67 250.692  23
   3   5  26 665.189 220.371  12
   5   3 -26 924.459 251.174  27
  -3   5 -26 716.707 224.867  18
   3   5  26 872.685 241.629   6
  -5   3  26 784.346 465.253  15
   5   3 -26 828.561 237.099  13
   5  -3  26 757.447 209.935  26
   3   5  26 655.455 197.468  19
  -3   5 -26 750.829 251.007  25
   3   5  25 402.774 182.121   6
  -3   5 -25 151.831 108.649  18
   3   5  25 364.179 153.491  19
  -3   5 -25 328.317 160.812  23
  -3   5 -25 72.5258 126.236   8
  -5   3  25 246.811 323.161  15
  -3   5 -25 297.679 183.142  25
   5   3 -25 291.987 150.459  13
   5   3 -25 98.6788 136.057  27
   5  -3  25 358.458 187.731  26
   3   5  25 37.7814 107.771  12
   3   5  24 826.925 230.364   6
   5  -3  24 1217.68 283.913  26
   3   5  24 897.476 231.274  19
  -3   5 -24 1070.72 278.536  18
  -3   5 -24 789.857 217.862   8
  -5   3  24 1180.13 457.044  15
  -3   5 -24 1182.11 275.044  23
   5   3 -24 956.849 264.156  13
   5   3 -24 1233.40 299.043  27
   3   5  24 721.379 223.444  12
  -3   5 -24 858.410 259.037  25
   3   5  23 773.679 249.246   6
   3   5  23 429.874 181.702  19
  -3   5 -23 728.446 226.945  18
  -5   3  23 1247.65 515.071  15
  -3   5 -23 692.154 229.634  23
   5   3 -23 803.691 249.702  27
  -3   5 -23 736.370 228.922   8
   3   5  23 640.675 224.024  12
   5  -3  23 761.772 248.373  26
  -3   5 -23 576.327 215.838  25
   3   5  22 431.119 203.844  19
  -3   5 -22 305.854 183.211   8
  -3   5 -22 441.279 211.163  23
  -5   3  22 374.868 426.127  15
  -3   5 -22 441.862 180.773  18
   5   3 -22 358.394 200.757  27
   3   5  22 265.139 158.857   6
   3   5  22 402.769 162.729  12
   5  -3  22 570.460 210.065  26
  -3   5 -22 526.617 224.708  25
  -3   5 -21 4299.44 502.383  23
   3   5  21 4978.94 495.821  19
  -3   5 -21 3831.14 488.970   8
  -3   5 -21 3983.92 498.740  18
  -5   3  21 4747.90 830.055  15
   3   5  21 3858.23 498.266   6
   5   3 -21 4119.66 525.288  27
   3   5  21 3655.21 458.884  12
   5  -3  21 4442.23 496.738  26
  -3   5 -21 4280.16 533.496  25
   5   3 -20 2067.47 363.812  27
   3   5  20 1733.95 299.494  19
  -3   5 -20 1743.17 333.338  18
  -3   5 -20 1809.69 339.833   8
  -5   3  20 2780.20 709.451  15
  -5   3  20 1935.28 346.879  14
   3   5  20 2006.22 359.324   6
   3   5  20 1886.11 338.396  12
  -3   5 -20 2056.93 354.257  23
   5  -3  20 1991.82 349.136  26
  -3   5 -20 1668.11 351.848  25
   3   5  19 77.7778 158.172   6
   3   5  19 66.6514 115.190  19
   5   3 -19 180.199 156.000  27
  -3   5 -19 121.947 135.888   8
  -5   3  19 18.9288 421.153  15
  -5   3  19 16.4346 111.649  14
   3   5  19 124.269 135.281  12
   5  -3  19 137.394 157.390  26
  -3   5 -19 200.237 139.660  23
  -3   5 -19 181.138 146.656  18
  -3   5 -19-36.1424 134.116  25
  -3   5 -18-73.8091 126.533  23
   3   5  18 361.309 179.872  19
  -3   5 -18 203.983 156.317   8
  -3   5 -18 308.412 147.591  18
   3   5  18 285.135 169.360   6
  -5   3  18 50.0416 347.407  15
  -5   3  18 72.0657 131.694  14
   5   3 -18 185.771 156.701  27
   3   5  18 439.722 188.284  12
   5  -3  18 159.518 125.906  26
  -3   5 -18 296.629 173.589  25
  -3   5 -17 1212.99 273.513  23
   3   5  17 1102.07 298.974   6
   3   5  17 1298.51 247.402  19
   3   5  17 1149.27 268.336  10
  -3   5 -17 1140.83 264.611  18
  -3   5 -17 1074.63 278.873   8
  -5   3  17 1183.14 563.487  15
  -5   3  17 1387.25 295.341  14
   5   3 -17 1362.35 280.790  27
   3   5  17 1473.09 286.868  12
   5  -3  17 1333.82 260.563  26
  -3   5 -17 1215.52 285.330  25
  -3   5 -16 3440.03 452.945  23
   3   5  16 3850.71 465.997  10
   3   5  16 3812.93 416.959  19
  -3   5 -16 3863.16 470.057  18
  -3   5 -16 3689.63 477.549   8
  -5   3  16 5579.99 913.224  15
  -5   3  16 3506.46 438.242  14
   3   5  16 3456.64 488.176   6
   5   3 -16 3736.94 464.684  27
   3   5  16 3614.88 424.811  12
   5  -3  16 4074.39 445.061  26
  -3   5 -16 3777.42 476.807  25
  -3   5 -15 139.214 156.724  23
   5  -3  15 413.774 181.112   3
   3   5  15 171.500 124.877  10
  -3   5 -15 113.201 122.673  25
   3   5  15 28.4964 126.506  19
   3   5  15 99.9234 125.146  12
   5   3 -15 6.11309 96.2162  27
  -3   5 -15 241.272 142.119  18
   3   5  15 455.035 191.140   6
  -3   5 -15 227.662 163.168   8
  -5   3  15 289.649 330.673  15
  -5   3  15 107.365 86.1072  14
   5  -3  15 111.319 108.316  26
  -3   5 -14 116.443 114.667  23
   3   5  14-16.6374 120.931  10
   5  -3  14 493.766 199.946   3
  -3   5 -14 687.731 660.669   5
   5   3 -14 369.785 182.992   2
  -3   5 -14 175.222 131.558  18
   3   5  14 27.8380 115.399   6
   3   5  14 94.1650 104.567  19
  -3   5 -14 40.3400 112.925   8
  -5   3  14-17.2322 238.632  15
   3   5  14 130.369 126.513  12
   5   3 -14 180.327 155.588  27
  -5   3  14-46.2515 73.8568  14
   5  -3  14 111.937 86.5439  26
  -3   5 -14-172.773 146.808  25
  -3   5 -13 128.048 130.508  23
   3   5  13 130.771 89.8155  10
   3   5  13 292.980 130.223  19
  -3   5 -13 52.1061 530.267   5
   5   3 -13 311.008 177.727   2
  -3   5 -13 236.431 154.740  18
   5  -3  13 215.195 144.770   3
   5   3 -13 308.360 133.538  27
  -3   5 -13 208.826 128.915   8
  -3   5 -13 204.653 139.358  25
   3   5  13 149.691 128.706  12
  -5   3  13-62.0646 327.677  15
  -3   5 -13 271.123 201.638   7
  -5   3  13 307.071 157.721  14
   3   5  13 261.326 170.595   6
   5  -3  13 247.864 151.801  26
   5   3 -12 376.949 163.809  27
  -3   5 -12 221.620 141.152  23
   5  -3  12 441.893 183.776   3
  -3   5 -12 694.214 687.096   5
  -3   5 -12 254.696 129.165  18
   5   3 -12 131.220 138.711   2
   3   5  12 480.469 177.431  19
  -3   5 -12 153.602 133.269   8
  -3   5 -12 324.625 166.465  25
  -5   3  12 53.5108 328.558  15
  -3   5 -12-31.1231 269.171   7
  -5   3  12 452.842 166.070  14
  -5   3  12 115.417 219.745   7
   3   5  12 487.479 177.794  10
   3   5  12 446.232 173.116  12
   5  -3  12 325.500 128.635  26
   3   5  12 441.465 208.724   6
  -3   5 -11 671.939 224.411  23
   3   5  11 488.575 162.899  10
   5  -3  11 500.608 184.704   3
   3   5  11 591.684 193.624   6
  -3   5 -11 518.159 176.923  18
   5   3 -11 480.059 242.135   2
  -3   5 -11 550.600 210.877   8
   3   5  11 690.839 185.930  19
  -5   3  11 718.478 411.233  15
  -3   5 -11 476.360 198.463   7
  -5   3  11 542.979 178.562  14
  -5   3  11 76.0560 220.821   7
   5   3 -11 323.577 151.446  27
   5  -3  11 506.091 162.974  26
   3   5  11 519.171 168.011  12
  -3   5 -11 134.500 445.394   5
  -3   5 -11 557.104 170.995  25
   3   5  10 266.541 119.794  19
   3   5  10 457.832 195.791   6
  -3   5 -10 271.949 177.302  23
   3   5  10 171.041 93.3663  10
  -3   5 -10 235.723 128.629  25
  -3   5 -10 361.746 145.684  18
   5   3 -10 88.1810 112.627   2
  -3   5 -10 412.078 174.115   8
  -3   5 -10 289.216 475.762   5
  -5   3  10 5.18123 291.355  15
  -3   5 -10 440.427 278.589   7
  -5   3  10 358.023 137.311  14
  -5   3  10 177.063 205.563   7
   5   3 -10 163.044 118.088  27
   3   5  10 127.010 95.5666  12
   5  -3  10 516.990 166.096  26
  -3   5  -9 758.063 224.145  23
   3   5   9 917.618 202.159  19
   3   5   9 1101.59 248.452  10
  -3   5  -9 669.467 514.796   5
  -3   5  -9 1058.39 232.269  18
   5   3  -9 562.189 220.346   2
  -3   5  -9 728.383 203.526   8
  -5   3   9 569.808 371.400  15
  -3   5  -9 908.130 380.471   7
   3   5   9 944.117 249.068   6
   5  -3   9 1059.24 220.865  26
  -5   3   9 735.708 196.056  14
  -5   3   9 1209.46 388.585   7
   5   3  -9 950.011 223.660  27
   3   5   9 1139.22 236.970  12
  -3   5  -9 783.812 201.230  25
   3   5   8 1560.43 274.301  10
   3   5   8 1724.90 320.497   6
   3   5   8 1749.35 263.324  19
  -3   5  -8 799.740 493.501   5
  -5   3   8 2120.49 286.025   8
  -3   5  -8 1852.85 292.242  18
   5   3  -8 1578.19 357.845   2
  -3   5  -8 1656.73 293.800   8
   5  -3   8 1668.06 253.094  26
  -5   3   8 1715.10 599.533  15
  -3   5  -8 1592.68 422.423   7
   3   5   8 1772.72 297.358  12
  -5   3   8 1489.54 256.962  14
  -5   3   8 2181.40 479.126   7
  -3   5  -8 1338.98 295.265  23
   5   3  -8 1394.22 255.933  27
  -3   5  -8 1917.34 315.010  25
   3   5   7 234.077 125.842   6
  -3   5  -7 92.5651 103.430  23
   3   5   7 366.612 150.287  10
   3   5   7 292.582 114.503  12
  -3   5  -7 143.548 480.567   5
   5   3  -7 290.083 154.496  27
  -3   5  -7 236.606 127.074  18
  -5   3   7 289.591 132.571   8
   5   3  -7 431.076 180.865   2
  -3   5  -7 358.919 153.830   8
  -3   5  -7 587.121 201.032   1
  -5   3   7 463.841 346.192  15
  -3   5  -7 459.942 309.589   7
  -5   3   7 524.845 309.381   7
   5  -3   7 163.676 110.495  26
  -5   3   7 202.962 131.716   1
  -3   5  -7 158.881 105.418  25
  -3   5  -6 281.853 138.712  25
   3   5   6 284.526 160.357   6
  -3   5  -6 282.712 525.145   5
  -3   5  -6 172.188 128.105   1
  -5   3   6 381.921 139.166   8
   5   3  -6 373.178 192.726   2
  -3   5  -6 303.709 158.629   8
   3   5   6 205.280 93.5489  10
  -3   5  -6 378.954 127.975  18
  -5   3   6 285.645 248.696  15
  -3   5  -6 237.524 335.641   7
   5   3  -6 271.137 123.736  27
   5  -3   6 272.199 153.137  26
   3   5   6 282.352 129.362  12
  -5   3   6 209.591 145.750   1
  -3   5  -6 160.804 126.861  23
  -3   5  -5 2577.29 363.813  23
   3   5   5 2445.81 327.512  10
  -5   3   5 2731.03 328.854   8
  -3   5  -5 2546.79 333.626   8
  -3   5  -5 2381.15 340.209  18
  -5   3   5 2085.16 689.196  15
  -3   5  -5 2547.81 502.807   7
  -3   5  -5 2374.62 372.710   1
   5   3  -5 2881.05 456.108   2
   5   3  -5 2574.38 335.317  27
   3   5   5 2275.46 343.456   6
  -3   5  -5 1814.45 676.073   5
   3   5   5 2630.51 326.437  12
   5  -3   5 2672.99 315.333  26
  -3   5  -5 2297.73 320.506  25
  -5   3   5 2024.56 405.708   1
  -3   5  -4 4564.60 461.667  23
  -3   5  -4 3970.10 913.489   5
   5  -3   4 4714.37 407.221  26
  -5   3   4 4406.42 421.311   8
  -3   5  -4 4197.94 440.163   8
  -3   5  -4 4507.48 447.768  18
  -5   3   4 5639.35 857.431  15
   3   5   4 4378.04 424.417  10
  -3   5  -4 4379.25 511.175   1
  -3   5  -4 4424.73 617.579   7
   3   5   4 4813.99 440.877  12
   5   3  -4 4560.94 581.921   2
   5   3  -4 4651.20 439.958  27
   3   5   4 4702.43 471.881   6
  -3   5  -4 4394.62 436.212  25
  -5   3   4 3966.66 531.236   1
  -3   5  -3 3305.43 387.620  23
   3   5   3 3092.70 396.722   6
  -3   5  -3 1871.21 689.448   5
  -3   5  -3 3152.78 376.512   8
  -5   3   3 3321.07 362.143   8
  -3   5  -3 3233.19 376.769  25
  -3   5  -3 2635.45 392.516   1
  -5   3   3 3574.69 734.950  15
  -3   5  -3 3119.94 541.332   7
   5   3  -3 2697.84 467.285   2
   5   3  -3 3313.93 374.213  27
   3   5   3 3606.03 376.127  12
   3   5   3 2913.78 345.473  10
  -5   3   3 2392.35 398.658   1
   3   5   2 581.190 167.348  10
  -5   3   2 601.103 215.277   1
  -3   5  -2 355.020 363.089   5
  -3   5  -2 766.754 224.469   1
   3   5   2 727.964 172.242  12
   3   5   2 710.392 216.024   2
  -3   5  -2 737.150 203.076   8
   3   5   2 528.942 175.846   6
  -5   3   2 869.689 199.445   8
   5   3  -2 450.272 198.747   2
  -5   3   2 1062.42 375.167  15
  -3   5  -2 140.010 211.621   7
   5   3  -2 654.427 187.680  27
  -3   5  -2 684.154 170.885  25
  -3   5  -2 462.948 156.929  23
   3   5   1 383.565 160.516   6
   3   5   1 423.007 135.933  10
  -3   5  -1 210.383 451.965   5
   3   5   1 333.998 146.469  12
  -3   5  -1 404.209 152.477   1
   3   5   1 546.762 193.832   2
  -3   5  -1 291.564 144.611   8
  -5   3   1 319.565 133.908   8
  -3   5  -1 527.941 276.855  15
   5   3  -1 281.762 227.180   2
  -3   5  -1 221.805 193.477   7
  -3   5  -1 236.450 112.387  23
  -3   5  -1 188.278 81.3756  25
  -5   3   1 342.308 164.568   1
   5   3  -1 282.325 132.147  27
  -5   3   1 156.272 95.2525  25
  -3   5   0 5472.91 472.919  23
   3   5   0 5242.46 454.631  10
  -5   3   0 5427.95 574.358   1
  -3   5   0 3737.25 821.915   5
  -3   5   0 5414.49 483.644   8
  -5   3   0 5781.30 489.225   8
  -3   5   0 5303.67 584.060   1
  -3   5   0 5168.68 676.305  15
   3   5   0 5756.43 610.352   2
  -3   5   0 5292.16 663.429   7
   5   3   0 4920.95 604.053   2
   3   5   0 5688.30 506.807   6
   5   3   0 5982.08 484.298  27
  -3   5   0 5413.09 476.708  25
   5   3   0 5755.90 468.191   6
   3   5   0 5705.99 477.496  12
  -5   3   0 6056.75 463.519  25
   3   5  -1 182.839 102.004   6
  -5   3  -1 532.352 228.806   1
  -3   5   1 199.776 431.118   5
   3   5  -1 118.171 102.505  24
   3   5  -1 261.194 147.118   2
  -3   5   1 303.497 133.965   8
   3   5  -1 147.461 109.678  12
  -5   3  -1 334.987 139.923   8
   3   5  -1 300.058 119.368  10
  -3   5   1 145.102 375.497  15
   5   3   1 248.788 171.130   2
  -3   5   1 1.07684 230.230   7
  -3   5   1 335.081 115.747   1
   5   3   1 281.210 134.473   6
   5   3   1 426.051 139.127  27
  -5   3  -1 242.530 102.912  25
  -3   5   1 377.475 138.325  25
  -3   5   1 795.153 196.420  23
   5   3   2 510.038 146.641   6
  -3   5   2 475.940 188.611   1
  -3   5   2 557.619 162.988  23
  -5   3  -2 387.597 104.800  25
  -3   5   2 421.787 488.788   5
   3   5  -2 452.641 181.561   2
  -3   5   2 517.512 178.354   8
  -3   5   2 369.461 162.844   4
  -5   3  -2 393.874 140.104   8
   3   5  -2 564.781 157.193  12
  -3   5   2 309.541 217.515  15
   5   3   2 301.098 169.852   2
  -3   5   2 603.166 358.785   7
   5   3   2 695.094 171.776  27
  -3   5   2 711.892 186.344  25
   3   5  -2 651.951 176.740   6
  -3   5   3 2378.63 322.871   8
  -5   3  -3 2584.32 351.207   8
   3   5  -3 1747.12 329.599   2
  -3   5   3 2382.38 409.400   1
  -3   5   3 2451.95 372.938   4
  -3   5   3 1948.87 509.760  15
  -3   5   3 1652.81 691.952   5
   5   3   3 2171.26 416.466   2
  -3   5   3 1897.37 423.906   7
   3   5  -3 2127.40 308.289   6
   3   5  -3 2422.50 306.428  12
   5   3   3 1841.63 296.262   6
   5   3   3 2646.55 321.103  27
  -3   5   3 2117.97 307.400  25
  -5   3  -3 2613.82 304.435  25
  -3   5   4 3313.69 760.214   5
  -3   5   4 4343.84 427.028   8
  -5   3  -4 3996.41 426.781   8
  -3   5   4 4584.67 510.450   4
  -3   5   4 4454.53 576.223   1
   3   5  -4 4831.83 445.678  16
   3   5  -4 4261.93 534.018   2
  -3   5   4 3575.25 562.359   7
   5   3   4 4507.70 417.755  27
   3   5  -4 4661.87 451.987   6
   3   5  -4 4900.54 455.212  12
   5   3   4 3526.75 412.995   6
   5   3   4 4352.78 568.063   2
  -5   3  -4 4743.86 430.642  25
  -3   5   4 3594.27 588.725  15
  -5   3  -5 1463.68 298.859  23
  -5   3  -5 1788.53 276.613  25
  -3   5   5 1871.80 682.434   5
   3   5  -5 2120.35 306.129  12
   3   5  -5 2154.88 380.387   2
  -3   5   5 1666.05 271.490   8
  -3   5   5 2172.53 356.498   4
  -5   3  -5 1603.39 287.563   8
  -3   5   5 1312.21 414.781  15
  -3   5   5 835.484 296.524   7
   5   3   5 1260.90 323.172   2
   3   5  -5 2020.09 293.816   6
   5   3   5 2120.47 293.369  27
  -3   5   5 1586.12 352.662   1
   5   3   6 209.512 166.612  27
  -3   5   6 98.6796 322.448   5
   5   3   6 257.283 103.672  19
   3   5  -6 82.7033 106.429   2
  -3   5   6 163.549 109.890   8
  -5   3  -6 171.923 154.756  23
  -3   5   6-63.5322 113.564   4
  -5   3  -6 250.836 142.190   8
  -3   5   6-9.37830 180.554   7
   5   3   6 219.726 145.859   2
  -3   5   6 278.812 370.835  15
  -3   5   6 312.701 179.815   1
   3   5  -6 467.814 171.205  12
  -5   3  -6 258.111 121.612  25
   3   5  -6 283.307 125.656   6
   5   3   7 147.286 145.195  10
  -5   3  -7 495.593 144.266  25
  -3   5   7 284.092 486.694   5
   5   3   7 315.127 131.028  19
   3   5  -7 279.328 160.141   2
  -5   3  -7 237.281 140.666  23
  -3   5   7 527.098 164.426   8
  -3   5   7 585.356 200.575   4
  -5   3  -7 360.635 155.183   8
  -3   5   7 580.367 382.688  15
  -3   5   7 193.341 269.275   7
   5   3   7 394.551 185.670   2
  -3   5   7 170.973 146.808   1
   5   3   7 626.234 168.551  27
   3   5  -7 505.457 171.846   6
  -5   3  -8 775.597 231.031  23
   5   3   8 941.414 236.019  10
  -3   5   8 870.074 530.207   5
   5   3   8 963.711 218.261  19
   3   5  -8 855.922 267.352   2
  -3   5   8 977.093 217.128   8
  -3   5   8 1449.29 304.857   4
  -5   3  -8 696.104 200.557   8
  -3   5   8 1173.35 452.394  15
   5   3   8 639.331 233.572   2
  -3   5   8 1138.77 312.343   1
   3   5  -8 1186.12 234.630   6
  -5   3  -8 969.166 214.763  25
   5   3   9 858.755 226.858  10
   3   5  -9 1077.58 230.296  20
  -3   5   9 922.521 635.221   5
   5   3   9 1027.90 211.460  19
   3   5  -9 1047.43 282.888   2
  -3   5   9 1116.39 232.983   8
  -5   3  -9 1073.84 223.152  25
  -5   3  -9 792.198 230.182  23
  -3   5   9 1315.62 290.353   4
  -5   3  -9 1186.88 266.998   8
  -3   5   9 490.423 324.642  15
   5   3   9 1032.90 284.816   2
  -3   5   9 830.974 253.154   1
   3   5  -9 1203.89 231.996   6
   3   5 -10-13.9337 90.4427   2
  -3   5  10-27.6941 527.091   5
  -3   5  10 100.915 124.186   4
   5   3  10 194.965 148.113  19
  -5   3 -10 226.612 137.878   8
  -3   5  10 105.115 99.6345   8
  -3   5  10-29.1944 373.434  15
  -3   5  10 498.765 216.207   1
  -5   3 -10 182.869 169.615  23
   5   3  10 104.701 118.559   2
   3   5 -10 215.622 113.165   6
   3   5 -10 105.623 90.4091  20
  -5   3 -10 121.301 139.214  25
  -5   3 -11 365.990 192.508  23
   3   5 -11 735.833 183.652   6
  -3   5  11 707.554 179.292   8
   5   3  11 626.784 179.976  19
  -3   5  11 96.6587 481.393   5
  -5   3 -11 560.416 162.541  25
  -3   5  11 165.155 143.817   4
  -5   3 -11 534.146 200.083   8
  -3   5  11 707.630 380.017  15
  -3   5  11 663.543 271.527   1
   3   5 -11 821.174 309.292   2
   5   3  11 710.364 246.244   2
   3   5 -11 551.661 177.187  20
  -5   3 -12 942.583 271.860  23
   3   5 -12 868.204 211.061  20
   3   5 -12 1035.35 324.057   2
   5   3  12 1234.92 252.056  19
  -3   5  12 1196.05 240.282   8
  -5   3 -12 1036.09 240.717  25
  -3   5  12 1286.22 310.549   4
  -3   5  12 1307.56 614.935   5
  -5   3 -12 915.929 255.083   8
  -3   5  12 936.583 405.918  15
  -3   5  12 1139.46 364.748   1
   5   3  12 1071.12 285.200   2
   5   3  13 248.646 154.076  19
   3   5 -13 221.794 130.062  20
   3   5 -13-165.293 146.500   2
  -3   5  13 444.437 500.670   5
  -3   5  13 339.579 131.804   8
  -3   5  13-162.737 149.761   4
  -5   3 -13 8.13549 134.073   8
  -3   5  13 91.6557 312.939  15
  -3   5  13 261.298 226.120   1
   5   3  13 376.545 178.521   3
   5   3  13 289.262 170.586   2
  -5   3 -13 219.593 163.005  23
  -5   3 -13 95.4411 81.2386  25
   3   5 -14 33.1604 94.5997  20
   5   3  14 35.4486 124.366  19
  -3   5  14 30.5580 87.4304   8
  -5   3 -14-25.5027 121.904  23
  -3   5  14-92.8695 131.252   4
  -5   3 -14 222.143 149.253   8
  -3   5  14-214.981 322.371  15
  -3   5  14-241.430 178.038   1
   5   3  14 256.186 151.317   3
   5   3  14-212.472 145.550   2
  -5   3 -14 96.5969 88.1301  25
   5   3  15 33.7984 87.0846   3
  -5   3 -15 52.3028 113.776  23
   3   5 -15 7.18282 130.928  20
   5   3  15-2.66281 125.476  19
  -5   3 -15-184.880 121.994  25
  -3   5  15 36.4012 91.5411   8
  -5   3 -15 82.5950 141.989   8
  -3   5  15 331.473 431.895  15
   5   3  15-218.867 140.939   2
  -5   3 -16 2948.83 455.953  23
   3   5 -16 3927.58 454.586  20
  -5   3 -16 3165.29 423.364  25
   5   3  16 4145.43 452.958  19
  -5   3 -16 3333.19 464.343   8
   3   5 -16 3628.72 429.159  18
  -3   5  16 3958.97 434.865   8
  -3   5  16 2010.56 553.286  15
   3   5 -17 1970.80 340.787  20
   5   3  17 1897.52 309.630  19
  -3   5  17 1869.98 301.782   8
   3   5 -17 2197.73 355.569  18
  -5   3 -17 1469.70 328.673   8
  -3   5  17 1505.42 490.270  15
  -5   3 -17 1645.42 298.321  25
   3   5 -18 459.602 194.896  20
   5   3  18 59.0065 128.846  19
  -3   5  18 37.9549 131.594   8
   3   5 -18 52.0276 120.801  18
   3   5 -18-25.6264 103.778  16
  -5   3 -18 68.7389 130.086   8
  -3   5  18 150.562 500.826  15
  -5   3 -18 103.560 113.796  25
   5   3  19 264.749 150.916  19
  -3   5  19 409.881 172.571   8
   3   5 -19 409.710 212.243  18
   3   5 -19 259.481 155.675  16
  -5   3 -19 183.612 174.025   8
  -3   5  19 56.4394 316.088  15
   3   5 -19 562.264 197.238  27
  -5   3 -19 268.191 169.624  25
   5   3  20 534.396 205.688  19
  -3   5  20 730.352 214.059   8
   3   5 -20 703.351 211.090  18
   3   5 -20 604.557 209.321  16
  -5   3 -20 561.546 242.354   8
  -3   5  20 246.760 347.335  15
   3   5 -20 879.247 222.468  27
  -5   3 -20 610.629 228.431  25
  -3   5  21 4704.56 493.895   8
   5   3  21 5218.55 527.076  19
  -5   3 -21 2938.49 470.985   8
   3   5 -21 4144.28 508.061  18
   3   5 -21 4549.63 529.761  16
  -3   5  21 3030.67 664.417  15
   3   5 -21 4581.33 471.297  27
  -5   3 -21 3765.30 485.834  25
   5   3  22 433.449 187.539  19
  -3   5  22 315.725 163.820   8
   3   5 -22 36.3038 125.713  18
   3   5 -22 306.597 206.336  16
  -5   3 -22 7.38641 157.013   8
  -3   5  22 737.733 412.354  15
  -5   3 -22 217.717 169.776  25
   5   3  23 884.670 229.617  19
  -3   5  23 915.886 253.385   8
   3   5 -23 863.164 272.613  18
   3   5 -23 428.602 192.523  16
  -3   5  23 202.312 394.770  15
  -5   3 -23 586.149 234.928   8
  -5   3 -23 354.190 167.666  25
   5   3  24 1359.69 291.418  19
  -3   5  24 1480.95 277.644   8
   3   5 -24 1026.23 264.463  18
   3   5 -24 967.784 266.917  16
  -3   5  24 585.651 354.654  15
  -5   3 -24 865.254 248.434   8
  -5   3 -24 864.705 236.517  25
   3   5 -25 327.470 161.889  23
   5   3  25 247.812 161.156  19
  -3   5  25 426.716 180.325   8
   3   5 -25 221.894 165.859  18
   3   5 -25 197.645 125.640  16
  -3   5  25 81.1347 258.000  15
  -5   3 -25 6.78379 127.943   8
  -5   3 -25 295.267 172.529  25
   5   3  26 811.028 237.645  19
  -3   5  26 920.535 236.925   8
   3   5 -26 522.350 219.553  18
   3   5 -26 962.624 261.009  16
  -5   3 -26 392.581 215.106   8
   3   5 -26 928.417 219.846  23
  -5   3 -26 612.222 213.861  25
  -3   5  27 565.175 197.508   8
   5   3  27 406.001 184.100  19
   3   5 -27 260.183 157.213  18
   3   5 -27 395.085 171.034  16
  -3   5  27 427.330 328.839  15
  -5   3 -27 133.351 139.323   8
  -5   3 -27 268.672 143.489  25
   5   3  28 1849.32 316.899  19
   3   5 -28 1489.83 298.695  18
   3   5 -28 1894.72 317.913  16
  -3   5  28 1542.04 411.055  15
  -5   3 -28 1337.09 305.977   8
  -5   3 -28 1511.30 283.428  25
   5   3  29 689.673 208.446   6
   5   3  29 823.994 212.256  19
   3   5 -29 573.144 187.091  18
   3   5 -29 868.488 226.648  16
  -3   5  29 505.897 287.550  15
  -5   3 -29 424.026 174.559   8
  -5   3 -29 575.909 190.160  25
   5   3  30 112.123 114.331   6
   5   3  30 295.464 161.294  19
   3   5 -30 110.173 111.605  18
   3   5 -30 162.265 115.727  16
  -3   5  30 133.286 348.898  15
  -5   3 -30 59.4601 105.679   8
   5  -3 -30 221.058 168.109  13
  -5   3 -30 291.919 119.266  25
   5   3  31 58.1091 98.0025   6
   5  -3 -31 5.79087 118.464  13
   3   5 -31-7.81382 92.2235  18
   3   5 -31 304.728 137.508  16
  -5   3 -31-17.0882 106.945   8
   5   3  31 28.6633 104.767  19
  -5   3 -31 258.702 126.165  25
   5   3  32 572.221 180.428   6
   5   3  32 1074.90 211.390  19
   3   5 -32 829.773 211.834  18
   3   5 -32 1138.72 223.642  16
  -5   3 -32 275.717 144.333   8
   5  -3 -32 820.127 229.690  13
  -5   3 -32 599.763 167.463  25
   5   3  33-32.4286 82.3315   6
   5   3  33 194.826 122.312  19
   3   5 -33-116.948 95.2205  18
   3   5 -33 121.774 114.970  16
  -5   3 -33 5.33587 91.3155   8
   5  -3 -33 94.2739 132.682  13
  -5   3 -33 86.0751 80.8344  25
  -5  -3  34 142.588 116.984  19
   5   3  34 143.029 87.2913   6
   3   5 -34-182.073 103.767  18
   3   5 -34 58.4931 87.7946  16
   5   3  34 173.132 114.825  19
  -5   3 -34-105.195 118.642   8
   5  -3 -34-26.5307 95.6609  13
   5   3  35 19.8511 81.8156  19
   3   5 -35 71.4954 99.4531  18
   5  -3 -35 33.0757 109.026  13
   4   5  33 145.683 94.9339  10
  -4   5 -33 448.242 149.517  25
   4   5  32 282.458 121.832  10
   4   5  32 471.814 127.820  19
   5   4 -32 100.505 76.5291  18
   5   4 -32 509.476 160.703  16
   5  -4  32 800.133 169.568  26
  -4   5 -32 394.435 142.702  25
   4   5  31 389.246 141.845  10
   4   5  31 1093.65 194.303  19
   5   4 -31 585.187 147.811  18
   5   4 -31 600.391 181.256  16
  -5   4  31 970.464 276.334  15
   5  -4  31 1324.83 216.255  26
  -4   5 -31 685.637 187.091  25
   4   5  30 119.919 80.5737   6
   4   5  30 10.8309 95.8718  10
   5   4 -30 102.471 106.059  18
   4   5  30-4.66021 91.6260  19
   5   4 -30-10.9154 95.1452  16
  -5   4  30 107.109 344.340  15
   5  -4  30 174.441 115.120  26
  -4   5 -30 60.1801 88.4124  25
   4   5  29 510.753 166.551   6
   4   5  29 536.150 179.965  10
   5   4 -29 412.464 169.646  18
   4   5  29 770.970 185.775  19
  -4   5 -29 496.968 175.964   8
   5   4 -29 699.123 198.387  16
  -5   4  29 310.428 295.745  15
   5  -4  29 725.785 179.222  26
  -4   5 -29 451.710 169.572  25
   4   5  28 295.509 161.459  10
   4   5  28 710.647 194.649   6
   5   4 -28 644.392 168.915  27
   4   5  28 846.074 213.770  19
  -4   5 -28 904.835 195.244  18
   5   4 -28 554.841 186.769  18
  -4   5 -28-8.18897 88.9323   8
   5   4 -28 420.575 174.662  16
  -5   4  28 781.207 340.019  15
   5  -4  28 1034.19 214.066  26
  -4   5 -28 524.019 182.851  25
  -4   5 -27 938.682 223.175  23
   4   5  27 643.328 196.279   6
   4   5  27 703.451 216.295  10
   4   5  27 645.725 195.100  19
  -4   5 -27 853.273 207.711  18
   5   4 -27 648.267 196.791  18
  -4   5 -27 406.656 168.335   8
  -5   4  27 784.666 380.252  15
   5   4 -27 828.036 223.344  27
   4   5  27 682.944 187.347  12
   5  -4  27 936.680 221.520  26
  -4   5 -27 486.667 186.819  25
   4   5  26 328.003 150.737   6
   4   5  26-43.9451 100.180  10
   4   5  26 140.467 137.801  19
  -4   5 -26-256.652 132.469  25
  -4   5 -26 68.6901 89.7805  18
   5   4 -26 134.032 140.839  18
  -4   5 -26 110.957 101.630   8
  -4   5 -26 77.2196 146.407  23
  -5   4  26 73.9617 352.746  15
   5   4 -26 72.9135 156.472  27
   5  -4  26 140.545 138.436  26
   4   5  26 441.456 159.473  12
   4   5  25 882.813 250.058  10
   4   5  25 1367.47 282.732  19
   5   4 -25 1361.29 268.523  27
  -4   5 -25 1712.07 288.828  18
   5   4 -25 1189.33 248.193  18
  -4   5 -25 954.476 240.956   8
  -5   4  25 1550.12 477.384  15
   4   5  25 771.006 205.098  12
  -4   5 -25 1442.87 275.109  23
   5  -4  25 1376.74 268.949  26
   4   5  25 823.410 230.455   6
  -4   5 -25 1395.90 300.222  25
  -4   5 -24 1209.74 274.169  23
   4   5  24 1058.75 254.631   6
   5   4 -24 1390.94 276.365  27
   4   5  24 1337.77 274.717  19
  -4   5 -24 1534.01 292.846  18
  -4   5 -24 1186.91 270.664   8
   4   5  24 1182.26 254.065  12
  -5   4  24 1860.96 598.016  15
   4   5  24 749.871 240.408  10
   5  -4  24 1815.22 301.761  26
  -4   5 -24 1097.33 276.434  25
  -4   5 -23 2209.59 363.308  23
   4   5  23 2553.00 367.289  19
  -4   5 -23 2521.04 367.428  18
  -4   5 -23 1989.80 353.008   8
  -5   4  23 3266.79 633.901  15
   4   5  23 1710.57 329.512  10
   5   4 -23 2639.33 386.035  27
   4   5  23 2202.22 366.552   6
   4   5  23 1954.42 326.785  12
   5  -4  23 2409.62 356.372  26
  -4   5 -23 2204.36 384.234  25
  -4   5 -22 512.575 217.450  23
   4   5  22 479.082 195.097  10
   5   4 -22 57.6751 119.314  27
   4   5  22 206.803 153.011  19
  -4   5 -22 332.844 150.507  18
  -4   5 -22 316.487 170.821   8
   4   5  22 260.166 169.254  12
  -5   4  22 409.755 368.110  15
  -4   5 -22 212.327 145.763  25
   5  -4  22 172.646 103.928  26
   4   5  22 191.961 175.117   6
  -4   5 -21 1503.19 323.757  23
   4   5  21 1013.81 275.619   6
   4   5  21 915.877 258.886  10
   4   5  21 1270.15 270.911  19
  -4   5 -21 1357.56 286.666  18
  -4   5 -21 1079.77 286.727   8
  -5   4  21 1244.51 443.775  15
   5   4 -21 1318.52 293.710  27
   4   5  21 1413.43 278.741  12
   5  -4  21 1561.99 288.918  26
  -4   5 -21 1192.59 293.202  25
  -4   5 -20 407.859 186.510  23
   4   5  20 452.997 200.105   6
   4   5  20 490.024 205.221  10
   5   4 -20 660.177 207.609  27
   4   5  20 501.577 175.656  19
  -4   5 -20 592.356 221.994  18
  -4   5 -20 389.762 213.927   8
  -5   4  20 524.861 378.188  15
   4   5  20 690.286 207.041  12
   5  -4  20 669.014 208.827  26
  -4   5 -20 675.236 230.397  25
  -4   5 -19 134.679 141.790  23
   4   5  19-25.4419 122.296   6
   4   5  19 69.8324 136.592  10
  -4   5 -19-44.9072 129.467  18
  -4   5 -19-130.734 197.478   8
  -4   5 -19-78.1624 111.530  25
   4   5  19-52.5886 136.391  19
  -5   4  19 118.117 408.838  15
   5   4 -19-149.709 178.754  27
   5  -4  19-30.2224 110.896  26
   4   5  19-99.7735 125.202  12
  -4   5 -18 252.812 160.428  23
   4   5  18-92.2522 118.668  10
   4   5  18 108.708 141.732  19
  -4   5 -18 307.500 184.103  18
  -4   5 -18 61.1479 135.625   8
  -5   4  18 189.756 333.963  15
   4   5  18 327.846 189.992   6
   5   4 -18 336.905 194.271  27
   4   5  18 327.666 171.868  12
   5  -4  18 142.453 137.491  26
  -4   5 -18 131.344 128.872  25
   4   5  17 1086.71 262.429  10
   4   5  17 971.633 280.291   6
   4   5  17 733.856 212.231  19
  -4   5 -17 1004.05 250.756  18
  -4   5 -17 654.730 268.574   8
  -5   4  17 995.324 462.454  15
  -4   5 -17 1047.26 282.234  23
   5  -4  17 1430.26 271.050  26
   5   4 -17 917.529 259.784  27
   4   5  17 1357.12 272.747  12
  -4   5 -17 1186.27 282.047  25
   4   5  16 683.943 259.848   6
   5   4 -16 702.307 223.544  27
   4   5  16 946.702 234.684  19
  -4   5 -16 587.536 219.451  23
  -4   5 -16 595.326 219.230   8
  -5   4  16 876.568 496.278  15
  -5   4  16 916.848 235.837  14
   4   5  16 742.690 239.910  10
   5  -4  16 1104.75 241.397  26
   4   5  16 996.125 230.858  12
  -4   5 -16 1189.15 269.588  18
  -4   5 -16 925.951 250.661  25
  -4   5 -15 2772.34 430.428  23
   4   5  15 2697.39 456.693   6
   4   5  15 3637.20 427.737  12
   4   5  15 3556.27 417.477  19
  -4   5 -15 2811.87 454.328   8
  -4   5 -15 3257.60 421.714  18
   4   5  15 2368.31 377.991  10
  -5   4  15 3657.53 788.751  15
  -4   5 -15 1625.19 438.894   7
  -5   4  15 2850.09 391.432  14
   5   4 -15 3114.12 416.385  27
  -4   5 -15 3351.13 442.958  25
   5  -4  15 3187.25 369.396  26
   5  -4  14 1046.82 204.506  26
  -4   5 -14 948.201 274.159  23
   4   5  14 896.236 234.927  10
   5   4 -14 788.580 239.038  27
   4   5  14 1084.03 246.541  19
  -4   5 -14 1506.94 300.746  18
  -5   4  14 1168.21 222.854   8
  -4   5 -14 1051.21 281.657   8
   4   5  14 882.762 281.920   6
  -5   4  14 1234.66 503.529  15
  -4   5 -14 980.761 432.054   7
  -5   4  14 1041.33 256.828  14
   4   5  14 686.037 200.867  12
  -4   5 -14 1153.57 272.618  25
  -4   5 -13 817.216 262.723  23
   4   5  13 859.887 262.415   6
   4   5  13 1056.01 245.709  19
   4   5  13 1215.63 254.060  10
   4   5  13 1407.22 280.931  12
   5   4 -13 1142.35 222.275  27
  -4   5 -13 1035.12 252.211  18
  -5   4  13 1544.14 256.613   8
  -4   5 -13 795.671 247.175   8
  -5   4  13 968.454 604.211  15
  -5   4  13 1020.09 389.055   7
  -4   5 -13 904.723 390.221   7
  -5   4  13 1137.49 266.183  14
  -4   5 -13 1332.52 287.775  25
  -4   5 -12 557.333 243.376  23
   4   5  12 484.246 192.910  10
   4   5  12 821.459 216.873  19
   4   5  12 741.859 230.691  12
  -4   5 -12 465.328 190.368  25
  -4   5 -12 682.150 229.845  18
   4   5  12 521.738 208.525   6
  -5   4  12 756.135 174.273   8
  -4   5 -12 796.600 256.729   8
  -5   4  12 994.705 548.356  15
  -5   4  12 246.058 226.507   7
  -4   5 -12 230.536 261.375   7
  -5   4  12 1002.52 247.870  14
   5   4 -12 902.202 236.779  27
   4   5  11 1130.24 294.899   6
   4   5  11 1008.09 244.262  10
   4   5  11 1077.47 253.664  12
   4   5  11 1109.91 249.232  19
  -4   5 -11 1251.50 265.638  18
   5   4 -11 1322.96 280.528  27
  -5   4  11 1244.10 234.959   8
  -4   5 -11 1054.67 301.006  23
  -4   5 -11 1143.10 268.100   8
  -5   4  11 1136.67 562.094  15
  -4   5 -11 242.346 251.934   7
  -5   4  11 857.813 363.365   7
  -5   4  11 1412.58 283.157  14
  -4   5 -11 1046.57 260.010  25
  -4   5 -10 503.537 225.102  23
   4   5  10 237.963 164.891   6
   4   5  10 262.039 158.274  10
   4   5  10 223.134 141.834  12
   5   4 -10 717.317 258.127  27
  -4   5 -10 533.480 192.450  18
  -5   4  10 418.922 153.652   8
  -4   5 -10 260.090 155.553   8
  -5   4  10 244.807 427.696  15
  -4   5 -10 351.915 302.793   7
  -5   4  10 455.120 269.890   7
  -5   4  10 309.123 151.489  14
  -4   5 -10 345.214 180.123  25
  -4   5  -9 2527.56 423.365  23
   4   5   9 2526.61 362.544  10
  -5   4   9 2908.25 352.035   8
  -4   5  -9 2405.08 367.759   8
  -5   4   9 3361.56 725.050  15
  -5   4   9 2491.54 354.011  14
  -4   5  -9 2053.96 503.086   7
  -5   4   9 2264.56 487.149   7
   5   4  -9 2629.29 349.613  27
   4   5   9 2376.72 397.031   6
   4   5   9 2768.44 368.748  12
  -4   5  -9 2662.18 380.352  25
   4   5   8 1440.06 269.713  10
  -5   4   8 2136.81 308.137   8
   4   5   8 1599.91 331.437   6
  -4   5  -8 1494.92 297.793   8
  -5   4   8 1708.12 547.290  15
  -5   4   8 2167.41 326.717  14
  -4   5  -8 1516.05 444.949   7
  -5   4   8 1152.71 370.589   7
   4   5   8 2171.15 319.728  12
   5   4  -8 1653.96 279.715  27
  -4   5  -8 1637.61 341.178  23
  -4   5  -8 1512.28 285.970  25
   4   5   7 1580.02 288.437  10
  -5   4   7 1940.56 305.736   8
  -4   5  -7 2036.26 338.042   8
  -5   4   7 1512.51 408.245   1
   5   4  -7 1786.99 278.123  27
  -5   4   7 2105.60 559.903  15
  -4   5  -7 1513.73 419.611   7
  -5   4   7 1992.22 301.997  14
  -5   4   7 1645.22 431.673   7
   4   5   7 1717.77 334.946   6
   4   5   7 2449.82 329.954  12
  -4   5  -7 1915.50 320.665  25
  -4   5  -7 1641.86 320.571  23
   4   5   6 405.397 175.608   6
  -4   5  -6 387.126 211.379  23
   4   5   6 376.487 170.650  10
  -5   4   6 411.995 200.496   1
   5   4  -6 910.462 278.272   2
  -5   4   6 571.820 174.648   8
  -4   5  -6 594.461 180.632   8
  -5   4   6 715.559 466.717  15
  -4   5  -6 14.3527 225.787   7
  -5   4   6 647.806 195.368  14
  -5   4   6 179.839 221.952   7
   4   5   6 589.194 153.343  12
   5   4  -6 501.107 167.126  27
  -4   5  -6 549.227 188.802  25
   4   5   5 2269.12 335.940  10
   5   4  -5 1933.26 286.704  27
  -5   4   5 1992.71 317.103   8
  -4   5  -5 2489.33 367.182   8
  -5   4   5 2314.21 402.306   1
   5   4  -5 2454.06 432.917   2
  -5   4   5 2537.97 576.000  15
  -5   4   5 2222.76 322.000  14
  -4   5  -5 1557.86 515.576   7
  -5   4   5 2154.34 502.431   7
   4   5   5 2213.60 298.852  12
   4   5   5 2078.32 342.631   6
  -4   5  -5 1999.60 342.109  23
  -4   5  -5 2124.71 329.874  25
  -4   5  -4 2561.03 388.333  23
   4   5   4 3223.64 421.754   6
   4   5   4 3923.03 409.633  12
   4   5   4 3201.30 383.570  10
  -5   4   4 3335.44 392.080   8
  -4   5  -4 3419.76 424.699   8
  -5   4   4 2588.91 459.458   1
   5   4  -4 3162.51 491.278   2
  -5   4   4 3308.13 659.993  15
  -5   4   4 3382.93 383.419  14
  -4   5  -4 1923.71 489.539   7
  -5   4   4 3319.27 571.064   7
  -4   5  -4 3262.92 410.082  25
  -4   5  -3 2408.30 357.923  23
  -4   5  -3 2389.91 351.907  25
  -5   4   3 2222.02 331.925   8
  -4   5  -3 2868.61 384.223   8
   4   5   3 2178.10 398.031   2
  -5   4   3 2185.28 401.577   1
   5   4  -3 3049.48 496.502   2
   4   5   3 2463.76 335.979  10
  -5   4   3 1552.64 410.157  15
  -5   4   3 2735.53 342.699  14
  -4   5  -3 1388.60 414.516   7
  -5   4   3 2685.76 580.586   7
   4   5   3 2450.45 367.055   6
   4   5   3 3071.25 363.038  12
   5   4  -2 111.698 121.787   6
  -4   5  -2 311.360 156.191  23
   4   5   2 277.114 141.180  10
   4   5   2 193.810 136.082   6
   4   5   2 91.6523 97.0198  12
  -4   5  -2-216.382 152.395   1
   4   5   2 103.205 108.431   2
  -5   4   2 279.416 150.213   8
  -4   5  -2 479.355 180.634   8
   5   4  -2 270.212 186.409   2
  -5   4   2 518.513 203.558   1
  -5   4   2 433.195 365.370  15
  -4   5  -2 285.096 244.776   7
  -5   4   2 512.761 394.094   7
  -4   5  -2 234.363 107.486  25
  -4   5  -1 4420.32 456.538  23
   4   5   1 4268.09 441.083  10
  -5   4   1 4631.28 569.466   1
  -4   5  -1 4494.37 469.643   8
  -5   4   1 4510.54 467.802   8
  -4   5  -1 4550.98 547.339   1
  -5   4   1 4703.97 654.857   7
   4   5   1 5349.66 619.032   2
  -4   5  -1 4265.52 663.367   7
   5   4  -1 5209.73 650.325   2
   4   5   1 4275.99 463.062   6
   5   4  -1 4257.01 448.491   6
   4   5   1 4931.26 456.760  12
  -4   5  -1 4488.23 466.140  25
  -4   5   0 2418.70 410.041   1
  -4   5   0 3090.06 390.795  23
   4   5   0 2885.86 366.560  10
   5   4   0 3209.64 366.674  10
  -4   5   0 3090.73 383.135  25
  -4   5   0 3298.81 404.022   8
  -5   4   0 3108.72 392.086   8
   4   5   0 3263.89 482.983   2
  -4   5   0 1949.05 477.824   7
   5   4   0 3421.24 521.955   2
  -5   4   0 3516.07 619.653   7
   4   5   0 3344.21 411.625   6
   5   4   0 2403.09 351.845   6
   4   5   0 4256.56 427.370  12
  -5   4   0 2968.32 374.800  25
  -4   5   1 4516.79 463.913  23
  -5   4  -1 4915.10 476.173  25
   5   4   1 5016.72 459.527  10
   4   5  -1 4319.09 457.376   6
  -4   5   1 5109.35 492.005   8
  -5   4  -1 5395.71 512.275   8
  -4   5   1 5064.29 602.435   1
  -4   5   1 3499.42 602.304  15
  -5   4  -1 5439.15 763.106   7
   4   5  -1 5111.35 608.369   2
  -4   5   1 4403.68 616.955   7
   5   4   1 4754.14 621.822   2
   5   4   1 4740.33 484.188   6
   4   5  -1 5403.05 467.945  12
  -4   5   1 5105.59 491.235  25
  -5   4  -2 246.966 142.647  23
  -4   5   2 393.315 157.746  23
   4   5  -2 171.495 117.989  12
   5   4   2 421.245 156.818  10
   4   5  -2 952.893 337.998   2
  -4   5   2 241.281 115.641   8
  -5   4  -2 262.721 148.090   8
   5   4   2-112.030 127.077   2
  -4   5   2 275.454 263.832  15
  -4   5   2 155.600 223.623   7
  -5   4  -2 95.7255 277.381   7
   5   4   2 63.0487 101.405   6
  -4   5   2 266.968 155.187   1
  -5   4  -2 123.739 126.834  25
   4   5  -2 328.872 145.398   6
  -5   4  -3 2058.69 338.535  23
   5   4   3 2261.18 310.567  10
  -5   4  -3 2405.95 332.080  25
  -4   5   3 1956.53 392.640   1
  -4   5   3 2448.53 342.750   8
  -5   4  -3 2203.88 351.304   8
   4   5  -3 1956.55 383.779   2
   5   4   3 2949.60 485.400   2
  -4   5   3 2122.55 469.858  15
  -4   5   3 1724.08 440.819   7
  -5   4  -3 2719.89 581.912   7
   4   5  -3 2023.44 314.319   6
   4   5  -3 3091.58 373.578  12
   5   4   3 2336.51 351.093   6
   5   4   4 2559.99 345.031  10
  -4   5   4 2526.44 345.269   8
  -5   4  -4 2751.73 391.036   8
   4   5  -4 2703.81 458.495   2
   5   4   4 2838.20 485.511   2
  -4   5   4 2181.99 544.464  15
  -4   5   4 1973.86 413.129   7
  -5   4  -4 2946.85 635.605   7
   5   4   4 2481.19 365.402   6
   4   5  -4 2440.53 336.409   6
  -4   5   4 2169.89 413.391   1
  -5   4  -4 1879.66 358.390  23
  -5   4  -4 2688.05 346.225  25
   5   4   5 1549.98 259.191  10
  -5   4  -5 1676.09 285.943  25
   4   5  -5 1896.21 406.745   2
  -4   5   5 1721.07 291.176   8
  -5   4  -5 1346.48 290.569   8
   5   4   5 1327.03 339.441   2
  -4   5   5 1071.32 404.632  15
  -4   5   5 1176.31 391.937   7
  -5   4  -5 1393.49 508.772   7
  -4   5   5 1344.91 347.294   1
   4   5  -5 1972.71 305.875   6
  -5   4  -5 1178.46 287.134  23
   5   4   5 1235.46 273.697   6
  -5   4  -6 512.959 224.318  23
   4   5  -6 476.658 211.705   2
  -4   5   6 394.534 142.462   8
  -5   4  -6 522.798 187.968   8
   5   4   6 700.582 242.672   2
  -4   5   6 420.680 320.464  15
  -4   5   6 684.288 384.910   7
  -4   5   6 570.004 234.310   1
  -5   4  -6 491.935 329.899   7
   5   4   6 502.822 183.462   6
   5   4   6 601.816 186.839  10
   4   5  -6 441.385 151.926   6
  -5   4  -6 634.959 187.479  25
  -5   4  -7 1830.34 372.347  23
   5   4   7 2062.75 339.359   6
  -4   5   7 2766.12 352.952   8
  -5   4  -7 2376.32 371.711   8
   4   5  -7 2775.28 483.350   2
   5   4   7 2980.90 476.398   2
  -4   5   7 1856.22 484.322  15
  -4   5   7 1603.18 433.934   7
  -4   5   7 2560.08 482.910   1
  -5   4  -7 2323.23 536.040   7
   4   5  -7 2770.39 346.075   6
   5   4   7 2289.42 332.695  10
  -5   4  -7 2527.57 346.362  25
  -5   4  -8 775.461 252.720  23
   5   4   8 1069.21 238.356  10
  -5   4  -8 1127.04 249.213  25
   5   4   8 974.699 246.937   6
   4   5  -8 1127.25 225.909  20
  -4   5   8 1154.19 239.697   8
  -5   4  -8 978.974 241.915   8
   5   4   8 1173.16 302.847   2
  -4   5   8 335.333 343.041  15
  -4   5   8 519.675 273.302   7
  -5   4  -8 1200.44 454.984   7
  -5   4  -9 2593.52 465.317  23
   5   4   9 3132.66 400.366  10
   5   4   9 2872.64 429.763   6
   4   5  -9 3423.53 396.769  20
   5   4   9 3598.27 406.588  19
  -4   5   9 3620.81 411.597   8
  -5   4  -9 3291.61 450.687   8
  -4   5   9 2396.72 567.578  15
  -4   5   9 1934.65 446.101   7
  -5   4  -9 3040.56 639.008   7
  -5   4  -9 3122.19 400.123  25
  -5   4 -10 345.497 159.745  25
   4   5 -10 349.455 146.335  20
  -5   4 -10 57.8253 158.457  23
   5   4  10 300.847 164.722  19
   5   4  10 310.422 193.772   6
  -4   5  10 447.464 159.945   8
  -5   4 -10 332.171 186.385   8
  -4   5  10 370.556 406.654  15
  -4   5  10 683.717 315.421   7
  -5   4 -10 490.621 382.889   7
   5   4  10 338.641 145.722  10
   5   4  11 729.805 237.324  10
  -4   5  11 881.555 435.744  15
   5   4  11 825.141 245.902   6
   4   5 -11 1270.41 263.936  20
   5   4  11 945.237 225.078  19
  -4   5  11 1332.20 256.813   8
  -5   4 -11 1059.11 283.419   8
  -5   4 -11 767.790 383.325   7
  -5   4 -11 836.845 280.561  23
  -5   4 -11 936.569 241.550  25
   5   4  12 269.662 150.613  10
   5   4  12 302.959 188.049   6
   4   5 -12 384.400 164.092  20
   5   4  12 326.807 163.686  19
  -5   4 -12 198.148 190.143   8
  -4   5  12 268.411 383.073  15
  -5   4 -12 454.504 282.479   7
  -5   4 -12 220.180 198.234  23
  -4   5  12 322.019 152.456   8
  -5   4 -12 208.475 159.706  25
  -5   4 -13 433.458 188.543  23
   5   4  13 426.431 173.415   6
   4   5 -13 365.423 165.107  20
  -4   5  13 449.867 158.378   8
  -5   4 -13 190.147 147.747   8
  -4   5  13 254.844 378.634  15
  -5   4 -13 381.023 298.763   7
   5   4  13 149.415 139.276  10
  -5   4 -13 407.688 175.035  25
   5   4  13 252.801 163.817  19
  -5   4 -14 958.484 282.697  23
   5   4  14 820.329 226.116  10
   5   4  14 763.177 257.741   6
   5   4  14 1304.64 285.497  19
   4   5 -14 1285.06 262.635  20
  -4   5  14 1103.67 246.097   8
  -5   4 -14 878.582 238.872  25
  -5   4 -14 895.556 256.734   8
  -4   5  14 666.203 462.063  15
  -5   4 -14 797.786 381.252   7
  -5   4 -15 1236.13 322.944  23
  -5   4 -15 2022.53 358.369  25
   5   4  15 1341.13 346.737   6
   5   4  15 1630.78 311.511  19
  -4   5  15 2096.08 316.502   8
   5   4  15 1318.50 314.633  10
  -5   4 -15 1379.63 308.001   8
  -4   5  15 1497.66 569.422  15
  -5   4 -15 1441.02 415.307   7
   4   5 -15 1930.22 324.377  20
  -5   4 -16 852.374 277.652  23
   5   4  16 451.950 212.266  10
   5   4  16 397.187 222.582   6
   4   5 -16 859.802 211.109  20
  -4   5  16 893.833 218.871   8
   5   4  16 775.255 239.655  19
  -5   4 -16 498.769 192.259   8
  -4   5  16 684.375 547.741  15
  -5   4 -16 530.039 288.007   7
  -5   4 -16 617.188 198.284  25
   5   4  17 1004.66 268.813  10
   5   4  17 964.482 300.263   6
   4   5 -17 1604.23 311.992  20
   5   4  17 1428.09 277.524  19
  -4   5  17 1467.55 256.840   8
  -5   4 -17 1376.77 332.476  23
  -5   4 -17 1040.53 286.212   8
  -4   5  17 873.783 404.059  15
  -5   4 -17 1306.25 280.135  25
   5   4  18 24.5000 124.882  10
   5   4  18 20.1743 130.963   6
   5   4  18 435.531 194.496  19
  -4   5  18 365.605 152.704   8
  -5   4 -18 43.6165 155.043   8
  -5   4 -18 357.181 188.665  23
  -4   5  18 168.679 376.859  15
   4   5 -18 212.068 130.326  27
  -5   4 -18 179.728 120.444  25
  -5   4 -19 218.382 163.761  23
   5   4  19 28.6836 149.540   6
   5   4  19 38.1206 127.668  19
  -4   5  19 213.349 141.558   8
  -5   4 -19 193.276 134.675   8
  -4   5  19-25.6702 345.580  15
   4   5 -19 158.238 142.374  27
  -5   4 -19 129.975 138.440  25
   5   4  20 567.334 240.622   6
   5   4  20 722.378 244.700  19
  -4   5  20 681.317 188.618   8
   4   5 -20 807.947 208.803  27
  -5   4 -20 690.883 253.771  23
  -5   4 -20 416.572 213.552   8
  -4   5  20 663.945 315.285  15
  -5   4 -20 538.113 186.380  25
   5   4  21 1187.75 283.020  19
  -4   5  21 1552.93 288.221   8
  -5   4 -21 997.462 249.082  25
   4   5 -21 869.802 250.817  16
  -5   4 -21 840.008 269.014   8
  -4   5  21 945.185 523.722  15
   5   4  21 990.721 274.091   6
   4   5 -21 1169.94 256.071  27
   5   4  22 173.454 131.616   6
   5   4  22 376.618 191.152  19
   4   5 -22 228.153 145.490  27
  -4   5  22 369.563 173.794   8
   4   5 -22 317.347 182.140  16
  -5   4 -22-72.2732 137.742   8
  -4   5  22 238.250 345.851  15
  -5   4 -22 272.904 149.044  25
   5   4  23 919.542 267.184   6
  -5   4 -23 1259.20 290.349  25
   5   4  23 1998.71 323.452  19
  -4   5  23 2073.32 314.114   8
   4   5 -23 1409.53 290.209  18
   4   5 -23 1379.72 306.721  16
  -5   4 -23 1093.12 288.302   8
  -4   5  23 1670.49 529.761  15
   4   5 -23 1888.10 297.924  27
   5   4  24 1620.42 301.336  19
  -4   5  24 1995.00 322.065   8
   4   5 -24 1182.50 255.675  18
   4   5 -24 1372.77 295.375  16
  -5   4 -24 696.297 243.624   8
  -4   5  24 1209.36 470.637  15
   5   4  24 1494.31 297.586   6
  -5   4 -24 1327.22 285.139  25
   5   4  25 831.542 226.500   6
   5   4  25 1206.84 262.458  19
   4   5 -25 1052.67 235.495  18
   4   5 -25 1146.07 266.785  16
  -5   4 -25 741.720 251.412   8
  -4   5  25 996.722 371.756  15
  -5   4 -25 800.457 205.472  25
   5   4  26 224.421 131.942   6
   5   4  26-114.505 123.724  19
   4   5 -26 37.2536 102.035  18
   4   5 -26 155.561 132.390  16
  -5   4 -26 134.205 133.589   8
  -4   5  26 107.036 307.077  15
  -5   4 -26 316.522 160.266  25
   5   4  27 719.890 208.047   6
   5   4  27 1229.36 247.903  19
   4   5 -27 613.228 198.648  18
   4   5 -27 849.067 224.621  16
  -5   4 -27 547.332 201.135   8
  -4   5  27 662.902 316.906  15
  -5   4 -27 915.977 219.379  25
   5   4  28 639.849 192.834   6
   5   4  28 778.675 201.380  19
   4   5 -28 468.532 154.445  18
   4   5 -28 603.851 189.391  16
  -5   4 -28 355.179 168.937   8
  -4   5  28 1051.31 360.807  15
   5   4  28 534.961 184.400  10
   4  -5  28 1101.90 203.802  26
  -5   4 -28 708.598 202.274  25
   5   4  29 779.445 196.388   6
   5   4  29 367.015 147.143  10
   5   4  29 1321.57 239.500  19
   4   5 -29 755.139 201.575  18
   4   5 -29 1027.42 227.958  16
  -5   4 -29 657.444 201.957   8
  -4   5  29 599.217 331.068  15
   4  -5  29 1619.83 227.931  26
  -5   4 -29 772.492 195.921  25
   5   4  30 24.2865 98.6964   6
   5   4  30 345.657 161.395  19
   4  -5  30 126.937 95.3667  26
   5   4  30-41.7591 109.296  10
   4   5 -30 156.916 115.816  18
   4   5 -30-56.7363 90.0699  16
  -5   4 -30 27.2436 94.5141   8
  -4   5  30-252.419 298.013  15
   5  -4 -30 3.42596 114.343  13
  -5   4 -30 263.967 117.897  25
   5   4  31 697.510 171.120   6
   5   4  31 929.838 193.429  19
   4   5 -31 494.706 158.028  18
   4   5 -31 1061.84 215.988  16
  -5   4 -31 318.039 125.430   8
  -4   5  31-2.81510 307.712  15
   5   4  31 156.575 104.025  10
   5  -4 -31 867.262 200.014  13
  -5   4 -31 506.577 143.894  25
   5   4  32 4.24908 72.9790  10
   5   4  32 257.584 108.503  19
   4   5 -32 423.740 144.202  18
   4   5 -32 373.246 141.017  16
  -5   4 -32 23.4920 71.2712   8
   5  -4 -32 251.720 125.878  13
   5   4  32 100.024 107.920   6
  -5   4 -32 155.230 98.2357  25
   5   4  33 748.840 157.530  19
   4   5 -33 817.672 172.779  16
  -5   5   0 5074.24 519.842   8
  -5   5   0 4880.79 723.841   7
   5   5   0 4810.89 511.158   6
   5   5  -1 1682.06 304.874   6
  -5   5  -1 1273.67 289.328  23
  -5   5   1 1892.70 329.579   8
  -5   5  -1 1794.85 318.264   8
  -5   5   1 768.255 332.720   7
  -5   5  -1 986.923 416.440   7
   5   5   1 1811.85 322.839   6
   5   5   2 19.8059 98.9653   6
  -5   5  -2 65.1756 131.797  23
  -5   5   2 110.920 110.134   8
  -5   5  -2 217.574 154.546   8
  -5   5   2-81.1278 292.590   7
  -5   5  -2 32.1087 333.021   7
  -5   5  -2 10.9532 143.476  25
   5   5  -2 12.9415 102.411   6
   5   5   3 1450.12 299.999   6
  -5   5  -3 2330.07 373.078   8
  -5   5  -3 1545.67 311.332  23
  -5   5   3 2118.53 334.104   8
   5   5   3 1577.51 269.054  10
  -5   5   3 1146.63 438.223  15
  -5   5   3 1477.72 396.344   7
  -5   5  -3 2121.30 609.798   7
  -5   5  -3 2457.32 368.249  25
   5   5  -3 1879.70 304.204   6
   5   5   4 859.909 261.195   6
  -5   5  -4 481.763 196.205  23
  -5   5  -4 1035.93 243.312  25
  -5   5   4 879.080 219.013   8
  -5   5  -4 1120.31 268.228   8
  -5   5   4 418.956 432.998  15
  -5   5   4 537.134 349.413   7
  -5   5  -4 393.844 392.156   7
   5   5   4 792.521 223.021  10
   5   5   5 15.8821 109.764   6
  -5   5  -5-67.6450 124.459  23
  -5   5   5-15.6314 101.546   8
  -5   5  -5 132.769 179.915   8
  -5   5   5-535.793 450.942  15
  -5   5   5 80.6873 303.014   7
  -5   5  -5-23.3103 308.106   7
   5   5   5-21.5887 117.645  10
  -5   5  -5-62.1961 115.721  25
   5   5   6 402.739 183.165   6
   5   5   6 260.386 149.993  10
   5   5  -6 326.504 140.081  20
  -5   5  -6 322.216 176.417  23
  -5   5   6 166.528 135.813   8
  -5   5   6-83.7601 353.329  15
  -5   5  -6 36.7208 120.534   8
  -5   5   6 230.360 280.173   7
  -5   5  -6 68.3182 324.800   7
  -5   5  -6-42.4322 102.789  25
  -5   5  -7 1188.19 303.426  23
   5   5   7 1547.58 327.301   6
   5   5   7 1245.88 258.931  10
   5   5  -7 1702.87 279.424  20
  -5   5   7 1610.55 294.089   8
  -5   5  -7 1320.25 294.762   8
  -5   5   7 906.135 440.163  15
  -5   5   7 1026.36 430.468   7
  -5   5  -7 1622.65 299.224  25
  -5   5  -7 1101.44 511.584   7
  -5   5  -8 3633.90 505.255  23
   5   5   8 4253.72 464.304  10
   5   5  -8 5247.99 491.171  20
  -5   5   8 4740.47 478.395   8
  -5   5  -8 4597.82 531.215   8
  -5   5   8 2814.96 584.888  15
  -5   5   8 3490.32 594.018   7
  -5   5  -8 2608.44 624.798   7
   5   5   8 3879.85 499.374   6
  -5   5  -8 4207.33 476.411  25
  -5   5  -9 151.819 175.931  23
   5   5   9 37.6355 116.818   6
   5   5  -9 201.659 117.402  20
  -5   5   9 114.092 133.565   8
  -5   5  -9 72.6430 123.057   8
  -5   5   9 33.9253 375.566  15
  -5   5   9 54.9480 263.962   7
   5   5   9 146.567 121.661  10
  -5   5  -9 23.8737 320.865   7
  -5   5  -9 29.5026 100.388  25
   5   5  10 35.2459 135.930  10
  -5   5 -10 6.36045 134.916  23
   5   5  10 38.1029 108.970   6
  -5   5  10-110.973 140.651   8
  -5   5 -10-42.4780 134.555   8
  -5   5  10 278.722 376.495  15
  -5   5  10 9.39962 231.436   7
  -5   5 -10-24.6240 307.920   7
  -5   5 -10 120.114 116.426  25
  -5   5 -11 765.332 263.917  23
   5   5  11 789.076 230.048  10
   5   5  11 777.393 261.443   6
  -5   5  11 1131.98 251.291   8
  -5   5 -11 1108.36 289.881   8
  -5   5  11 458.558 379.993  15
  -5   5  11 477.527 315.005   7
  -5   5 -11 615.728 428.938   7
  -5   5 -11 807.882 213.908  25
   5   5  12 880.798 287.439   6
   5   5  12 990.683 260.730  10
  -5   5  12 1439.83 263.989   8
  -5   5 -12 936.180 254.116   8
  -5   5 -12 1045.60 303.642  23
  -5   5  12 365.203 484.733  15
  -5   5 -12 868.869 383.462   7
  -5   5 -12 1262.38 277.014  25
  -5   5 -13 39.2314 142.314  23
   5   5  13 162.985 160.059   6
  -5   5  13 171.065 144.405   8
   5   5  13 221.221 167.873  10
  -5   5 -13 45.4663 166.304   8
  -5   5  13-155.126 452.222  15
  -5   5 -13 306.650 305.733   7
  -5   5 -13 86.1279 109.956  25
   5   5  14-2.69340 123.285   6
   5   5  14-187.312 149.928  10
  -5   5 -14 5.39372 108.858  25
  -5   5  14 12.5147 118.750   8
  -5   5 -14 42.6764 138.756  23
  -5   5 -14 106.352 154.524   8
  -5   5  14 5.57491 321.909  15
  -5   5 -14-438.212 292.421   7
  -5   5 -15 97.7601 153.365  23
   5   5  15 80.4288 127.104  10
  -5   5 -15-211.326 149.051  25
  -5   5  15 141.367 122.609   8
  -5   5 -15 88.8946 137.211   8
  -5   5  15-78.3063 377.490  15
  -5   5 -15-51.2364 323.499   7
   5   5  15 162.568 177.480   6
  -5   5 -16 532.849 217.853  23
   5   5  16 616.090 255.704   6
   5   5  16 685.895 219.962  10
  -5   5  16 659.774 176.400   8
  -5   5 -16 480.914 207.741   8
  -5   5  16 510.862 477.772  15
  -5   5 -16 333.733 297.661   7
  -5   5 -16 977.842 243.068  25
   5   5  17 347.811 166.321  10
  -5   5 -17 366.661 158.479  25
   5   5 -17 579.281 188.109  27
   5   5  17 501.718 178.796  19
  -5   5  17 589.299 170.648   8
  -5   5 -17 505.854 211.329  23
   5   5  17 430.559 240.180   6
  -5   5 -17 392.939 191.655   8
  -5   5  17 437.964 318.895  15
  -5   5 -18 407.705 206.738  23
   5   5  18 517.863 226.588   6
   5   5  18 377.885 168.777  10
   5   5 -18 658.647 198.169  27
   5   5  18 233.614 139.132  19
  -5   5 -18 650.363 212.870  25
  -5   5  18 512.405 132.196   8
  -5   5 -18 285.589 171.254   8
  -5   5 -19 1609.59 330.803  23
   5   5 -19 1953.51 311.855  27
   5   5  19 1907.41 326.062  19
   5   5  19 1404.57 322.583   6
  -5   5 -19 1748.97 355.766   8
  -5   5  19 1718.41 530.351  15
   5   5  19 1669.37 320.991  10
  -5   5 -19 1789.54 325.642  25
   5   5  20 347.111 155.105  10
  -5   5 -20 301.439 198.568   8
  -5   5  20 607.513 378.608  15
   5   5  20 807.828 225.729  19
   5   5 -20 510.829 183.088  27
  -5   5 -20 505.173 212.600  23
  -5   5 -20 351.198 156.732  25
   5   5  20 526.976 207.549   6
   5   5  21 241.226 175.218   6
   5   5  21 271.011 158.504  10
  -5   5 -21 169.471 157.845   8
  -5   5  21 3.10799 384.063  15
   5   5  21 293.692 164.882  19
   5   5 -21 93.9109 134.762  27
  -5   5 -21 59.0963 112.247  25
  -5   5 -22 270.287 145.676  25
   5   5  22-63.9563 140.477  10
   5   5  22 173.365 150.179  19
   5   5  22 262.357 148.825   6
  -5   5 -22 90.3453 119.597   8
   5   5 -22 18.8388 113.796  16
  -5   5  22 345.807 332.890  15
   5   5 -22-56.8779 98.7826  27
  -5   5 -23 139.153 125.439  25
   5   5  23-50.1154 116.796   6
   5   5  23 24.0185 136.653  19
  -5   5 -23-35.8614 105.671   8
   5   5 -23-67.9895 120.295  16
  -5   5  23 185.067 338.769  15
   5   5  23-66.9852 128.151  10
   5   5 -23 237.889 139.737  27
   5   5  24 1034.80 238.373   6
   5   5  24 933.917 246.604  10
  -5   5 -24 808.848 230.039   8
   5   5 -24 1299.90 282.423  16
  -5   5  24 979.683 410.081  15
   5   5 -24 1535.30 256.649  27
   5   5  24 1424.03 252.983  19
  -5   5 -24 1485.84 283.581  25
   5   5  25 510.788 168.939   6
  -5   5 -25 266.946 154.223   8
   5   5 -25 501.935 169.527  16
  -5   5  25 347.508 287.388  15
   5   5  25 833.760 209.834  19
   5   5  25 163.775 122.519  10
  -5   5 -25 430.295 154.630  25
   5   5  26 25.2952 90.0283   6
   5   5  26 42.1905 102.895  19
  -5   5 -26 88.4996 102.145   8
   5   5 -26 78.4902 99.3856  16
  -5   5  26 93.6567 356.077  15
   5   5  26 65.8207 85.4638  10
  -5   5 -26 86.2435 104.388  25
   5   5  27 97.4826 112.562   6
   5   5  27-85.3785 100.621  10
   5   5  27 241.799 143.955  19
  -5   5 -27 27.3623 86.0165   8
   5   5 -27 217.278 130.959  16
  -5   5  27 442.932 330.507  15
  -5   5 -27 111.705 96.2715  25
   5   5  28 189.345 92.6825   6
   5   5  28-13.0640 87.6201  10
  -5   5 -28 482.064 141.413   8
   5   5 -28 68.5987 111.079  16
  -5   5  28 358.069 299.235  15
  -5   5 -28 42.9882 83.7529  25
   5   5  29 91.4216 77.1629   6
   5   5  29 153.536 101.527  10
  -5   5 -29 17.4098 101.954   8
   5   5 -29 160.611 112.907  16
   5  -5 -29 52.4543 103.675  13
  -5   5 -29 170.965 101.060  25
   5   5  30 92.7483 76.7358  10
   5   5 -30 116.451 89.1615  16
   0   6   0 1234.22 236.404  23
   0   6   0 1351.48 252.202  12
  -6   0   0 1280.36 287.473  21
  -6   0   0 1067.67 301.208   9
   6   0   0 1060.75 225.697  27
   0   6   0 1287.67 222.748   8
   6   0   0 709.799 239.772   2
   0   6   0 996.254 211.869   6
  -6   0  -1 3477.83 410.954  21
   0   6   1 3250.91 375.044  23
   0   6  -1 2997.09 375.310  23
   6   0   1 2804.74 479.560   2
  -6   0   1 3109.99 425.198  21
  -6   0   1 2878.22 384.400   9
  -6   0  -1 3121.07 423.055   9
   6   0   1 2755.12 384.905  27
   0   6   1 3651.00 369.175   8
   0   6  -1 3302.18 338.463   8
   0   6  -1 3270.09 360.529  16
   6   0  -1 2438.20 424.053   2
   0   6  -1 2808.52 353.477   6
   0   6   1 2744.92 346.896   6
   6   0  -1 2838.80 379.207  27
   0   6  -1 2861.15 343.186  12
   0   6   1 3066.77 358.825  12
   0   6   2 1979.90 289.299  23
   0   6  -2 2020.09 308.569  23
  -6   0  -2 2012.95 308.183  21
  -6   0   2 1948.00 337.312   9
  -6   0  -2 2104.71 345.728   9
   6   0  -2 2001.17 314.187  27
   0   6  -2 1739.74 255.665  18
   0   6   2 2025.46 276.247   8
  -6   0   2 1632.39 326.872  21
   0   6  -2 2199.86 305.544  16
   0   6   2 478.802 396.177  15
   6   0  -2 1582.25 335.973   2
   0   6  -2 2022.68 306.598   6
   0   6   2 1815.47 290.850   6
   0   6  -2 1969.21 286.305  12
   0   6   2 1857.28 278.744  12
   6   0   2 1704.20 380.312   2
   0   6  -3 2086.02 316.347  23
  -6   0  -3 1871.03 288.620  21
   6   0   3 1779.07 375.954   2
  -6   0   3 1885.67 335.731   9
  -6   0  -3 2104.59 356.922   9
   0   6  -3 1825.34 291.792  12
   0   6  -3 2157.91 287.805  18
   0   6   3 1967.51 269.902   8
   0   6  -3 2079.82 296.223  16
   0   6   3 505.505 297.944  15
  -6   0   3 1651.63 304.247  21
   6   0  -3 1491.38 338.671   2
   0   6   3 2225.89 403.234   1
   0   6  -3 2003.78 296.755   6
   0   6   3 2007.24 301.233   6
   6   0  -3 2224.17 330.433  27
   0   6   3 1851.20 269.018  12
   0   6  -4 2055.60 330.527  23
  -6   0  -4 2465.69 353.024  21
  -6   0   4 1785.95 347.501  21
   0   6  -4 2092.97 289.373  20
  -6   0   4 1698.19 294.084   9
  -6   0  -4 2310.49 380.402   9
   6   0   4 1984.82 392.493   2
   0   6   4 2400.14 307.395   8
   0   6   4 2183.59 410.263   1
   0   6  -4 1956.83 281.362  18
   0   6  -4 1893.39 295.530  16
   0   6   4 101.646 328.967  15
   6   0  -4 1781.86 348.351   2
   6   0   4 2253.81 414.410   3
   0   6  -4 2321.50 324.984   6
   0   6   4 2146.20 312.053   6
   6   0  -4 2348.17 348.526  27
   0   6  -4 2106.75 300.016  12
   0   6   4 2087.53 298.918  12
   6   0   5 130.198 128.993   3
   0   6   5-105.136 99.7001  24
   0   6  -5 155.432 120.075  23
  -6   0  -5 682.849 208.281  21
  -6   0   5 470.742 243.995  21
  -6   0   5 59.2493 149.153   9
  -6   0  -5 379.620 224.056   9
   0   6  -5 174.912 97.4049  20
   0   6   5 427.352 228.848   4
   0   6   5 275.840 185.233   1
   0   6  -5 603.841 185.392   6
   0   6   5 390.172 146.271   8
   0   6  -5 376.475 133.498  18
   0   6  -5 467.172 174.394  16
   0   6   5 202.314 342.032  15
   6   0  -5 137.161 133.282   2
   0   6  -5 208.254 117.506  12
   6   0  -5 280.946 141.498  27
   0   6   5 258.867 115.836  12
   0   6   5 367.322 158.013   6
   6   0   5 258.474 174.405   2
   0   6  -6 273.280 134.252  24
   0   6   6 1478.93 250.492  10
   6   0   6 1430.63 344.324   3
   0   6   6 1547.71 276.701   6
   0   6   6 1750.13 287.156  12
   0   6  -6 1454.21 272.791  23
   0   6   6 1686.27 342.170   1
  -6   0   6 1854.62 349.885  21
   0   6  -6 1359.61 252.138  20
  -6   0  -6 1337.68 315.633   9
   0   6  -6 1514.48 272.547  12
   0   6   6 1451.15 257.762   8
   0   6  -6 1130.60 239.421   6
   0   6  -6 1562.98 255.243  18
   0   6   6 1688.43 351.671   4
   0   6  -6 1234.06 256.074  16
   0   6   6 192.610 242.869  15
   6   0  -6 1357.79 305.002   2
  -6   0   6 1068.75 217.503   9
   6   0  -6 1442.30 275.443  27
   0   6  -7 8933.74 670.917  23
   0   6   7 9160.56 578.491  10
  -6   0   7 8824.37 681.855  21
   0   6  -7 9215.84 628.096  20
   0   6   7 9047.55 613.120   8
   0   6   7 10596.1 862.048   4
   0   6  -7 9384.94 636.408  18
  -6   0   7 9005.78 615.271   9
   0   6  -7 9188.70 658.242  16
   6   0   7 8834.83 819.578   3
   0   6  -7 8905.93 645.020   6
   0   6   7 9025.29 640.789   6
   6   0  -7 9380.70 807.950   2
   6   0  -7 9345.78 684.010  27
  -6   0  -7 9087.60 708.627   9
   0   6  -7 9383.92 663.946  12
   0   6   7 9146.30 637.790  12
   0   6   7 10105.2 855.455   1
   0   6  -8 4396.74 466.072  23
  -6   0   8 5081.23 507.984  21
  -6   0   8 4318.51 441.225   9
   0   6  -8 4291.65 436.458  20
   0   6   8 4269.38 432.103   8
   0   6   8 4966.72 591.326   4
   0   6  -8 4987.15 476.059  18
  -6   0  -8 3950.63 485.878   9
   0   6  -8 3943.84 443.268  16
   0   6   8 4539.92 418.468  10
   6   0   8 5139.33 639.519   3
   0   6  -8 4247.93 454.593   6
   6   0  -8 3988.73 518.723   2
   0   6   8 4443.85 456.027   6
   6   0  -8 4455.44 476.783  27
   0   6   8 4414.65 452.452  12
   6   0   8 4295.79 458.161  26
   0   6   8 4936.18 610.437   1
   0   6  -9 5058.88 505.546  23
   0   6   9 5024.38 435.329  10
  -6   0   9 4737.35 509.742  21
  -6   0   9 5536.26 478.440   9
   0   6  -9 5112.58 478.244  20
   0   6   9 4947.00 482.668   8
   0   6   9 5712.77 660.702   1
   0   6   9 5494.05 628.007   4
   0   6  -9 5338.40 496.136  18
   6   0   9 4357.16 475.907  26
   0   6  -9 4907.04 497.589  16
  -6   0  -9 4845.31 526.875   9
   6   0   9 5073.93 625.630   3
   0   6  -9 4672.43 477.745   6
   0   6   9 5123.90 488.906   6
   6   0  -9 5034.04 505.629  27
   0   6   9 4743.98 472.990  12
   0   6 -10 3511.72 429.055  23
   0   6 -10 3821.71 423.839  20
   0   6  10 4183.05 405.581  10
  -6   0 -10 3413.18 439.504   9
   0   6  10 3819.66 428.650   8
  -6   0 -10 3072.17 384.915   8
   0   6  10 4163.31 556.719   4
   0   6 -10 3813.64 426.451  18
   0   6 -10 4202.00 465.890  16
   6   0  10 3980.52 556.661   3
   0   6 -10 3560.54 422.472   6
   0   6  10 4109.25 445.798   6
   6   0 -10 3561.75 446.748  27
   0   6  10 3973.67 436.063  12
   0   6  10 4601.30 605.377   1
  -6   0  10 4267.87 483.739  21
   6   0  10 3901.62 447.092  26
   0   6 -10 3907.63 404.559  25
   0   6 -11 9134.95 688.477  23
   0   6  11 9722.41 613.384  10
  -6   0  11 9283.89 687.781  21
  -6   0 -11 9074.18 706.141   9
   0   6 -11 8243.48 627.484  20
   0   6  11 8785.48 651.513   8
  -6   0 -11 7630.13 602.473   8
   0   6  11 9808.52 846.741   4
   0   6 -11 9229.44 679.537  18
   6   0  11 8844.11 664.437  26
   0   6 -11 9175.31 709.078  16
   6   0  11 9924.58 882.457   3
   6   0 -11 8942.02 681.197  27
   0   6 -11 9771.06 693.743   6
   0   6  11 9845.82 682.806   6
   0   6  11 9092.83 664.810  12
   0   6  11 11061.8 918.555   1
   0   6 -11 10509.7 664.465  25
   0   6 -12 13749.0 846.607  23
   0   6  12 15375.5 785.541  10
  -6   0  12 13922.7 842.897  21
  -6   0 -12 14156.2 860.077   9
   0   6 -12 13681.1 820.155  20
   6   0  12 13893.8 833.273  26
   0   6  12 16209.6 1122.77   1
   0   6  12 13867.6 831.882   8
   0   6  12 16483.1 1110.81   4
   0   6 -12 14777.9 880.453  18
   0   6 -12 16135.0 1061.83   2
   0   6 -12 14512.2 904.325  16
   6   0  12 16446.1 1145.48   3
   0   6  12 15783.3 863.070   6
   6   0 -12 14413.0 860.856  27
   0   6  12 13798.2 827.534  12
   0   6 -12 15294.7 811.645  25
   0   6 -13 133.588 136.714  23
   6   0 -13 160.747 133.904  27
  -6   0  13 100.682 161.998  21
   0   6 -13 202.287 151.693  20
  -6   0 -13 94.8583 180.158   9
   0   6  13-188.140 152.842   1
   0   6  13 231.813 161.358   8
   0   6 -13 59.0452 103.660  18
   0   6 -13 124.351 113.464  16
   0   6  13 218.240 129.027  10
   6   0  13-1.44766 103.654  26
   0   6  13 83.7102 118.654  12
   0   6  13 299.148 137.487   6
   0   6 -13 112.664 111.443  25
   0   6 -13 426.346 189.434   2
   0   6  14 421.374 153.612  10
   0   6 -14 448.004 179.993  23
  -6   0  14 1049.58 303.210  21
   0   6 -14 741.778 240.614  20
  -6   0 -14 269.373 214.664   9
   0   6  14 577.103 192.479   8
   0   6 -14 566.009 204.630  18
   0   6 -14 603.988 225.367  16
   6   0 -14 790.433 227.150  27
  -6   0  14 576.429 185.865  14
   6   0  14 661.230 204.669  26
   0   6  14 556.380 198.293  12
   0   6  14 593.621 203.463   6
   0   6 -14 703.211 180.094  25
   0   6  15 1059.93 233.821  10
   0   6 -15 1094.35 258.524  23
  -6   0  15 1041.12 294.527  21
   0   6 -15 712.443 239.160  20
  -6   0 -15 768.589 256.724   9
   0   6  15 860.385 261.561   8
   0   6 -15 1256.64 298.623  18
   6   0 -15 1311.37 280.799  27
   0   6 -15 1194.24 297.553  16
   6   0  15 973.784 274.354  26
  -6   0  15 1091.68 244.063  14
   0   6  15 949.844 253.592  12
   0   6 -15 1252.97 246.164  25
   0   6  16 531.438 171.559  10
   0   6 -16 153.415 127.364  23
  -6   0 -16 294.567 220.202   9
   0   6  16 192.670 176.929   8
   0   6 -16 462.726 200.229  18
   0   6 -16 486.779 213.756  16
  -6   0  16 228.753 204.851  21
   6   0 -16 322.612 155.875  27
   0   6  16 261.338 154.862  12
  -6   0  16 274.645 142.557  14
   6   0  16 365.478 162.822  26
   0   6 -16 37.8293 92.8744  25
   0   6 -17 836.542 234.948  23
  -6   0  17 469.767 210.904  21
  -6   0 -17 458.890 198.367   9
   6   0 -17 498.562 196.987  27
   0   6  17 529.730 205.773   8
   0   6 -17 647.708 239.065  18
   0   6 -17 665.311 227.521  16
   6   0  17 475.159 192.668  26
  -6   0  17 455.665 178.854  14
   0   6  17 421.056 190.736  12
   0   6 -17 522.530 191.294  25
   0   6 -18 279.916 160.725  23
  -6   0 -18 371.260 159.291   9
   0   6  18 703.911 247.357   8
   0   6 -18 430.299 189.953  18
   0   6 -18 422.017 178.670  25
   0   6 -18 396.902 169.501  16
   6   0 -18 390.506 181.374  27
  -6   0  18 401.903 179.383  14
  -6   0  18 418.671 198.112  21
   6   0  18 659.748 233.628  26
   0   6  18 552.957 202.062  12
   0   6 -19 80.9131 127.833  23
  -6   0 -19 93.1048 184.209   9
   0   6  19 279.954 194.329   8
   6   0  19 128.254 133.806  26
   0   6 -19-80.1376 155.663  18
  -6   0  19-108.208 196.038  21
   0   6 -19 78.4648 132.587  16
  -6   0  19 177.087 124.415  14
   6   0 -19 21.2352 120.876  27
   0   6  19-86.6668 136.884  12
   0   6 -19 128.603 129.781  25
   0   6 -20 5731.54 554.162  23
  -6   0  20 5776.25 551.629  21
  -6   0 -20 4967.86 494.407   9
   6   0  20 5670.58 575.082  26
   0   6  20 4963.33 542.670   8
   0   6 -20 5090.62 585.456  18
   0   6 -20 5762.80 580.216  16
  -6   0  20 5721.22 554.038  14
   6   0 -20 5346.57 570.261  27
   0   6  20 5014.14 544.745  12
   0   6 -20 5233.03 542.569  25
   0   6 -21 2574.84 392.539  23
  -6   0  21 1697.15 297.641  21
   0   6  21 2171.37 366.621   8
   0   6 -21 2040.51 368.426  18
   0   6 -21 2344.34 367.517  16
  -6   0  21 1839.27 317.508  14
   6   0 -21 2518.06 398.002  27
   6   0  21 2129.47 372.681  26
   0   6  21 1226.52 307.068  12
   0   6 -21 1877.89 324.661  25
  -6   0  22 784.172 225.105  21
   0   6  22 706.732 232.464   8
   0   6 -22 614.216 222.703  18
   0   6 -22 547.792 196.776  25
   0   6 -22 760.204 208.280  16
   0   6  22 189.173 369.974  15
  -6   0  22 694.264 220.593  14
   0   6 -22 1046.80 259.254  23
   6   0 -22 749.319 238.768  27
   6   0  22 708.610 223.720  26
   0   6  22 560.110 220.641  12
   0   6 -23 1229.06 263.894  23
  -6   0  23 1318.33 259.793  21
   6   0  23 1304.93 290.933  26
   0   6 -23 1264.66 273.305  25
   0   6 -23 1350.74 313.373  18
   0   6 -23 1746.56 323.716  16
   0   6  23 304.337 372.151  15
  -6   0  23 1341.25 276.679  14
   6   0 -23 1513.10 318.410  27
   0   6  23 1209.74 309.634  12
   0   6 -24 70.2040 153.895  18
   0   6 -24 196.285 123.069  16
   0   6  24-82.6786 314.935  15
   0   6 -24 159.783 132.147  23
   6   0  24 167.369 158.831  26
   6   0 -24 92.1365 177.113  13
   6   0 -24 269.747 176.416  27
   0   6  24-19.7165 114.753  12
   0   6 -24 97.3711 102.411  25
   0   6 -25 1378.41 277.085  23
   0   6 -25 958.214 267.665  18
   0   6 -25 1261.90 274.740  16
   6   0 -25 698.630 256.077  13
   6   0 -25 1165.98 290.746  27
   6   0  25 877.416 253.926  26
   0   6  25 878.354 265.476  12
   0   6 -25 1041.12 252.923  25
   0   6 -26 177.743 129.617  23
   6   0 -26-144.258 130.731  27
   0   6 -26-35.7856 119.482  18
   0   6 -26 53.3886 99.8587  16
   6   0 -26 74.0040 178.773  13
   6   0  26-49.2473 114.270  26
   0   6  26 86.6394 148.544  12
   0   6 -26 226.056 155.350  25
   0   6 -27 92.8738 105.123  18
   0   6 -27 103.449 126.394  16
   6   0  27 71.0776 120.184  26
   6   0 -27-103.187 140.137  13
   6   0 -27 132.538 121.991  27
   0   6 -27 106.270 123.824  23
   0   6  27 105.605 115.245  12
   0   6 -27 239.512 151.522  25
   0   6 -28 608.107 197.282  23
   0   6 -28 415.449 185.309  18
   0   6 -28 304.262 147.658  16
  -6   0  28 495.318 398.905  15
   6   0 -28 328.881 183.614  13
   6   0 -28 475.290 180.202  27
   6   0  28 397.038 168.940  26
   0   6  28 269.767 162.541  12
   0   6 -28 522.997 189.096  25
   6   0 -29 216.638 159.293  27
   0   6 -29 25.5299 114.787  18
   0   6 -29 55.7245 116.241  16
   0   6 -29 225.625 127.135  23
  -6   0 -29 121.068 129.108   8
  -6   0  29 377.936 352.038  15
   6   0 -29-80.2857 127.915  13
   6   0  29-20.4343 130.049  26
   0   6  29 20.5077 142.483  12
   0   6 -29 6.87492 110.717  25
   0   6 -30 58.2984 109.428  18
  -6   0 -30 175.888 149.848   8
  -6   0  30 184.362 343.600  15
   6   0 -30 42.6223 116.643  13
   6   0 -30 172.113 115.779  27
   6   0  30-46.5263 122.034  26
   0   6  30 48.7367 105.516  12
   0   6 -30 77.6188 113.071  25
   0   6 -31 177.259 133.084  18
  -6   0 -31 223.528 134.082   8
  -6   0  31 571.966 408.320  15
   6   0 -31 32.5399 104.826  13
   6   0 -31 498.187 167.191  27
   0   6  31 71.1434 98.2777  12
   6   0  31 246.644 133.465  26
   0   6 -32 742.412 199.224  18
  -6   0 -32 392.743 171.545   8
  -6   0  32 567.230 340.997  15
   6   0 -32 449.452 182.854  13
   6   0 -32 690.648 177.996  27
   6   0  32 1006.18 206.137  26
   0   6  32 558.286 180.701  12
   0   6  33 510.781 148.310  12
   0   6 -33 292.657 131.366  18
  -6   0 -33 90.1538 118.119   8
   6   0 -33 307.178 185.556  13
   6   0  33 376.781 132.886  26
   6   0  34 300.323 122.973  26
   0   6 -34 182.676 102.102  18
  -6   0 -34 202.908 126.387   8
   6   0 -34 141.011 98.8158  13
   0   6  34 167.558 107.878  12
   0   6 -35 66.3890 71.3243  18
  -6   0 -35-48.6255 79.1501   8
   0   6  35-0.40531 70.4904  12
   6   0 -35-12.2383 106.743  13
  -1   6 -34 206.348 110.417  18
  -6  -1 -34 154.164 118.418   8
   6  -1  34-39.3114 88.5669  26
   6   1 -34 54.2610 94.2200  13
   1   6  34 61.8270 75.7807  12
   6  -1  33 1043.29 200.183  26
   1   6  33 641.476 178.633  12
  -1   6 -33 1073.67 213.545  18
  -1   6 -33 809.113 182.853  25
  -6  -1 -33 472.876 170.144   8
   6   1 -33 341.450 154.796  13
   6  -1  32 26.7424 85.8295  26
  -1   6 -32-55.3372 101.630  18
   6   1 -32 127.970 141.472  13
   6   1 -32 92.2853 115.578  27
   1   6  32 76.3450 101.443  12
  -1   6 -32 5.82436 98.8233  25
  -1  -6  31 824.555 166.512  19
   6  -1  31 813.558 208.535  26
  -1   6 -31 670.819 185.266  18
  -6   1  31 669.964 345.851  15
   1   6  31 320.625 156.717  12
   6   1 -31 361.311 161.280  13
   6   1 -31 636.722 177.565  27
  -1   6 -31 371.924 144.569  25
  -1  -6  30 173.031 109.187  19
  -1   6 -30 65.3863 108.480  18
  -6   1  30-76.7169 250.638  15
   6   1 -30 267.337 146.839  13
   6   1 -30 77.7564 112.273  27
   6  -1  30 81.2434 96.4287  26
   1   6  30 11.7834 89.3040  12
  -1   6 -30-133.587 110.594  25
   1   6  29 313.366 156.831  10
  -1  -6  29 234.918 111.734  19
  -1   6 -29 288.680 136.854  18
  -1   6 -29 271.590 134.870  23
  -6   1  29 49.5298 308.813  15
   6   1 -29 78.1106 147.414  13
   6   1 -29 295.745 191.836  27
   6  -1  29 183.927 139.658  26
   1   6  29 35.8443 104.822  12
  -1   6 -29 43.7666 89.1373  25
  -1   6 -28 281.460 135.014  23
   1   6  28 447.870 172.436  10
  -1   6 -28 537.369 196.250  18
  -6   1  28 272.925 410.162  15
   6   1 -28 400.253 182.071  13
   6   1 -28 497.468 204.283  27
   6  -1  28 334.800 149.497  26
   1   6  28 52.8429 129.260  12
  -1   6 -28 423.728 168.519  25
  -1   6 -27 286.458 155.025  23
   6   1 -27 267.165 169.316  27
   1   6  27 166.470 130.982  10
  -1   6 -27 245.797 160.227  18
  -6   1  27 55.5395 318.241  15
   6   1 -27 49.4114 135.768  13
   6  -1  27 381.851 176.162  26
   1   6  27 241.081 144.021  12
  -1   6 -27 306.196 178.444  25
  -1   6 -26 410.321 170.320  23
   1   6  26 121.792 126.486  10
   6  -1  26 340.438 187.393  26
  -1   6 -26 211.179 153.535  18
  -6   1  26 397.277 402.486  15
   6   1 -26 156.202 156.104  13
   6   1 -26 367.316 198.518  27
   1   6  26 332.570 181.087  12
  -1   6 -26 214.667 154.885  25
  -1   6 -25 2686.41 371.922  23
   1   6  25 2484.46 376.447  10
  -1   6 -25 2236.03 374.596  18
  -6   1  25 2614.16 745.186  15
   6   1 -25 1971.93 349.329  13
   6   1 -25 2675.73 413.903  27
   6  -1  25 2510.66 397.764  26
   1   6  25 1955.61 359.734  12
  -1   6 -25 2225.75 383.618  25
  -1   6 -24 774.682 215.697  23
   1   6  24 569.373 217.132  10
   6  -1  24 587.113 223.061  26
  -1   6 -24 351.134 162.526  18
  -6   1  24 545.377 420.619  15
   6   1 -24 411.456 176.425  13
   6   1 -24 762.669 250.607  27
   1   6  24 514.619 224.895  12
  -1   6 -24 533.350 226.121  25
  -1   6 -23 1222.20 273.247  23
   1   6  23 919.267 240.280  10
  -1   6 -23 1058.96 272.798  18
  -1   6 -23 850.278 230.937  16
  -6   1  23 900.370 247.882  14
   6   1 -23 750.271 236.374  13
   6   1 -23 1098.72 305.979  27
   6  -1  23 1031.53 278.145  26
   1   6  23 645.271 227.115  12
  -1   6 -23 1095.98 285.671  25
  -1   6 -22 952.774 239.952  23
   1   6  22 844.565 251.624  10
  -1   6 -22 755.638 245.853  18
  -1   6 -22 941.211 249.492  16
  -6   1  22 845.711 246.394  14
   6   1 -22 398.746 194.771  13
   6   1 -22 833.931 256.576  27
   6  -1  22 987.188 285.832  26
   1   6  22 862.838 272.418  12
  -1   6 -22 523.945 225.431  25
  -1   6 -21 303.132 174.459  23
   1   6  21 450.448 190.866  10
  -6  -1 -21 299.649 169.559   9
  -1   6 -21 218.470 175.733  18
  -1   6 -21 262.827 138.829  16
  -6   1  21 185.460 150.934  14
   6   1 -21 330.641 181.125  13
   6   1 -21 230.256 170.402  27
   6  -1  21 354.422 194.456  26
   1   6  21 295.381 163.769  12
  -1   6 -21 64.0011 124.758  25
  -1   6 -20 2307.13 366.847  23
  -6  -1 -20 2089.70 367.148   9
   1   6  20 1900.12 335.466  10
  -1   6 -20 1902.43 360.398  18
  -1   6 -20 2165.67 357.274  16
  -6   1  20 1828.23 337.192  14
   6   1 -20 1836.25 324.600  13
   6   1 -20 2173.46 377.509  27
   6  -1  20 2011.09 375.270  26
   1   6  20 1785.95 344.465  12
  -1   6 -20 1900.58 359.508  25
  -6   1  19 1005.44 241.914  21
   6   1 -19 1329.23 301.934  27
  -6  -1 -19 1057.56 272.790   9
   1   6  19 1134.54 285.875   8
  -1   6 -19 1170.05 282.282  18
  -1   6 -19 1221.13 271.407  16
  -1   6 -19 1465.91 282.829  23
  -6   1  19 1255.17 279.140  14
   6   1 -19 1090.92 274.712  13
   1   6  19 1076.12 273.424  10
   6  -1  19 1255.48 296.066  26
   1   6  19 1002.99 290.292  12
   1   6  19 1202.31 255.748   6
  -1   6 -19 945.387 254.605  25
   1   6  18 367.834 195.048  10
  -1   6 -18 262.966 148.605  23
  -6   1  18 191.454 169.309  21
  -6  -1 -18 413.144 244.912   9
   1   6  18 329.428 207.338   8
  -1   6 -18 410.158 177.663  18
  -1   6 -18 340.856 181.130  16
  -6   1  18 243.224 148.234  14
   6   1 -18 311.129 171.356  27
   6  -1  18 375.803 181.497  26
   1   6  18 516.780 203.177  12
   1   6  18 481.059 175.409   6
  -1   6 -18 403.935 193.209  25
   1   6  17 1744.62 313.056  10
  -1   6 -17 1923.62 329.966  23
  -6   1  17 1670.04 319.097  21
  -6  -1 -17 2364.29 376.346   9
   1   6  17 2188.80 362.068   8
  -1   6 -17 1990.52 369.234  18
  -1   6 -17 1810.02 339.801  16
  -6   1  17 1837.90 330.801  14
   6   1 -17 1934.84 351.390  27
   6  -1  17 1988.43 343.000  26
   1   6  17 1652.93 328.252  12
   1   6  17 2016.09 337.836   6
  -1   6 -17 1799.18 330.212  25
   1   6  16 448.679 176.071  10
  -1   6 -16 751.242 209.798  23
  -6   1  16 433.019 222.252  21
  -6  -1 -16 1040.08 299.042   9
   1   6  16 416.746 187.189   8
  -1   6 -16 862.823 246.285  18
  -1   6 -16 680.559 217.172  16
  -6   1  16 768.879 219.085  14
   1   6  16 432.766 179.237  12
   6   1 -16 762.239 258.062  27
   6  -1  16 909.819 266.289  26
   1   6  16 574.576 189.675   6
  -1   6 -16 503.519 203.527  25
   1   6  15 1201.44 259.901  10
  -6   1  15 822.059 241.987  21
  -1   6 -15 492.551 404.950   5
   1   6  15 1299.34 299.103   6
  -6  -1 -15 1471.95 335.086   9
   1   6  15 1083.87 283.817   8
   6  -1  15 923.094 232.633  26
  -1   6 -15 1142.86 268.503  18
  -1   6 -15 899.259 230.275  16
  -6   1  15 1173.98 264.161  14
   6   1 -15 1014.95 263.186  27
  -1   6 -15 1225.27 278.161  23
   1   6  15 1313.29 285.259  12
  -1   6 -15 896.061 230.821  25
  -1   6 -14 594.474 197.762  23
  -6   1  14 594.407 240.476  21
   6  -1  14 502.809 181.224  26
  -6  -1 -14 774.534 277.621   9
   1   6  14 608.783 214.656   8
  -1   6 -14 599.937 189.938  18
   6   1 -14 636.754 212.203  27
  -1   6 -14 691.691 229.263  16
  -6   1  14 446.392 165.388  14
   1   6  14 476.505 192.503  12
   1   6  14 532.446 180.453  10
   1   6  14 762.884 223.135   6
  -1   6 -14 639.786 202.908  25
  -1   6 -13 2267.94 354.204  23
   1   6  13 2119.00 326.599  10
  -6   1  13 2455.90 397.295  21
  -6  -1 -13 2604.80 398.273   9
   6  -1  13 2387.12 367.182  26
   1   6  13 2484.43 379.376   8
  -1   6 -13 2792.86 394.842  18
  -1   6 -13 2651.72 396.021  16
  -6   1  13 2282.53 351.161  14
   1   6  13 2037.09 345.734  12
   1   6  13 2638.47 378.852   6
   6   1 -13 2497.07 380.688  27
  -1   6 -13 2653.68 379.429  25
  -1   6 -12 2650.84 383.746  23
   1   6  12 2276.68 333.979  10
   6   1 -12 2607.28 383.737  27
  -6  -1 -12 2587.27 412.624   9
  -1   6 -12 2316.15 348.647  20
   1   6  12 2764.78 381.039   8
  -6   1  12 2206.52 352.067  21
  -1   6 -12 2920.42 400.845  18
   6   1 -12 2348.91 419.961   2
  -1   6 -12 2484.27 375.391  16
   1   6  12 2566.68 374.143   6
   1   6  12 2348.91 366.383  12
   6  -1  12 2606.93 366.585  26
  -1   6 -12 2800.80 370.948  25
   1   6  11 397.530 148.108  10
   6  -1  11-38.5834 123.382   3
  -1   6 -11 485.979 169.773  20
  -6   1  11 358.320 164.499  21
  -1   6 -11 433.941 174.396  23
  -6  -1 -11 767.651 283.563   9
   1   6  11 467.039 169.458   8
  -1   6 -11 490.039 172.236  18
   6   1 -11 54.0200 112.565   2
   1   6  11 337.649 192.099   4
  -1   6 -11 412.110 149.750  16
   6   1 -11 485.586 194.748  27
   1   6  11 489.993 174.254  12
   6  -1  11 721.817 208.774  26
  -1   6 -11 449.066 153.392  25
   1   6  11 604.096 188.625   6
   1   6  10 1022.43 223.703  10
  -1   6 -10 764.711 222.263  23
  -6   1  10 703.051 234.160  21
  -1   6 -10 969.317 224.711  20
  -6  -1 -10 1175.09 310.021   9
   1   6  10 710.964 244.023   4
   1   6  10 950.288 227.338   8
   6  -1  10 938.609 283.289   3
  -1   6 -10 1045.99 239.540  18
  -1   6 -10 973.653 241.611  16
   6   1 -10 673.071 232.135   2
   6  -1  10 842.717 221.548  26
   6   1 -10 1082.37 259.431  27
   1   6  10 930.919 230.218  12
  -1   6 -10 935.922 223.015  25
   1   6  10 1086.90 235.869   6
  -1   6  -9 3392.64 423.872  23
   1   6   9 3566.52 394.420  10
  -1   6  -9 3518.93 401.702  20
  -6   1   9 3163.42 413.194  21
  -6  -1  -9 4209.54 496.209   9
   1   6   9 3436.26 415.649   8
   1   6   9 3984.11 534.188   4
  -1   6  -9 4027.01 452.163  18
  -1   6  -9 3520.33 428.843  16
   6   1  -9 3345.94 501.661   2
   6  -1   9 3186.39 508.680   3
   1   6   9 3525.14 429.027   6
   6   1  -9 3028.63 402.426  27
   1   6   9 3490.90 418.447  12
   6  -1   9 3219.46 401.978  26
  -1   6  -9 3637.46 408.998  25
   1   6   8 981.552 220.925  10
  -6   1   8 1188.76 262.261   9
  -6   1   8 646.958 256.522  21
  -1   6  -8 1060.39 239.263  20
  -6  -1  -8 1034.34 290.590   9
   1   6   8 1137.77 238.857   8
  -1   6  -8 996.803 226.127  18
  -1   6  -8 1030.15 240.516  16
   6   1  -8 1145.85 281.629   2
   6  -1   8 851.517 266.291   3
  -1   6  -8 1037.39 237.096  23
   6   1  -8 931.796 239.285  27
   1   6   8 866.044 207.089  12
   6  -1   8 749.280 208.755  26
   1   6   8 729.286 206.109   6
  -1   6  -8 911.422 208.654  25
   1   6   7 1071.65 211.454  10
  -1   6  -7 1556.70 302.776  23
  -6   1   7 1017.84 239.674   9
  -6   1   7 1137.68 270.529  21
  -1   6  -7 1421.63 266.243  20
   1   6   7 1491.33 277.276  12
  -6  -1  -7 1500.25 335.408   9
   1   6   7 1497.19 275.484   6
   1   6   7 1428.93 249.231   8
  -1   6  -7 1259.65 261.096  18
  -1   6  -7 1422.89 255.506   8
  -1   6  -7 1241.11 247.945  16
   6   1  -7 1575.83 348.205   2
  -1   6  -7 1167.17 252.656   6
   6   1  -7 1248.68 260.321  27
   6  -1   7 1162.17 254.020  26
   6  -1   7 1340.30 314.072   3
  -1   6  -7 1311.23 242.699  25
  -1   6  -6 153.372 114.021  24
   1   6   6-91.7637 102.838  24
   6  -1   6-177.546 139.464   3
   1   6   6-30.8524 109.855   6
  -1   6  -6 95.5064 97.9187  23
   1   6   6 8.03562 82.9464  12
  -6   1   6 122.308 148.999  21
  -6   1   6-3.43615 155.589   9
  -1   6  -6-128.397 90.1211  20
  -6  -1  -6 318.539 253.374   9
   1   6   6 251.385 137.509   8
  -1   6  -6 95.9177 91.7625  18
  -1   6  -6 95.9500 137.973   8
   6   1  -6-213.114 158.391   2
   1   6   6 59.4023 100.260  10
  -1   6  -6 141.083 145.395  12
  -1   6  -6 107.986 117.488   6
   6   1  -6 127.921 134.628  27
   6  -1   6-21.1012 93.2878  26
  -1   6  -6 128.614 103.084  25
  -1   6  -5 2626.02 371.856  23
   1   6   5 2910.13 347.712  10
  -1   6  -5 3069.82 346.804  20
  -6   1   5 2703.30 387.636  21
  -6   1   5 2699.15 368.458   9
  -6  -1  -5 2408.35 401.178   9
  -1   6  -5 2995.56 344.756   8
  -1   6  -5 2675.07 345.983  18
   1   6   5 3717.24 389.683   8
   6   1  -5 2103.03 415.495   2
   6   1  -5 2722.13 375.684  27
   6  -1   5 3303.35 484.628   3
  -1   6  -5 2634.06 356.898   6
   1   6   5 2897.47 378.239   6
  -1   6  -5 3166.78 367.855  12
   1   6   5 2685.35 355.843  12
  -1   6  -5 3190.61 368.949  25
  -1   6  -4 3869.50 440.105  23
   1   6   4 3479.39 388.791  10
  -6   1   4 3698.04 471.926  21
  -6   1   4 3681.27 448.680   9
  -6  -1  -4 3363.40 446.247   9
  -1   6  -4 3756.64 376.912  20
   6   1  -4 3737.27 430.612  27
  -1   6  -4 4026.20 396.415   8
  -1   6  -4 3958.95 415.310  18
   6  -1   4 3310.50 492.401   3
  -1   6  -4 3634.81 420.354   6
   1   6   4 3608.20 415.071   6
   6   1  -4 3654.95 528.890   2
  -1   6  -4 3397.46 371.776  12
   1   6   4 3554.86 392.975  12
  -1   6  -4 3634.00 391.079  25
   6  -1   3 705.000 242.491   3
  -1   6  -3 524.285 177.700  23
  -6   1   3 840.305 228.955  21
  -6   1   3 547.852 230.097   9
  -1   6  -3 428.272 135.169  20
  -1   6  -3 385.218 104.296  12
  -6  -1  -3 628.052 267.098   9
  -1   6  -3 499.549 168.950  18
  -1   6  -3 587.205 145.073   8
   6   1  -3 642.100 201.913  27
  -1   6  -3-9.67377 266.069  15
   6   1  -3 414.859 192.924   2
  -1   6  -3 387.991 156.132   6
   1   6   3 619.432 161.959  12
  -1   6  -3 476.469 164.200  25
   1   6   3 514.253 175.888   6
  -1   6  -2 2350.68 329.459  23
  -6   1   2 2095.42 343.647  21
  -6   1   2 1738.47 313.042   9
  -1   6  -2 2449.66 302.841  20
  -6  -1  -2 2613.44 407.926   9
  -1   6  -2 2369.93 307.214   8
  -1   6  -2 2090.81 305.719  18
  -1   6  -2 579.869 350.607  15
   6   1  -2 2180.97 410.543   2
  -1   6  -2 2435.66 341.916   6
   1   6   2 2216.92 327.369   6
   6   1  -2 2175.42 332.371  27
  -1   6  -2 2422.56 316.542  12
   1   6   2 2211.20 312.100  12
   6  -1   2 1998.77 379.679   2
  -1   6  -2 2068.27 294.741  25
  -1   6  -2 2737.48 440.533   1
  -1   6  -1 6865.68 540.324  23
  -6   1   1 6714.33 546.402  21
  -6   1   1 6564.17 567.538   9
  -6  -1  -1 5729.22 547.650   9
  -1   6  -1 7015.47 495.155  20
  -1   6  -1 6381.04 500.652   8
  -1   6  -1 6459.91 520.821  18
  -1   6  -1 6443.65 531.099   6
   1   6   1 5932.86 523.109   6
   6   1  -1 6140.66 546.611  27
  -1   6  -1 6401.39 510.092  12
   1   6   1 6317.04 531.727  12
   6   1  -1 6142.57 697.042   2
  -1   6  -1 6246.97 498.019  25
  -1   6  -1 7382.79 725.171   1
   6  -1   1 6303.48 682.865   2
  -1   6   0 899.799 186.212  12
  -1   6   0 748.934 199.677  23
   1   6   0 719.032 179.159  12
  -6   1   0 618.862 239.305  21
  -6   1   0 828.719 228.420   9
  -1   6   0 864.461 206.801   6
  -6  -1   0 899.750 285.996   9
  -1   6   0 1062.57 225.425   8
   6   1   0 912.623 225.841  27
   6   1   0 814.996 261.791   2
  -1   6   0 1310.56 310.407   1
   6  -1   0 1018.29 271.534   2
   6  -1   0 850.962 215.588  27
   1   6   0 943.579 224.395   6
  -1   6   0 1024.53 203.406  25
  -1   6   1 8531.89 576.343  23
  -6   1  -1 7482.78 568.772  21
  -6   1  -1 7617.26 629.527   9
  -6  -1   1 8291.25 634.895   9
  -1   6   1 7362.48 535.828   8
   6   1   1 7597.60 767.801   2
  -1   6   1 7546.07 571.655   6
   1   6  -1 8034.99 607.230   6
   6   1   1 7436.55 603.251  27
   6  -1  -1 7808.56 606.940  27
   1   6  -1 7633.07 579.935  12
  -1   6   1 7837.87 549.184  12
  -1   6   1 8048.34 758.241   1
   6  -1  -1 6425.33 679.571   2
  -1   6   1 7749.04 553.252  25
  -1   6   2 2344.61 414.107   1
  -6   1  -2 2034.35 321.438  21
   6  -1  -2 1756.42 303.835  27
  -6   1  -2 1828.14 308.060   9
  -6  -1   2 2084.52 343.328   9
  -1   6   2 2024.72 275.333   8
  -1   6   2 1824.51 356.581   4
   1   6  -2 2104.41 300.737  16
   6   1   2 1870.63 375.298   2
   6  -1  -2 1646.11 339.299   2
  -1   6   2 2129.32 308.309   6
   1   6  -2 2266.54 329.031   6
   6   1   2 1978.27 324.925  27
   1   6  -2 2163.92 316.089  12
  -1   6   2 1854.30 271.318  12
  -1   6   3-60.1671 87.9540  24
  -6   1  -3 343.579 134.145  21
  -6   1  -3-11.6011 187.837   9
  -6  -1   3 333.650 186.108   9
  -1   6   3 139.091 102.500  12
   1   6  -3 94.7208 102.559  12
  -1   6   3 199.618 110.471   6
   6   1   3 225.901 140.402  27
  -1   6   3 144.469 95.5411   8
  -1   6   3 140.245 194.676   4
   1   6  -3 298.924 135.340  16
  -1   6   3-131.832 344.179  15
   6  -1  -3 287.357 194.149   2
  -1   6   3 328.198 177.934   1
   6   1   3 155.263 148.805   2
   6  -1  -3 194.824 140.714  27
   1   6  -3 316.668 148.607   6
  -6   1  -4 3729.03 417.775  21
  -6  -1   4 3739.63 435.651   9
  -1   6   4 3633.82 390.903   8
  -1   6   4 3451.15 486.352   4
   6  -1  -4 3820.97 432.725  27
   1   6  -4 4000.52 422.322  16
  -1   6   4 684.187 392.075  15
  -1   6   4 4197.90 565.942   1
  -1   6   4 3512.61 389.059   6
   1   6  -4 3240.89 387.731   6
   1   6  -4 3412.28 402.644  12
  -1   6   4 3657.31 385.129  12
   6   1   4 3229.77 517.767   2
  -6   1  -4 3256.27 436.388   9
  -6   1  -5 3101.72 441.548   9
  -6  -1   5 3238.49 409.560   9
  -1   6   5 3099.07 358.978   8
  -1   6   5 4272.05 552.713   4
   1   6  -5 3440.24 405.942  16
  -1   6   5 606.757 295.734  15
  -1   6   5 2992.51 483.502   1
  -1   6   5 3429.42 385.563   6
   1   6  -5 3181.98 383.373   6
   6  -1  -5 3129.36 391.579  27
   1   6  -5 2911.80 373.031  12
  -1   6   5 3378.53 379.164  12
   6   1   5 3314.74 516.107   2
  -1   6   6-12.4371 100.255   6
  -6   1  -6 54.2274 182.821   9
   6   1   6-271.330 166.366   2
  -6  -1   6 222.108 156.555   9
   1   6  -6 134.280 115.707  20
  -1   6   6 113.493 148.372   1
  -1   6   6-13.3127 82.7910   8
  -1   6   6 237.579 166.956   4
   1   6  -6 151.478 137.556  16
  -1   6   6 66.4880 87.3633  12
  -1   6   6 260.263 396.115  15
  -6   1  -6 208.285 126.235   8
   6   1   6 406.920 189.265   3
   1   6  -6 161.736 137.530  12
   1   6  -6-34.2110 109.216   6
   6  -1  -6 66.4463 105.777  27
   6   1   7 1171.38 343.425   3
   6   1   7 1074.93 311.315   2
  -6   1  -7 1063.91 255.822   9
  -6  -1   7 1106.49 247.424   9
   1   6  -7 1146.98 237.405  20
   6   1   7 1101.12 204.805  19
  -1   6   7 1057.51 225.950  12
  -1   6   7 1008.57 290.581   1
  -1   6   7 1124.11 227.447   8
  -1   6   7 1371.00 325.792   4
   1   6  -7 1074.54 245.977  16
  -1   6   7 270.504 236.823  15
  -6   1  -7 1172.40 244.299   8
  -1   6   7 1321.64 252.059   6
   1   6  -7 1424.59 262.088  12
   1   6  -7 1254.76 249.046   6
   6  -1  -7 992.379 239.353  27
   6   1   8 1128.09 317.550   3
  -1   6   8 1134.89 234.602   6
   6   1   8 1357.87 350.691   2
  -6   1  -8 1157.24 264.211   9
  -6  -1   8 1727.89 318.438   9
  -1   6   8 1434.65 328.128   1
   1   6  -8 1220.58 242.607  20
   6   1   8 1122.93 210.995  19
  -1   6   8 1336.96 251.729   8
   1   6  -8 1037.12 214.338  18
  -1   6   8 1431.75 332.040   4
   1   6  -8 933.893 230.571  16
  -1   6   8 359.269 370.259  15
  -6   1  -8 788.018 210.581   8
   1   6  -8 1234.74 250.007   6
   6  -1  -8 1398.17 281.558  27
  -1   6   8 1129.86 232.630  12
  -6   1  -9 3491.71 448.517   9
   1   6  -9 3447.22 405.517  20
   6  -1  -9 3742.68 432.782  27
   6   1   9 3412.35 366.472  19
  -1   6   9 3428.22 387.631   8
  -6   1  -9 3290.93 405.927   8
  -1   6   9 4312.60 549.664   4
   1   6  -9 4152.35 424.030  18
   1   6  -9 4431.28 557.025   2
   1   6  -9 3703.42 448.569  16
  -1   6   9 4436.79 578.212   1
   6   1   9 3533.82 537.512   3
   1   6  -9 4384.92 452.954   6
  -1   6   9 4203.34 428.608   6
  -1   6   9 3630.67 400.292  12
   6   1   9 3499.67 534.406   2
  -1   6  10 1397.95 351.550   1
   1   6 -10 1113.21 285.528   2
  -6   1 -10 506.077 201.963   9
   1   6 -10 950.633 222.745  20
   1   6 -10 1404.50 259.894   6
   6   1  10 1160.02 333.652   3
   6   1  10 957.186 207.579  19
  -1   6  10 1174.67 235.523   8
   6  -1 -10 1505.55 290.962  27
   1   6 -10 974.540 235.160  18
  -1   6  10 1176.13 306.002   4
   1   6 -10 956.458 253.881  16
  -1   6  10 248.483 379.949  15
  -6   1 -10 542.107 187.098   8
  -1   6  10 1148.53 231.102   6
  -1   6  10 898.759 215.836  12
   6   1  10 1242.95 326.971   2
   6   1  11 1137.62 311.324   3
   1   6 -11 363.949 191.462   2
  -6   1 -11 900.308 231.716   9
   1   6 -11 1195.11 246.708  20
   6   1  11 1100.58 226.182  19
  -1   6  11 1130.87 248.026   8
   1   6 -11 1322.36 271.996  18
  -1   6  11 1192.26 315.891   4
   1   6 -11 1092.05 274.756  16
  -1   6  11-29.9487 459.450  15
  -6   1 -11 511.531 213.027   8
   1   6 -11 1163.72 254.818   6
  -1   6  11 1177.26 246.227  12
   6  -1 -11 1306.56 270.962  27
   6   1  11 1068.60 244.060  26
   6   1  11 705.826 298.420   2
  -1   6  11 1572.80 359.736   1
  -6   1 -12 2182.88 366.925   9
   1   6 -12 2051.14 325.860  20
   6   1  12 2481.31 315.584  19
  -1   6  12 2137.48 319.738   8
   1   6 -12 2426.85 352.061  18
   1   6 -12 2219.59 370.426  16
  -6   1 -12 1607.30 328.034   8
   1   6 -12 2481.37 349.919   6
   6  -1 -12 2077.96 334.661  27
  -1   6  12 2167.33 329.014  12
   6   1  12 2100.39 342.711  26
   1   6 -12 2127.46 428.653   2
  -6   1 -13 1979.35 354.008   9
  -6  -1  13 1929.16 376.130  21
   1   6 -13 1818.73 306.291  20
   6   1  13 2045.34 309.724  19
  -1   6  13 2147.80 335.106   8
  -1   6  13 1921.82 321.258  12
   1   6 -13 2246.57 349.827  18
   1   6 -13 2049.35 373.623  16
  -1   6  13 522.029 371.015  15
  -6   1 -13 1591.99 325.883   8
   1   6 -13 2399.72 346.001   6
   6  -1 -13 2094.01 338.357  27
   6   1  13 2288.13 357.483  26
  -6  -1  14 368.691 221.386  21
  -1   6  14 275.422 136.371  12
   1   6 -14 521.600 207.901  20
   6   1  14 364.673 158.213  19
  -1   6  14 522.772 182.860   8
  -6   1 -14 579.217 203.830   9
   1   6 -14 569.118 187.201  18
   1   6 -14 463.089 187.091  16
  -1   6  14 192.242 396.372  15
  -6   1 -14 451.037 194.566   8
  -6  -1  14 381.441 147.130  14
   6  -1 -14 593.691 188.595  27
   6   1  14 414.061 188.284  26
   6  -1 -15 2027.71 341.545  27
  -6   1 -15 1837.59 334.389   9
   1   6 -15 1882.73 340.662  20
   6   1  15 1889.44 306.594  19
  -1   6  15 2175.21 346.008   8
   1   6 -15 2036.19 346.188  18
   1   6 -15 1962.59 366.105  16
  -1   6  15 560.329 387.693  15
  -6  -1  15 1799.59 353.077  21
  -6   1 -15 1376.18 309.312   8
  -6  -1  15 1985.57 313.472  14
   6   1  15 1974.61 323.625  26
  -1   6  15 1661.56 305.265  12
   1   6 -16 1148.26 282.683  23
  -1   6  16 1062.74 258.902  12
  -6  -1  16 1006.84 299.656  21
  -6   1 -16 1061.30 275.597   9
   1   6 -16 1293.28 291.713  20
   6   1  16 1200.91 240.730  19
  -1   6  16 1110.24 256.649   8
   6  -1 -16 1023.03 233.755  27
   1   6 -16 1084.85 264.829  18
   1   6 -16 1201.74 290.100  16
  -1   6  16 10.0967 382.719  15
  -6   1 -16 865.007 257.312   8
   6   1  16 1025.73 258.499  26
  -6  -1  16 1381.13 267.144  14
   1   6 -17 1115.76 266.168  23
  -6   1 -17 886.702 264.528   9
  -6  -1  17 1185.02 325.462  21
   1   6 -17 1365.98 303.546  20
   6   1  17 1130.36 253.829  19
  -1   6  17 1096.10 251.204   8
   1   6 -17 1168.01 280.628  18
   1   6 -17 991.992 256.584  16
  -1   6  17 379.281 405.434  15
  -6   1 -17 494.844 226.072   8
   6   1  17 931.147 255.184  26
  -6  -1  17 805.047 199.955  14
   6  -1 -17 1059.68 244.064  27
  -1   6  17 918.090 252.055  12
   1   6 -18 398.802 166.920  23
  -6   1 -18 682.234 227.861   9
  -6  -1  18 640.755 237.964  21
   6   1  18 355.023 162.199  19
  -1   6  18 553.929 234.150   8
   1   6 -18 149.504 120.135  18
   1   6 -18 316.049 173.925  16
  -1   6  18 88.0685 427.131  15
  -6   1 -18 328.537 162.430   8
  -6  -1  18 485.686 180.143  14
   6  -1 -18 197.596 152.301  27
   6   1  18 465.994 193.423  26
  -1   6  18 176.484 152.268  12
   1   6 -19 901.902 244.636  23
  -6   1 -19 945.283 230.224   9
  -6  -1  19 1365.70 308.425  21
   6   1  19 1178.93 246.358  19
  -1   6  19 1304.48 282.940   8
   1   6 -19 945.311 265.980  18
   1   6 -19 1026.03 256.808  16
  -1   6  19 358.228 309.640  15
  -6   1 -19 865.121 266.025   8
  -6  -1  19 1194.66 256.343  14
   6  -1 -19 1328.46 269.442  27
   6   1  19 1224.31 280.919  26
  -1   6  19 954.998 250.834  12
   1   6 -20 3213.53 416.963  23
  -6  -1  20 2465.14 396.919  21
   6   1  20 2888.13 399.396  19
  -1   6  20 3212.22 446.585   8
   1   6 -20 2922.35 437.365  18
   1   6 -20 3035.33 428.602  16
  -6   1 -20 1828.28 361.333   8
  -6  -1  20 3234.63 412.081  14
   6  -1 -20 3291.83 428.273  27
  -1   6  20 2221.53 374.837  12
   6   1  20 2950.65 408.632  26
   1   6 -21 384.579 148.391  23
  -6  -1  21 238.121 194.430  21
   6   1  21 529.082 177.607  19
  -1   6  21 567.278 244.542   8
   1   6 -21 587.760 265.228  18
   1   6 -21 470.429 203.866  16
  -1   6  21 125.618 375.758  15
  -6   1 -21 167.626 159.440   8
  -6  -1  21 476.120 200.178  14
   6  -1 -21 590.495 187.703  27
  -1   6  21 314.118 149.020  12
   6   1  21 542.777 188.956  26
   6   1  22 628.352 225.166  26
   1   6 -22 847.838 232.212  23
  -6  -1  22 713.517 228.619  21
   6   1  22 832.066 228.345  19
  -1   6  22 1147.71 289.495   8
   1   6 -22 587.994 232.435  18
   1   6 -22 695.403 223.264  16
  -1   6  22 280.696 415.224  15
  -6   1 -22 489.587 215.549   8
  -6  -1  22 742.945 234.029  14
   6  -1 -22 770.798 239.483  27
  -1   6  22 656.339 219.265  12
   1   6 -23 996.473 249.019  23
  -6  -1  23 460.419 193.909  21
   6   1  23 694.156 213.926  19
  -1   6  23 620.547 234.537   8
   1   6 -23 495.457 215.574  18
   1   6 -23 350.779 145.999  16
  -1   6  23 243.889 315.572  15
  -6   1 -23 487.990 211.427   8
   6   1  23 709.631 221.786  26
   6  -1 -23 638.336 203.118  27
  -1   6  23 680.658 240.888  12
   1   6 -24 196.254 124.981  23
  -6  -1  24 113.197 154.753  21
   6   1  24 107.470 125.802  19
  -1   6  24 329.193 187.889   8
   1   6 -24 179.193 142.544  18
   1   6 -24 122.428 123.525  16
  -6   1 -24 72.0251 146.229   8
   6  -1 -24 139.244 139.786  27
[truncated: 237,674 more chars]
