# Supplementary material for: Crystal structure of bis­(2-{[1,1-bis­(hy­droxy­meth­yl)-2-oxidoeth­yl]imino­meth­yl}-6-meth­oxy­phenolato)manganese(IV) 0.39-hydrate
Source: Acta Crystallogr E Crystallogr Commun. 2015 Oct 10;71(Pt 11):1307–10. doi: 10.1107/S2056989015018551 (PMC4645066; doi:10.1107/S2056989015018551)
Supplement: Supplementary file 2 [file e-71-01307-Isup2.hkl]

data_I                                                                          
_shelx_title ' lv548 in P4(1)2(1)2'                                             
_shelx_refln_list_code          4                                               
_shelx_F_calc_maximum      212.22                                               
_exptl_crystal_F_000      1187.60                                               
_reflns_d_resolution_high  0.8332                                               
                                                                                
loop_                                                                           
 _space_group_symop_operation_xyz                                               
 'x, y, z'                                                                      
 '-x, -y, z+1/2'                                                                
 '-y+1/2, x+1/2, z+1/4'                                                         
 'y+1/2, -x+1/2, z+3/4'                                                         
 '-x+1/2, y+1/2, -z+1/4'                                                        
 'x+1/2, -y+1/2, -z+3/4'                                                        
 'y, x, -z'                                                                     
 '-y, -x, -z+1/2'                                                               
                                                                                
_cell_length_a     8.0953                                                       
_cell_length_b     8.0953                                                       
_cell_length_c    37.5679                                                       
_cell_angle_alpha  90.000                                                       
_cell_angle_beta   90.000                                                       
_cell_angle_gamma  90.000                                                       
                                                                                
_shelx_F_squared_multiplier     1.000                                           
                                                                                
loop_                                                                           
 _refln_index_h                                                                 
 _refln_index_k                                                                 
 _refln_index_l                                                                 
 _refln_F_squared_calc                                                          
 _refln_F_squared_meas                                                          
 _refln_F_squared_sigma                                                         
 _refln_observed_status                                                         
   1   1   0          4.50        111.06        12.08 o                         
   0   2   0       3247.14       3538.88        86.16 o                         
   1   2   0       1346.50       1294.23        30.28 o                         
   2   2   0       1552.54       1323.76        52.90 o                         
   1   3   0         85.27        104.99        10.72 o                         
   2   3   0        316.94        377.33        28.56 o                         
   3   3   0       4205.41       4107.62       156.14 o                         
   0   4   0       4807.99       4841.86       134.62 o                         
   1   4   0       2886.69       2712.68        84.55 o                         
   2   4   0         64.89         60.27        16.11 o                         
   3   4   0          9.20         12.26        16.00 o                         
   4   4   0         67.58         88.32        17.39 o                         
   1   5   0        177.95        246.95        24.33 o                         
   2   5   0        556.65        622.83        24.64 o                         
   3   5   0       1902.45       2085.30        48.05 o                         
   4   5   0       1107.30       1176.50        40.01 o                         
   5   5   0       1549.62       1854.18       122.40 o                         
   0   6   0        470.78        432.37        32.22 o                         
   1   6   0        292.12        339.20        21.68 o                         
   2   6   0       1906.70       2036.20        65.85 o                         
   3   6   0        592.12        519.14        35.95 o                         
   4   6   0         20.66         42.80        21.02 o                         
   5   6   0         15.89         -8.60        20.67 o                         
   6   6   0        503.22        406.58        50.90 o                         
   1   7   0          1.25         -0.01        14.67 o                         
   2   7   0        457.55        348.52        74.89 o                         
   3   7   0        652.77        565.50        99.23 o                         
   4   7   0        201.19        211.07        34.78 o                         
   5   7   0          7.57         21.76        20.04 o                         
   6   7   0        217.26        244.12        33.10 o                         
   0   8   0        486.94        634.66        47.92 o                         
   1   8   0         19.01         19.50        19.36 o                         
   2   8   0       1202.45       1259.68        52.17 o                         
   3   8   0          0.55         -3.28        21.44 o                         
   4   8   0         94.60         80.97        25.48 o                         
   5   8   0        165.55        117.89        22.76 o                         
   1   9   0         19.36         12.58        24.65 o                         
   2   9   0        223.54        232.28        26.08 o                         
   3   9   0          5.63         19.45        13.75 o                         
   0   1   1      19587.79      16754.79       171.67 o                         
   1   1   1       1365.26       1443.11        26.23 o                         
  -1   2   1       7779.93       7354.87        82.98 o                         
   0   2   1        106.01         48.21         9.87 o                         
   1   2   1       7679.49       7261.54        65.22 o                         
   2   2   1        354.66        215.93        17.41 o                         
  -2   3   1       4933.39       5688.16        89.70 o                         
  -1   3   1       3478.97       3686.02        65.57 o                         
   0   3   1       2218.20       2308.87        55.13 o                         
   1   3   1       2256.98       2515.77        51.28 o                         
   2   3   1       6001.66       6653.45       112.38 o                         
   3   3   1         37.40         46.47        13.94 o                         
  -3   4   1       2165.33       1992.81        88.87 o                         
  -2   4   1        293.73        254.03        31.36 o                         
  -1   4   1         53.23         14.72        13.84 o                         
   0   4   1        105.33        122.46        18.32 o                         
   1   4   1         31.28         35.72        13.50 o                         
   2   4   1        659.00        698.15        49.01 o                         
   3   4   1       2394.30       2256.47        93.75 o                         
   4   4   1          0.88          9.30        10.55 o                         
  -4   5   1       1848.59       1843.02        50.87 o                         
  -3   5   1        148.68        109.69        12.29 o                         
  -2   5   1        513.48        552.27        25.25 o                         
  -1   5   1        168.63        177.91        23.73 o                         
   0   5   1        149.22        170.65        30.13 o                         
   1   5   1        359.45        406.90        32.30 o                         
   2   5   1        391.72        428.25        20.90 o                         
   3   5   1        168.83        114.73        13.20 o                         
   4   5   1       1690.74       1717.85        51.13 o                         
   5   5   1        655.25        589.97        56.66 o                         
  -5   6   1        187.74        265.55        51.19 o                         
  -4   6   1        281.35        239.73        35.22 o                         
  -3   6   1        355.57        330.39        32.03 o                         
  -2   6   1        546.14        545.24        33.70 o                         
  -1   6   1       2655.26       2904.85        58.74 o                         
   0   6   1       1224.64       1149.61        34.62 o                         
   1   6   1       2237.90       2424.34        51.63 o                         
   2   6   1        793.27        893.01        46.75 o                         
   3   6   1        468.33        459.89        34.84 o                         
   4   6   1        428.55        451.75        42.75 o                         
   5   6   1        151.44        137.43        34.97 o                         
   6   6   1        160.87        132.40        48.95 o                         
  -6   7   1        229.83        244.38        32.77 o                         
  -5   7   1        130.95        135.42        28.38 o                         
  -4   7   1         10.57         -3.99        27.96 o                         
  -3   7   1        693.92        713.27        55.89 o                         
  -2   7   1        392.61        421.13        40.18 o                         
  -1   7   1         41.49         42.32        15.13 o                         
   0   7   1        667.67        747.90        32.88 o                         
   1   7   1         24.44         11.22        14.01 o                         
   2   7   1        346.58        350.57        39.67 o                         
   3   7   1        604.43        649.43        49.55 o                         
   4   7   1         31.47         19.04        19.72 o                         
   5   7   1        345.20        354.35        49.72 o                         
   6   7   1        113.33        124.85        25.62 o                         
  -5   8   1          4.87         10.79        15.47 o                         
  -4   8   1        221.76        190.82        31.01 o                         
  -3   8   1        253.88        244.92        30.28 o                         
  -2   8   1         98.41         69.21        18.49 o                         
  -1   8   1        400.50        446.96        35.79 o                         
   0   8   1         17.75         11.95        14.30 o                         
   1   8   1        345.81        344.53        31.71 o                         
   2   8   1         62.38         80.92        20.62 o                         
   3   8   1        181.26        161.49        24.73 o                         
   4   8   1        164.25        141.26        24.89 o                         
   5   8   1          7.43          5.53        17.62 o                         
  -3   9   1         89.48        128.54        30.80 o                         
  -2   9   1          4.75         34.34        17.32 o                         
  -1   9   1        246.55        276.44        88.07 o                         
   0   9   1        123.61         84.01        35.86 o                         
   1   9   1        215.80        266.93        60.19 o                         
   2   9   1         46.72         40.30        17.27 o                         
   3   9   1         92.66         77.20        18.34 o                         
   0   1   2      17113.81      14121.24       101.45 o                         
   1   1   2       1698.27       1910.53        30.02 o                         
  -1   2   2       6788.74       6614.90        78.60 o                         
   0   2   2      21686.71      20354.46       145.44 o                         
   1   2   2       5956.96       5731.76        55.68 o                         
   2   2   2       8718.24       7699.12        87.40 o                         
  -2   3   2       4246.92       4453.30        76.19 o                         
  -1   3   2       3593.46       3268.41        61.50 o                         
   0   3   2        473.56        522.97        27.14 o                         
   1   3   2       3675.67       3395.93        63.01 o                         
   2   3   2       4907.01       5029.03        98.45 o                         
   3   3   2       3052.86       3236.21        79.77 o                         
  -3   4   2        344.35        230.09        30.97 o                         
  -2   4   2       1451.65       1570.92        73.28 o                         
  -1   4   2        974.35        950.76        55.22 o                         
   0   4   2        164.25        218.31        22.72 o                         
   1   4   2        978.59        978.01        41.59 o                         
   2   4   2       1561.97       1583.45        72.48 o                         
   3   4   2        351.37        266.74        39.81 o                         
   4   4   2       6173.50       5956.68        81.52 o                         
  -4   5   2        120.52         84.29        14.87 o                         
  -3   5   2        181.53        187.72        15.94 o                         
  -2   5   2        323.03        337.89        21.12 o                         
  -1   5   2        645.29        658.21        36.56 o                         
   0   5   2         73.59         76.17        23.73 o                         
   1   5   2        776.94        792.63        48.72 o                         
   2   5   2        142.91        171.59        13.97 o                         
   3   5   2        204.20        236.55        19.30 o                         
   4   5   2        118.00         82.48        14.88 o                         
   5   5   2          6.79         20.88        17.75 o                         
  -5   6   2        796.26        920.10        64.92 o                         
  -4   6   2         30.82         20.65        20.44 o                         
  -3   6   2        427.93        354.02        40.19 o                         
  -2   6   2       1438.93       1422.12        52.91 o                         
  -1   6   2        745.91        752.90        31.11 o                         
   0   6   2        770.09        713.63        28.15 o                         
   1   6   2        836.50        834.27        30.60 o                         
   2   6   2       1459.52       1377.11        58.14 o                         
   3   6   2        428.36        332.25        29.11 o                         
   4   6   2        156.01        193.17        26.25 o                         
   5   6   2        911.56        997.18        72.81 o                         
   6   6   2        491.75        545.19        58.17 o                         
  -6   7   2         63.94        107.26        30.41 o                         
  -5   7   2         34.54         15.67        19.05 o                         
  -4   7   2        148.93        144.74        32.64 o                         
  -3   7   2        361.30        403.60        39.21 o                         
  -2   7   2         63.71         83.42        22.19 o                         
  -1   7   2        904.82       1009.52        41.98 o                         
   0   7   2        465.80        452.09        27.49 o                         
   1   7   2       1177.50       1279.42        46.83 o                         
   2   7   2         90.53         77.66        18.45 o                         
   3   7   2        240.64        216.70        28.10 o                         
   4   7   2        149.78        164.25        24.26 o                         
   5   7   2          2.82          4.53        22.62 o                         
   6   7   2         32.14         16.34        18.70 o                         
  -5   8   2         94.79         98.78        27.64 o                         
  -4   8   2        157.77        141.14        27.17 o                         
  -3   8   2        859.45       1010.72        88.80 o                         
  -2   8   2         41.65         55.20        17.56 o                         
  -1   8   2        215.23        221.75        25.83 o                         
   0   8   2        209.86        232.05        22.82 o                         
   1   8   2         92.88         67.32        20.29 o                         
   2   8   2         45.62         41.87        16.83 o                         
   3   8   2        654.25        703.90        57.29 o                         
   4   8   2        129.37        119.65        24.46 o                         
   5   8   2        246.69        238.19        40.48 o                         
  -3   9   2         29.35         75.93        22.16 o                         
  -2   9   2          9.53          3.89        29.05 o                         
  -1   9   2        160.71        204.76        33.38 o                         
   0   9   2        649.52        753.68       278.45 o                         
   1   9   2        221.91        312.71        41.64 o                         
   2   9   2          3.98         19.26        20.25 o                         
   3   9   2         11.07         27.07        18.07 o                         
   0   1   3       9434.26       8407.14       230.08 o                         
   1   1   3       2623.66       2994.61        47.49 o                         
  -1   2   3       2946.60       2889.59        50.94 o                         
   0   2   3       5951.35       6695.37        82.91 o                         
   1   2   3       2357.33       2308.53        43.69 o                         
   2   2   3       2749.88       2572.28        50.85 o                         
  -2   3   3       1857.37       2045.68        49.15 o                         
  -1   3   3       2172.93       2007.62        62.86 o                         
   0   3   3        882.56        690.32        32.92 o                         
   1   3   3       3375.30       3241.37        62.72 o                         
   2   3   3       1928.25       2144.02        65.58 o                         
   3   3   3       2522.01       2755.19        83.46 o                         
  -3   4   3       1006.45        919.74        59.17 o                         
  -2   4   3       2435.62       2543.64        87.00 o                         
  -1   4   3       2376.62       2411.41        98.89 o                         
   0   4   3        866.61        749.95        45.83 o                         
   1   4   3       2780.40       2843.84        67.68 o                         
   2   4   3       2668.85       2989.02        99.04 o                         
   3   4   3       1001.14        951.59        68.84 o                         
   4   4   3        116.71        117.16        14.49 o                         
  -4   5   3        881.07        875.97        37.54 o                         
  -3   5   3        902.28        857.57        34.19 o                         
  -2   5   3        464.14        469.75        23.87 o                         
  -1   5   3        266.77        222.73        22.15 o                         
   0   5   3        166.49        227.14        37.64 o                         
   1   5   3        184.70        143.72        17.62 o                         
   2   5   3        643.70        650.16        29.03 o                         
   3   5   3       1122.19       1168.67        41.51 o                         
   4   5   3        956.29        934.57        38.49 o                         
   5   5   3        673.34        697.46        46.49 o                         
  -5   6   3        110.52        137.12        29.26 o                         
  -4   6   3        269.85        270.08        39.06 o                         
  -3   6   3        335.92        305.10        31.42 o                         
  -2   6   3        483.08        513.35        31.76 o                         
  -1   6   3         68.86         65.25        12.12 o                         
   0   6   3        817.82        722.11        28.26 o                         
   1   6   3        227.55        191.56        16.12 o                         
   2   6   3        223.69        254.25        22.84 o                         
   3   6   3        332.83        265.75        35.61 o                         
   4   6   3        285.28        325.53        29.87 o                         
   5   6   3         37.69         53.07        24.82 o                         
   6   6   3         56.84         69.01        26.79 o                         
  -6   7   3         56.84         84.58        32.99 o                         
  -5   7   3        402.60        463.45        41.04 o                         
  -4   7   3         15.57         10.02        20.44 o                         
  -3   7   3        388.59        437.47        44.56 o                         
  -2   7   3       1104.41       1013.20       113.69 o                         
  -1   7   3        399.24        494.75        29.43 o                         
   0   7   3        342.90        346.54        22.04 o                         
   1   7   3        243.41        269.61        22.26 o                         
   2   7   3       1076.79       1122.00        54.37 o                         
   3   7   3        451.22        473.70        44.16 o                         
   4   7   3          2.46         23.46        18.74 o                         
   5   7   3        235.24        279.54        40.81 o                         
   6   7   3        127.03         76.97        25.46 o                         
  -5   8   3         46.02         35.90        23.24 o                         
  -4   8   3         45.40         41.12        19.58 o                         
  -3   8   3         91.43         91.47        21.06 o                         
  -2   8   3         51.72         42.65        15.61 o                         
  -1   8   3        279.09        298.14        37.10 o                         
   0   8   3        122.30        109.27        17.71 o                         
   1   8   3        319.83        281.02        32.70 o                         
   2   8   3        111.45         67.58        17.64 o                         
   3   8   3         44.48         52.14        20.17 o                         
   4   8   3         24.78         19.07        18.41 o                         
   5   8   3         40.64         33.55        19.13 o                         
  -3   9   3        266.63        256.21       107.40 o                         
  -2   9   3        162.40        179.65        23.12 o                         
  -1   9   3         59.91        126.32        29.08 o                         
   0   9   3         37.52         52.74        30.73 o                         
   1   9   3         66.12        154.43        25.22 o                         
   2   9   3        217.21        260.12        26.76 o                         
   3   9   3        204.51        177.84        25.14 o                         
   0   0   4      45035.82      45881.63       367.00 o                         
   0   1   4         73.26         60.11         7.52 o                         
   1   1   4      24212.95      21013.04       129.88 o                         
  -1   2   4      10756.76      10689.98       145.32 o                         
   0   2   4        291.29        157.84        13.71 o                         
   1   2   4       9557.88       9596.41        83.69 o                         
   2   2   4        139.19        118.46        14.58 o                         
  -2   3   4       1643.75       1741.85        56.89 o                         
  -1   3   4       2701.40       2628.95        76.29 o                         
   0   3   4        370.51        277.78        18.55 o                         
   1   3   4       2223.31       2145.79        51.63 o                         
   2   3   4       1763.75       1858.23        61.60 o                         
   3   3   4       6920.85       7204.12       136.07 o                         
  -3   4   4       1445.60       1528.36        59.72 o                         
  -2   4   4         65.94         50.26        16.34 o                         
  -1   4   4       3591.52       3857.61       112.27 o                         
   0   4   4        665.64        645.71        43.51 o                         
   1   4   4       5675.31       6216.20       106.49 o                         
   2   4   4         56.49         36.39        17.15 o                         
   3   4   4       1409.89       1468.12        58.65 o                         
   4   4   4        503.34        494.69        27.56 o                         
  -4   5   4        959.23        934.84        41.44 o                         
  -3   5   4       1581.94       1639.45        47.02 o                         
  -2   5   4         37.53         53.81        13.17 o                         
  -1   5   4        449.90        503.35        30.44 o                         
   0   5   4         39.77         28.91        14.77 o                         
   1   5   4        742.95        821.38        32.59 o                         
   2   5   4        135.85        158.64        15.10 o                         
   3   5   4       1596.52       1699.09        45.73 o                         
   4   5   4       1278.50       1208.22        45.52 o                         
   5   5   4        325.98        295.51        32.68 o                         
  -5   6   4         92.90        125.58        25.51 o                         
  -4   6   4         50.75         19.23        20.67 o                         
  -3   6   4         21.17          9.46        17.05 o                         
  -2   6   4       1117.30       1112.47        51.12 o                         
  -1   6   4       1241.99       1325.73        44.63 o                         
   0   6   4        764.46        774.87        28.30 o                         
   1   6   4       1291.93       1376.72        39.58 o                         
   2   6   4        803.80        778.51        42.37 o                         
   3   6   4         42.85         34.00        17.07 o                         
   4   6   4         50.19         43.35        15.56 o                         
   5   6   4         37.79         18.12        25.64 o                         
   6   6   4         51.70         23.75        22.82 o                         
  -6   7   4        159.44        175.36        39.79 o                         
  -5   7   4        215.21        213.76        29.48 o                         
  -4   7   4        839.45        877.54        56.08 o                         
  -3   7   4        234.12        172.46        27.80 o                         
  -2   7   4        355.21        383.07        35.52 o                         
  -1   7   4        128.54         94.60        15.35 o                         
   0   7   4        223.54        132.40        16.16 o                         
   1   7   4        126.68         75.89        16.47 o                         
   2   7   4        283.10        317.72        31.54 o                         
   3   7   4        349.65        303.92        35.78 o                         
   4   7   4        718.51        767.86        61.74 o                         
   5   7   4        179.22        201.46        36.94 o                         
   6   7   4         89.13         78.60        22.86 o                         
  -5   8   4         14.74         26.02        25.01 o                         
  -4   8   4         50.99         57.33        22.18 o                         
  -3   8   4        289.41        306.19        31.31 o                         
  -2   8   4        124.84        177.00        24.04 o                         
  -1   8   4         24.76         26.60        15.82 o                         
   0   8   4        902.13       1032.46        47.93 o                         
   1   8   4         29.75         25.27        18.51 o                         
   2   8   4         25.96         28.54        18.46 o                         
   3   8   4        271.63        292.62        27.09 o                         
   4   8   4         42.16         10.52        17.13 o                         
   5   8   4         11.97         14.42        16.94 o                         
  -3   9   4         13.10          3.12        33.53 o                         
  -2   9   4        125.71         92.05        17.16 o                         
  -1   9   4        314.16        277.48        37.07 o                         
   0   9   4          2.95         -7.09        22.43 o                         
   1   9   4        308.12        302.50        30.75 o                         
   2   9   4        158.51        151.26        22.65 o                         
   3   9   4         28.93          5.59        22.20 o                         
   0   1   5       5383.85       4544.88        47.43 o                         
   1   1   5        224.70        171.46        10.67 o                         
  -1   2   5         57.50         57.82        12.22 o                         
   0   2   5      10727.76      11129.95       108.67 o                         
   1   2   5         78.11         67.15        10.47 o                         
   2   2   5         37.84         32.78         9.63 o                         
  -2   3   5        766.86        806.45        40.14 o                         
  -1   3   5       1307.99       1484.12        53.83 o                         
   0   3   5        375.35        403.65        24.97 o                         
   1   3   5        707.03        781.66        34.48 o                         
   2   3   5       1096.45       1172.63        46.27 o                         
   3   3   5       2704.10       2925.30        88.22 o                         
  -3   4   5       2315.91       2335.97        59.39 o                         
  -2   4   5       1529.65       1450.15        66.78 o                         
  -1   4   5       3015.08       3205.81       102.92 o                         
   0   4   5       4087.13       4304.13       119.68 o                         
   1   4   5       2672.14       2837.55        81.14 o                         
   2   4   5       1675.27       1718.35        75.33 o                         
   3   4   5       2514.34       2678.42        62.04 o                         
   4   4   5         24.26         12.58        11.40 o                         
  -4   5   5        607.70        568.73        33.44 o                         
  -3   5   5        731.11        671.82        33.68 o                         
  -2   5   5        336.11        309.85        19.49 o                         
  -1   5   5        558.21        601.73        30.05 o                         
   0   5   5        296.47        292.86        24.29 o                         
   1   5   5        325.87        393.86        21.60 o                         
   2   5   5        385.07        387.37        22.47 o                         
   3   5   5        978.81        937.88        34.82 o                         
   4   5   5        801.19        816.71        36.23 o                         
   5   5   5         11.43         -9.86        17.75 o                         
  -5   6   5        147.49        162.77        27.73 o                         
  -4   6   5        246.80        213.95        31.55 o                         
  -3   6   5         66.48         42.30        15.90 o                         
  -2   6   5        133.95        128.72        16.00 o                         
  -1   6   5       1196.94       1188.83        43.86 o                         
   0   6   5        147.84        100.24        11.96 o                         
   1   6   5       1059.15       1087.57        34.04 o                         
   2   6   5        343.09        345.68        25.33 o                         
   3   6   5        136.14        128.26        22.53 o                         
   4   6   5        227.89        206.94        23.28 o                         
   5   6   5        182.34        177.84        33.13 o                         
   6   6   5        827.55        957.82        77.11 o                         
  -6   7   5        162.66        193.92        95.01 o                         
  -5   7   5        212.92        152.99        25.75 o                         
  -4   7   5         54.14         44.07        24.38 o                         
  -3   7   5        511.09        501.64        67.01 o                         
  -2   7   5        521.88        639.47        47.03 o                         
  -1   7   5         41.00         19.37        13.15 o                         
   0   7   5         50.17         39.38        15.59 o                         
   1   7   5        116.85        125.52        17.91 o                         
   2   7   5        499.27        606.44        41.08 o                         
   3   7   5        231.84        178.16        21.35 o                         
   4   7   5         96.68         78.44        21.86 o                         
   5   7   5        197.32        195.15        35.17 o                         
   6   7   5         91.33         60.87        17.97 o                         
  -5   8   5         56.20         51.39        24.28 o                         
  -4   8   5         93.04         83.07        23.64 o                         
  -3   8   5         41.04         74.98        21.05 o                         
  -2   8   5        993.41       1155.71        53.24 o                         
  -1   8   5        455.45        520.37        35.28 o                         
   0   8   5          2.27         -1.65        17.09 o                         
   1   8   5        515.84        675.02        51.51 o                         
   2   8   5        992.13       1202.66        55.92 o                         
   3   8   5         12.70         14.92        16.20 o                         
   4   8   5         44.57         54.07        18.04 o                         
   5   8   5         66.61         70.09        23.56 o                         
  -3   9   5        127.89        104.46        63.56 o                         
  -2   9   5        331.96        423.13        53.87 o                         
  -1   9   5        111.31        104.41        24.23 o                         
   0   9   5         11.86         10.70        20.17 o                         
   1   9   5        107.06        108.95        22.07 o                         
   2   9   5        342.70        380.02        37.81 o                         
   3   9   5        211.94        244.07        29.86 o                         
   0   1   6       2741.52       2549.12        40.77 o                         
   1   1   6      14086.89      13451.51        83.26 o                         
  -1   2   6       5397.44       5644.78        82.54 o                         
   0   2   6       7817.88       7565.72        88.70 o                         
   1   2   6       5295.27       5393.70        69.77 o                         
   2   2   6       1709.55       1543.18        42.12 o                         
  -2   3   6       2898.05       2898.49        70.97 o                         
  -1   3   6       1022.15       1145.63        48.31 o                         
   0   3   6       2319.24       2315.82        59.93 o                         
   1   3   6        679.14        771.33        34.87 o                         
   2   3   6       2933.27       2815.43        79.79 o                         
   3   3   6        647.04        627.24        42.84 o                         
  -3   4   6         21.81         39.29        13.19 o                         
  -2   4   6        458.53        381.54        40.26 o                         
  -1   4   6        717.58        732.96        44.37 o                         
   0   4   6         75.32         54.81        17.21 o                         
   1   4   6        714.87        725.11        42.30 o                         
   2   4   6        608.24        553.17        44.45 o                         
   3   4   6         19.24         29.77        10.71 o                         
   4   4   6       1993.65       2033.93        53.77 o                         
  -4   5   6        228.67        198.17        21.33 o                         
  -3   5   6         94.28         72.40        13.64 o                         
  -2   5   6        616.43        615.02        29.08 o                         
  -1   5   6        178.96        165.36        16.13 o                         
   0   5   6       1051.94       1076.22        39.63 o                         
   1   5   6        309.54        257.45        17.21 o                         
   2   5   6        628.98        638.48        28.80 o                         
   3   5   6        119.02        101.37        13.72 o                         
   4   5   6        211.81        183.49        19.62 o                         
   5   5   6         64.23         62.91        18.68 o                         
  -5   6   6        373.60        386.09        46.76 o                         
  -4   6   6        426.82        426.82        42.71 o                         
  -3   6   6        653.34        733.07        51.68 o                         
  -2   6   6        723.50        666.52        40.78 o                         
  -1   6   6         25.37         33.88        11.80 o                         
   0   6   6        598.24        504.57        24.18 o                         
   1   6   6         36.91         16.09         9.62 o                         
   2   6   6        558.11        511.10        32.57 o                         
   3   6   6        421.58        414.32        33.98 o                         
   4   6   6        489.99        566.04        35.38 o                         
   5   6   6        300.74        325.66        36.07 o                         
   6   6   6         85.73         80.41        29.96 o                         
  -6   7   6         53.26         26.52        46.56 o                         
  -5   7   6        308.52        230.76        37.16 o                         
  -4   7   6        126.53         87.00        21.99 o                         
  -3   7   6        261.09        229.60        34.63 o                         
  -2   7   6        395.73        400.31        32.04 o                         
  -1   7   6       1408.30       1591.87        52.10 o                         
   0   7   6       1084.63       1119.36        44.48 o                         
   1   7   6       1738.77       1973.94        66.38 o                         
   2   7   6        434.80        478.99        39.94 o                         
   3   7   6        163.30        128.84        20.68 o                         
   4   7   6        127.39         91.87        21.79 o                         
   5   7   6        262.33        215.29        47.99 o                         
   6   7   6         35.59         29.32        21.15 o                         
  -5   8   6        353.31        300.20       121.78 o                         
  -4   8   6         37.48         24.22        28.49 o                         
  -3   8   6        179.39        199.34        35.96 o                         
  -2   8   6          0.73         11.20        17.25 o                         
  -1   8   6        337.39        415.02        32.16 o                         
   0   8   6          4.86         19.72        16.44 o                         
   1   8   6        421.41        584.20        46.39 o                         
   2   8   6          3.26         27.36        15.53 o                         
   3   8   6        175.48        224.24        28.38 o                         
   4   8   6         39.73         43.86        15.66 o                         
   5   8   6        348.44        332.03        49.65 o                         
  -3   9   6        171.15        176.11        62.02 o                         
  -2   9   6         30.05         41.25        17.08 o                         
  -1   9   6        145.07        147.37        21.28 o                         
   0   9   6        356.29        463.21        45.00 o                         
   1   9   6        293.91        309.31        27.95 o                         
   2   9   6         80.13         94.77        18.32 o                         
   3   9   6        185.41        187.31        35.58 o                         
   0   1   7       5687.94       5232.26        63.85 o                         
   1   1   7        661.39        496.92        17.64 o                         
  -1   2   7      10391.45      10086.88        98.21 o                         
   0   2   7       5792.89       5326.49        58.53 o                         
   1   2   7      11270.40      10862.46       108.36 o                         
   2   2   7       4207.09       5111.18        92.61 o                         
  -2   3   7        152.69        120.44        18.92 o                         
  -1   3   7        468.83        455.97        28.06 o                         
   0   3   7        508.00        344.35        31.74 o                         
   1   3   7        360.81        372.31        25.00 o                         
   2   3   7         90.39         96.93        16.91 o                         
   3   3   7         50.55         31.60        14.07 o                         
  -3   4   7       1867.86       1957.50        62.92 o                         
  -2   4   7        249.46        261.61        34.89 o                         
  -1   4   7        546.17        572.47        40.59 o                         
   0   4   7        718.19        616.73        47.85 o                         
   1   4   7        535.65        562.90        38.40 o                         
   2   4   7         51.79         60.39        16.50 o                         
   3   4   7       1413.07       1515.06        57.70 o                         
   4   4   7        231.35        210.76        18.92 o                         
  -4   5   7        940.88        912.53        41.29 o                         
  -3   5   7        176.78        142.28        16.55 o                         
  -2   5   7        335.75        381.28        23.68 o                         
  -1   5   7       1800.61       1931.48        46.58 o                         
   0   5   7        288.24        306.62        19.53 o                         
   1   5   7       2485.11       2859.67        52.84 o                         
   2   5   7        665.92        758.82        31.07 o                         
   3   5   7        104.13        105.33        13.31 o                         
   4   5   7        707.90        704.73        35.35 o                         
   5   5   7        536.71        532.25        38.27 o                         
  -5   6   7        362.67        366.91        47.11 o                         
  -4   6   7        472.59        507.86        37.57 o                         
  -3   6   7        221.04        181.63        23.27 o                         
  -2   6   7        112.51        128.17        17.18 o                         
  -1   6   7        450.81        421.26        23.00 o                         
   0   6   7       3132.09       3465.79        59.90 o                         
   1   6   7        492.34        495.92        23.45 o                         
   2   6   7        165.77        126.10        16.29 o                         
   3   6   7         79.80         61.80        17.53 o                         
   4   6   7        483.94        556.13        34.74 o                         
   5   6   7        320.52        350.44        37.33 o                         
   6   6   7          9.10         -2.94        23.61 o                         
  -6   7   7        216.67        285.82        36.41 o                         
  -5   7   7         92.49        120.27        26.64 o                         
  -4   7   7         55.40         47.93        19.68 o                         
  -3   7   7        407.22        358.85        52.44 o                         
  -2   7   7        393.06        338.63        30.75 o                         
  -1   7   7        242.19        267.88        25.72 o                         
   0   7   7       1316.33       1529.38        50.85 o                         
   1   7   7        122.48        170.24        22.73 o                         
   2   7   7        234.22        206.24        31.20 o                         
   3   7   7        410.16        445.66        34.35 o                         
   4   7   7         96.09        134.56        22.57 o                         
   5   7   7        149.80        155.94        48.25 o                         
   6   7   7        214.24        216.78        36.00 o                         
  -5   8   7        117.94         85.00        59.78 o                         
  -4   8   7        398.58        354.50        57.75 o                         
  -3   8   7         64.77         61.22        25.01 o                         
  -2   8   7         25.43         31.50        18.14 o                         
  -1   8   7        247.26        232.28        26.86 o                         
   0   8   7        262.84        231.80        26.63 o                         
   1   8   7        314.29        365.52        36.89 o                         
   2   8   7         25.69         33.14        15.10 o                         
   3   8   7        116.38        139.55        21.62 o                         
   4   8   7        397.98        390.71        32.40 o                         
   5   8   7        143.11         56.54        33.24 o                         
  -3   9   7        175.40        159.57        48.88 o                         
  -2   9   7        111.29        130.24        30.73 o                         
  -1   9   7         51.60         91.80        19.22 o                         
   0   9   7        168.50        153.93        27.79 o                         
   1   9   7         98.66        142.96        19.88 o                         
   2   9   7        118.27        128.49        21.13 o                         
   3   9   7         87.46         84.76        23.46 o                         
   0   0   8      25005.32      21154.66       347.22 o                         
   0   1   8       5381.39       5223.92        69.62 o                         
   1   1   8        173.68        127.71        11.91 o                         
  -1   2   8       1344.63       1099.10        33.04 o                         
   0   2   8       5002.12       4879.88        58.32 o                         
   1   2   8       2442.91       2102.24        49.13 o                         
   2   2   8        650.56        671.35        35.48 o                         
  -2   3   8        990.09       1136.51        51.97 o                         
  -1   3   8        372.57        335.27        28.45 o                         
   0   3   8       2920.01       2562.11        82.68 o                         
   1   3   8        351.46        354.19        24.65 o                         
   2   3   8        886.08        992.56        44.18 o                         
   3   3   8       5715.64       5956.36       126.14 o                         
  -3   4   8        389.38        439.03        30.81 o                         
  -2   4   8        391.16        305.16        42.77 o                         
  -1   4   8       2472.51       2531.72        83.84 o                         
   0   4   8         28.00         19.83        17.83 o                         
   1   4   8       3017.15       3130.67        89.01 o                         
   2   4   8        362.29        283.17        33.40 o                         
   3   4   8        217.33        239.29        17.60 o                         
   4   4   8        104.54         94.55        14.66 o                         
  -4   5   8        388.20        372.52        29.96 o                         
  -3   5   8        363.80        367.07        26.24 o                         
  -2   5   8       1314.27       1371.38        42.70 o                         
  -1   5   8         73.99         79.84        11.23 o                         
   0   5   8       2338.27       2386.06        55.57 o                         
   1   5   8         67.53         71.45         9.33 o                         
   2   5   8       1190.91       1280.20        37.30 o                         
   3   5   8        661.98        635.27        28.30 o                         
   4   5   8        687.53        654.96        35.36 o                         
   5   5   8       1614.71       1578.19        82.97 o                         
  -5   6   8        184.24        232.22        31.34 o                         
  -4   6   8        191.73        237.17        28.00 o                         
  -3   6   8         88.45         49.07        16.31 o                         
  -2   6   8        497.34        463.88        29.18 o                         
  -1   6   8        466.83        445.61        23.71 o                         
   0   6   8       1518.81       1677.40        42.29 o                         
   1   6   8        386.52        362.15        22.13 o                         
   2   6   8        574.53        524.47        31.77 o                         
   3   6   8         40.01         42.12        14.79 o                         
   4   6   8        198.47        281.73        26.69 o                         
   5   6   8        148.35        143.14        26.25 o                         
   6   6   8        118.02        133.49        33.17 o                         
  -6   7   8        141.82        245.16        34.06 o                         
  -5   7   8         24.10          0.93        18.99 o                         
  -4   7   8        539.72        570.54        46.16 o                         
  -3   7   8        152.65         83.57        20.17 o                         
  -2   7   8        796.53        751.47        46.84 o                         
  -1   7   8        667.16        691.94        35.37 o                         
   0   7   8         13.85         29.04        13.30 o                         
   1   7   8        694.58        797.47        41.64 o                         
   2   7   8        502.88        505.25        38.05 o                         
   3   7   8        237.16        205.39        26.31 o                         
   4   7   8        696.60        801.95        55.48 o                         
   5   7   8         10.71         14.65        32.55 o                         
   6   7   8        144.73        175.71        40.23 o                         
  -5   8   8         11.58         29.89        30.59 o                         
  -4   8   8         21.87         54.59        22.46 o                         
  -3   8   8        207.14        208.82        31.66 o                         
  -2   8   8        284.84        302.85        29.11 o                         
  -1   8   8        128.68        135.91        23.35 o                         
   0   8   8        468.99        519.59        35.74 o                         
   1   8   8        103.14         97.44        23.51 o                         
   2   8   8        199.00        214.46        27.46 o                         
   3   8   8        200.98        208.73        24.16 o                         
   4   8   8         23.45         11.69        16.37 o                         
   5   8   8          9.90         -9.04        22.30 o                         
  -3   9   8         88.93         27.60        82.78 o                         
  -2   9   8         97.55         85.37        24.28 o                         
  -1   9   8         33.17          1.57        27.49 o                         
   0   9   8        198.40        303.88        40.71 o                         
   1   9   8         24.57         64.91        15.87 o                         
   2   9   8         63.31         64.05        17.68 o                         
   3   9   8        143.57        140.59        47.13 o                         
   0   1   9         54.89         46.58        10.63 o                         
   1   1   9       2061.91       2112.08        42.68 o                         
  -1   2   9       1070.52       1053.93        25.87 o                         
   0   2   9        791.74        796.21        25.17 o                         
   1   2   9        809.48        860.92        35.85 o                         
   2   2   9       2213.39       2189.21        62.72 o                         
  -2   3   9       7660.97       7872.16       159.00 o                         
  -1   3   9       8520.87       8246.20       134.98 o                         
   0   3   9       1346.31       1494.01        64.95 o                         
   1   3   9       9640.92       9563.70       151.35 o                         
   2   3   9       7994.76       8551.19       131.92 o                         
   3   3   9       2347.18       2355.50        91.28 o                         
  -3   4   9       1008.07       1051.42        39.24 o                         
  -2   4   9        171.37        161.50        27.31 o                         
  -1   4   9       3004.36       3280.36        96.93 o                         
   0   4   9        107.02         76.54        21.83 o                         
   1   4   9       3088.85       3168.01        98.89 o                         
   2   4   9         29.33         -0.38        15.76 o                         
   3   4   9        527.89        598.26        25.24 o                         
   4   4   9        288.82        290.59        19.49 o                         
  -4   5   9       1290.14       1179.99        50.10 o                         
  -3   5   9        467.15        387.92        25.65 o                         
  -2   5   9        164.42        166.19        16.95 o                         
  -1   5   9        730.84        783.69        29.31 o                         
   0   5   9        139.66        146.34        13.86 o                         
   1   5   9        643.07        683.78        25.59 o                         
   2   5   9        450.28        474.15        24.79 o                         
   3   5   9        412.34        339.03        22.74 o                         
   4   5   9       1006.31        974.23        43.28 o                         
   5   5   9         16.18         35.36        16.85 o                         
  -5   6   9         28.98         49.31        18.86 o                         
  -4   6   9        394.03        374.38        40.85 o                         
  -3   6   9        385.53        294.89        46.44 o                         
  -2   6   9        189.32        165.75        19.75 o                         
  -1   6   9       1340.94       1428.47        42.00 o                         
   0   6   9       1738.24       1891.52        46.10 o                         
   1   6   9       1233.10       1322.41        40.77 o                         
   2   6   9        311.28        269.32        22.29 o                         
   3   6   9        537.32        537.81        32.38 o                         
   4   6   9        261.25        236.58        26.27 o                         
   5   6   9        122.02         79.48        23.11 o                         
   6   6   9        185.34        227.04        37.80 o                         
  -6   7   9         78.65         69.57        21.84 o                         
  -5   7   9        132.66        122.40        26.04 o                         
  -4   7   9         49.10         36.48        17.69 o                         
  -3   7   9        187.20        180.10        26.09 o                         
  -2   7   9         73.97         83.98        19.88 o                         
  -1   7   9        405.59        505.82        35.56 o                         
   0   7   9        212.43        140.40        18.46 o                         
   1   7   9        250.80        323.09        28.55 o                         
   2   7   9        148.22        170.00        21.90 o                         
   3   7   9        369.44        436.66        40.21 o                         
   4   7   9         86.81        121.46        21.95 o                         
   5   7   9        128.21        139.21        41.80 o                         
   6   7   9         88.44         88.64        26.54 o                         
  -5   8   9        201.88        103.28        34.92 o                         
  -4   8   9        412.78        407.56        83.10 o                         
  -3   8   9         98.70        139.50        25.30 o                         
  -2   8   9        180.92        205.73        25.10 o                         
  -1   8   9        177.46        227.48        25.88 o                         
   0   8   9          1.06         37.35        17.09 o                         
   1   8   9        111.97        171.85        27.15 o                         
   2   8   9        123.66        146.07        23.48 o                         
   3   8   9         85.35        107.96        21.57 o                         
   4   8   9        393.43        471.75        36.53 o                         
   5   8   9        203.59        222.74        36.50 o                         
  -3   9   9        170.26         47.26        86.05 o                         
  -2   9   9        175.36        151.35        36.78 o                         
  -1   9   9        112.87         70.10        19.91 o                         
   0   9   9        104.05        106.32        21.79 o                         
   1   9   9        100.74         57.07        16.94 o                         
   2   9   9        116.98        172.26        19.82 o                         
   3   9   9        146.00        146.17        53.78 o                         
   0   1  10       7352.38       7704.01        96.84 o                         
   1   1  10       1598.40       1375.89        36.52 o                         
  -1   2  10       4603.09       4834.80        67.87 o                         
   0   2  10       5911.06       5596.35        68.98 o                         
   1   2  10       4293.66       4443.21        81.40 o                         
   2   2  10         48.17         28.61        11.90 o                         
  -2   3  10       3113.64       3221.33       104.15 o                         
  -1   3  10       3168.12       3625.86        91.67 o                         
   0   3  10        579.42        491.39        39.12 o                         
   1   3  10       2547.56       2886.78        73.60 o                         
   2   3  10       3325.26       3540.54        84.36 o                         
   3   3  10        226.07        238.75        32.41 o                         
  -3   4  10        489.83        488.11        26.23 o                         
  -2   4  10       6343.06       6699.96       156.08 o                         
  -1   4  10        345.09        335.02        33.60 o                         
   0   4  10       2320.74       2563.56        97.50 o                         
   1   4  10        362.09        355.91        35.47 o                         
   2   4  10       6010.65       6438.00       197.16 o                         
   3   4  10        499.52        491.53        24.19 o                         
   4   4  10        378.86        355.13        21.18 o                         
  -4   5  10        135.63        128.54        20.79 o                         
  -3   5  10         68.27         51.15        13.50 o                         
  -2   5  10       1018.21        886.41        33.21 o                         
  -1   5  10        897.90       1042.38        35.17 o                         
   0   5  10       3919.07       3967.59        57.55 o                         
   1   5  10        535.01        688.45        26.12 o                         
   2   5  10       1452.23       1376.23        40.49 o                         
   3   5  10        106.94         96.25        13.42 o                         
   4   5  10        127.10        135.25        19.38 o                         
   5   5  10         20.45          8.43        18.59 o                         
  -5   6  10        407.25        381.75        33.00 o                         
  -4   6  10        383.82        386.50        35.45 o                         
  -3   6  10         20.24          0.95        19.61 o                         
  -2   6  10          9.29         30.93        14.39 o                         
  -1   6  10        393.30        391.85        23.48 o                         
   0   6  10       1379.41       1453.45        39.63 o                         
   1   6  10        348.76        352.03        22.37 o                         
   2   6  10         99.39        100.18        20.04 o                         
   3   6  10        217.75        196.78        21.94 o                         
   4   6  10        680.46        743.97        43.37 o                         
   5   6  10        441.11        420.66        37.15 o                         
   6   6  10        140.35        182.92        54.15 o                         
  -6   7  10         82.53        113.83        21.91 o                         
  -5   7  10        282.74        274.79        34.57 o                         
  -4   7  10        135.68        113.68        26.24 o                         
  -3   7  10        134.87        116.26        22.19 o                         
  -2   7  10        220.22        219.81        41.89 o                         
  -1   7  10        236.11        213.87        28.53 o                         
   0   7  10         29.74         15.22        14.33 o                         
   1   7  10        230.21        313.38        29.28 o                         
   2   7  10        248.04        302.03        26.87 o                         
   3   7  10         98.92         75.86        18.36 o                         
   4   7  10        133.44        102.03        20.17 o                         
   5   7  10        239.48        258.58        50.44 o                         
   6   7  10         49.31         81.92        44.47 o                         
  -4   8  10         80.90         70.62        21.16 o                         
  -3   8  10       1228.83       1168.74       153.31 o                         
  -2   8  10         18.68         37.93        18.34 o                         
  -1   8  10        125.54        120.60        20.22 o                         
   0   8  10          1.71         -0.19        16.55 o                         
   1   8  10         45.56         58.71        20.71 o                         
   2   8  10         14.33          2.31        17.81 o                         
   3   8  10       1022.66       1187.75        50.30 o                         
   4   8  10         83.14         72.11        18.60 o                         
   5   8  10        147.10        136.50        64.94 o                         
  -2   9  10         99.81         80.33        25.60 o                         
  -1   9  10        289.09        281.08        45.73 o                         
   0   9  10         11.47         20.20        16.00 o                         
   1   9  10        388.11        484.25        53.85 o                         
   2   9  10        115.48        142.08        19.30 o                         
   0   1  11        594.34        599.61        29.99 o                         
   1   1  11       1293.75       1320.13        36.90 o                         
  -1   2  11        576.10        528.68        24.67 o                         
   0   2  11       1014.05        632.41        50.00 o                         
   1   2  11        868.34        830.84        37.09 o                         
   2   2  11       2712.90       3367.39        93.52 o                         
  -2   3  11       1735.57       1933.44        82.81 o                         
  -1   3  11       7948.77       8514.01       142.80 o                         
   0   3  11        820.09        951.06        54.17 o                         
   1   3  11       7878.04       8488.50       147.65 o                         
   2   3  11       2614.71       3045.97        78.96 o                         
   3   3  11         23.36         54.74        19.79 o                         
  -3   4  11        562.86        563.82        25.58 o                         
  -2   4  11       2026.42       1896.01        80.57 o                         
  -1   4  11        319.08        290.68        35.69 o                         
   0   4  11       1853.44       1898.89        85.02 o                         
   1   4  11        326.60        322.28        35.30 o                         
   2   4  11       1891.14       1723.71        81.61 o                         
   3   4  11        607.67        599.12        26.86 o                         
   4   4  11        929.64        904.84        33.97 o                         
  -4   5  11        397.15        376.32        32.02 o                         
  -3   5  11        239.60        211.27        21.24 o                         
  -2   5  11        705.95        636.71        28.10 o                         
  -1   5  11       2613.36       2574.88        55.16 o                         
   0   5  11         19.71         18.08        10.29 o                         
   1   5  11       3160.32       3300.06        58.51 o                         
   2   5  11        625.81        611.93        27.60 o                         
   3   5  11        205.20        187.93        17.67 o                         
   4   5  11        411.25        415.68        27.75 o                         
   5   5  11        275.78        308.55        34.34 o                         
  -5   6  11        142.99        126.53        22.36 o                         
  -4   6  11         17.57         38.29        18.14 o                         
  -3   6  11        234.27        226.19        28.41 o                         
  -2   6  11         81.19         47.19        17.61 o                         
  -1   6  11        368.56        392.01        26.05 o                         
   0   6  11       3061.18       3496.18        61.22 o                         
   1   6  11        129.33        150.33        15.35 o                         
   2   6  11         31.17         62.79        13.99 o                         
   3   6  11        480.07        457.71        31.12 o                         
   4   6  11         91.41        102.80        20.79 o                         
   5   6  11        153.20        147.50        26.51 o                         
   6   6  11        358.83        380.21        54.86 o                         
  -6   7  11        137.87        102.22        31.49 o                         
  -5   7  11        369.34        373.12        58.71 o                         
  -4   7  11        301.08        272.72        33.16 o                         
  -3   7  11        416.15        409.01        41.73 o                         
  -2   7  11        671.55        674.86        74.98 o                         
  -1   7  11        123.29        109.01        18.24 o                         
   0   7  11        383.67        432.52        32.33 o                         
   1   7  11        109.81         88.45        17.31 o                         
   2   7  11        863.24        939.54        45.04 o                         
   3   7  11        458.80        462.82        33.60 o                         
   4   7  11        250.79        242.49        27.22 o                         
   5   7  11        432.94        480.33        66.00 o                         
   6   7  11        104.33        115.00        34.15 o                         
  -4   8  11        363.55        372.58        66.98 o                         
  -3   8  11        354.98        360.63        33.51 o                         
  -2   8  11        123.34        124.98        25.56 o                         
  -1   8  11         71.89         72.24        18.56 o                         
   0   8  11          0.40         12.00        16.40 o                         
   1   8  11         19.81          2.97        18.69 o                         
   2   8  11         37.50         22.99        19.57 o                         
   3   8  11        320.62        329.68        27.55 o                         
   4   8  11        280.09        327.41        27.62 o                         
  -2   9  11        144.36        163.38        40.41 o                         
  -1   9  11         57.22         13.06        20.41 o                         
   0   9  11        128.19        102.23        31.75 o                         
   1   9  11         35.99         47.04        16.96 o                         
   2   9  11        147.28        183.39        21.16 o                         
   0   0  12       9564.30      10780.64       301.35 o                         
   0   1  12        389.80        452.18        28.00 o                         
   1   1  12         30.17         13.53         7.86 o                         
  -1   2  12       3981.90       3896.10        68.40 o                         
   0   2  12        192.34        247.68        22.18 o                         
   1   2  12       4268.17       4070.06        82.07 o                         
   2   2  12        520.05        523.63        39.59 o                         
  -2   3  12       2556.64       2587.11        98.85 o                         
  -1   3  12         46.72         28.33        13.98 o                         
   0   3  12       1768.48       1737.25        73.87 o                         
   1   3  12         32.62         45.92        15.23 o                         
   2   3  12       2617.47       2683.13        83.90 o                         
   3   3  12       1102.39       1106.26        66.71 o                         
  -3   4  12        502.48        469.69        22.63 o                         
  -2   4  12         73.83         62.25        14.06 o                         
  -1   4  12       5692.00       5773.17       154.80 o                         
   0   4  12       1443.46       1450.24        75.62 o                         
   1   4  12       6301.31       6689.60       150.22 o                         
   2   4  12         85.11         66.21        12.58 o                         
   3   4  12        512.43        519.74        24.87 o                         
   4   4  12        177.54        119.45        15.16 o                         
  -4   5  12         98.39        109.92        21.65 o                         
  -3   5  12        387.91        404.21        30.69 o                         
  -2   5  12        974.15       1012.55        35.77 o                         
  -1   5  12        638.84        652.35        29.27 o                         
   0   5  12        329.14        336.08        18.76 o                         
   1   5  12        641.95        656.25        26.70 o                         
   2   5  12        829.75        857.01        31.88 o                         
   3   5  12        140.57        115.30        15.56 o                         
   4   5  12        266.85        248.43        22.76 o                         
   5   5  12        461.57        400.42        39.29 o                         
  -5   6  12         37.06         38.80        16.22 o                         
  -4   6  12        108.58         86.06        21.31 o                         
  -3   6  12        193.32        189.57        29.34 o                         
  -2   6  12        736.75        760.67        42.50 o                         
  -1   6  12        925.42        824.86        37.30 o                         
   0   6  12       5027.55       5546.56        84.39 o                         
   1   6  12       1049.07        954.68        37.62 o                         
   2   6  12        548.22        543.62        32.89 o                         
   3   6  12        266.62        256.62        25.57 o                         
   4   6  12        118.82        111.19        21.68 o                         
   5   6  12         15.64         10.54        19.03 o                         
   6   6  12        372.09        413.00        45.55 o                         
  -6   7  12        161.91        180.57        53.32 o                         
  -5   7  12         28.65         12.16        21.62 o                         
  -4   7  12       1118.31       1174.50       147.98 o                         
  -3   7  12         81.15         87.39        18.52 o                         
  -2   7  12          9.23          2.04        16.95 o                         
  -1   7  12         97.95         76.22        16.59 o                         
   0   7  12         37.68         52.07        17.92 o                         
   1   7  12        114.86         94.06        16.24 o                         
   2   7  12         37.42         51.89        16.56 o                         
   3   7  12        107.05        126.36        21.31 o                         
   4   7  12       1341.95       1685.27        66.23 o                         
   5   7  12         17.98          9.63        22.00 o                         
   6   7  12        102.96        101.73        33.18 o                         
  -4   8  12         25.68         31.71        31.21 o                         
  -3   8  12         93.46         80.40        19.94 o                         
  -2   8  12        452.26        480.37        37.25 o                         
  -1   8  12         16.32         15.90        16.42 o                         
   0   8  12        132.83        131.81        19.66 o                         
   1   8  12         17.93         10.04        17.31 o                         
   2   8  12        431.50        481.51        34.29 o                         
   3   8  12         93.96         83.99        20.95 o                         
   4   8  12         32.68         44.41        22.58 o                         
  -2   9  12        203.90        228.53        36.26 o                         
  -1   9  12         41.50         54.64        14.77 o                         
   0   9  12         18.97         10.81        14.39 o                         
   1   9  12         26.47         19.67        15.10 o                         
   2   9  12        219.73        292.39        29.32 o                         
   0   1  13        126.43        117.94        17.89 o                         
   1   1  13       5424.23       5603.55        80.39 o                         
  -1   2  13       4506.93       4507.78        88.80 o                         
   0   2  13       9503.95      10517.16       137.67 o                         
   1   2  13       3563.86       3434.15        77.67 o                         
   2   2  13       1778.63       2083.30        77.72 o                         
  -2   3  13       1699.11       1504.96        77.58 o                         
  -1   3  13       4124.88       4141.91       121.74 o                         
   0   3  13       1704.46       1664.66        73.63 o                         
   1   3  13       4836.68       4897.52       117.11 o                         
   2   3  13       1436.40       1353.88        67.13 o                         
   3   3  13        693.69        522.71        39.68 o                         
  -3   4  13        186.90        170.94        14.39 o                         
  -2   4  13        424.41        345.27        25.90 o                         
  -1   4  13       1672.81       1462.49        80.19 o                         
   0   4  13       1403.09       1157.64        68.59 o                         
   1   4  13       1662.69       1581.41        75.20 o                         
   2   4  13        292.52        252.10        18.39 o                         
   3   4  13         87.67         99.93        16.46 o                         
   4   4  13       1503.97       1493.03        45.29 o                         
  -4   5  13        122.64        122.57        20.91 o                         
  -3   5  13         78.06         56.71        17.38 o                         
  -2   5  13       1688.60       1660.93        45.85 o                         
  -1   5  13       1515.59       1608.33        44.99 o                         
   0   5  13        329.94        325.09        19.51 o                         
   1   5  13       1361.04       1407.94        39.76 o                         
   2   5  13       1380.17       1382.24        39.63 o                         
   3   5  13         68.40         80.63        13.76 o                         
   4   5  13        390.86        429.04        27.77 o                         
   5   5  13         84.59         44.34        21.48 o                         
  -5   6  13        185.51        140.80        23.17 o                         
  -4   6  13        406.40        367.09        34.77 o                         
  -3   6  13        438.00        417.64        37.92 o                         
  -2   6  13       1378.66       1381.30        95.30 o                         
  -1   6  13        737.45        751.34        35.58 o                         
   0   6  13         28.98         48.33        12.83 o                         
   1   6  13        837.39        920.72        38.69 o                         
   2   6  13       1079.28       1166.08        49.28 o                         
   3   6  13        243.46        208.63        23.18 o                         
   4   6  13        631.30        626.06        39.35 o                         
   5   6  13        231.47        151.45        28.75 o                         
   6   6  13        302.12        257.91        36.73 o                         
  -6   7  13        290.63        272.62        60.50 o                         
  -5   7  13        298.34        293.36        53.20 o                         
  -4   7  13         75.84         49.82        21.47 o                         
  -3   7  13        751.34        700.49       102.23 o                         
  -2   7  13        135.79        108.46        20.21 o                         
  -1   7  13        209.33        145.54        19.32 o                         
   0   7  13        451.05        455.67        31.49 o                         
   1   7  13        312.65        267.48        30.96 o                         
   2   7  13        205.80        192.63        24.66 o                         
   3   7  13        955.82       1077.45        49.57 o                         
   4   7  13        113.07        120.32        20.79 o                         
   5   7  13        182.03        175.62        35.49 o                         
   6   7  13        340.85        324.78        42.99 o                         
  -4   8  13        316.74        284.32        49.53 o                         
  -3   8  13         57.92         45.82        18.03 o                         
  -2   8  13         10.67         27.97        17.74 o                         
  -1   8  13        134.39        174.56        25.33 o                         
   0   8  13          7.64          4.93        14.51 o                         
   1   8  13         73.99         84.65        22.89 o                         
   2   8  13         52.22         28.97        16.90 o                         
   3   8  13         34.10         52.74        17.07 o                         
   4   8  13        201.56        235.29        27.14 o                         
  -2   9  13        170.41        123.19        70.74 o                         
  -1   9  13         29.78         59.03        24.57 o                         
   0   9  13          9.56         23.69        14.80 o                         
   1   9  13         46.43         48.48        17.84 o                         
   2   9  13        250.40        266.17        47.04 o                         
   0   1  14       1273.14       1504.55        53.25 o                         
   1   1  14       1812.51       1773.04        47.45 o                         
  -1   2  14       8351.17       8838.46       185.97 o                         
   0   2  14         12.16         24.13        11.65 o                         
   1   2  14       8239.69       8506.36       125.23 o                         
   2   2  14        459.87        437.86        38.42 o                         
  -2   3  14        975.99        861.40        61.50 o                         
  -1   3  14          3.27          6.78        19.21 o                         
   0   3  14       1833.19       1651.89        75.07 o                         
   1   3  14         56.82         68.85        18.47 o                         
   2   3  14       1019.27        962.64        69.12 o                         
   3   3  14          5.82         27.28        12.64 o                         
  -3   4  14          1.38          7.64        11.48 o                         
  -2   4  14       1814.60       1924.51        52.11 o                         
  -1   4  14          4.29         16.16        12.98 o                         
   0   4  14        923.13        965.24        63.82 o                         
   1   4  14          5.59         15.23        11.55 o                         
   2   4  14       2293.09       2453.83        52.58 o                         
   3   4  14          4.42         13.78        11.48 o                         
   4   4  14         99.20         94.97        14.81 o                         
  -4   5  14        369.60        372.94        32.40 o                         
  -3   5  14         24.11          3.77        15.69 o                         
  -2   5  14       3487.27       3511.38        68.27 o                         
  -1   5  14        982.59       1031.93        35.27 o                         
   0   5  14       3120.95       3196.19        55.29 o                         
   1   5  14        899.46        940.65        32.81 o                         
   2   5  14       2991.20       2929.45        59.81 o                         
   3   5  14         50.89         35.75        15.15 o                         
   4   5  14        392.57        390.52        26.05 o                         
   5   5  14          2.10        -11.45        19.27 o                         
  -5   6  14        115.94        106.59        19.71 o                         
  -4   6  14        248.01        215.47        27.84 o                         
  -3   6  14        898.53        913.77        62.57 o                         
  -2   6  14         60.96         49.39        17.73 o                         
  -1   6  14        180.58        165.97        19.20 o                         
   0   6  14        289.34        226.43        20.21 o                         
   1   6  14        242.72        224.16        21.17 o                         
   2   6  14         10.21         16.93        15.24 o                         
   3   6  14        543.16        593.07        36.35 o                         
   4   6  14        323.97        376.93        30.61 o                         
   5   6  14        183.85        142.83        27.80 o                         
   6   6  14        230.43        199.88        29.85 o                         
  -5   7  14        447.10        378.93        41.08 o                         
  -4   7  14         37.75         39.30        22.67 o                         
  -3   7  14        123.19         76.37        27.01 o                         
  -2   7  14        368.93        344.13        42.50 o                         
  -1   7  14        537.00        610.01        35.76 o                         
   0   7  14         38.46          4.51        14.76 o                         
   1   7  14        824.04        956.43        43.72 o                         
   2   7  14        369.22        439.95        33.53 o                         
   3   7  14        196.85        181.88        24.75 o                         
   4   7  14         40.71         49.23        21.23 o                         
   5   7  14        471.35        470.01        46.38 o                         
   6   7  14        211.56        253.37        89.90 o                         
  -4   8  14         62.11         70.56        18.16 o                         
  -3   8  14        284.20        248.17        40.69 o                         
  -2   8  14         36.27         53.06        20.34 o                         
  -1   8  14          1.10         22.82        18.67 o                         
   0   8  14          3.10        -11.60        15.58 o                         
   1   8  14         24.52          6.77        16.87 o                         
   2   8  14         49.02         55.18        17.54 o                         
   3   8  14        301.61        389.81        29.51 o                         
   4   8  14         83.08        120.59        23.29 o                         
  -1   9  14        130.40        151.92        33.85 o                         
   0   9  14          8.08         19.15        16.54 o                         
   1   9  14         74.16         90.50        20.59 o                         
   2   9  14        111.47        118.18        41.69 o                         
   0   1  15        260.99        363.35        28.91 o                         
   1   1  15         21.36          6.77        11.26 o                         
  -1   2  15       1604.30       1435.46        78.89 o                         
   0   2  15         24.79         59.79        16.11 o                         
   1   2  15       1144.83       1026.12        45.57 o                         
   2   2  15        867.13       1004.09        58.02 o                         
  -2   3  15        256.33        257.59        35.82 o                         
  -1   3  15       3151.49       3186.41       112.15 o                         
   0   3  15       1021.47        974.14        58.60 o                         
   1   3  15       2461.43       2515.23        86.79 o                         
   2   3  15         80.83        113.03        28.21 o                         
   3   3  15        874.62        813.38        35.42 o                         
  -3   4  15        614.26        636.86        28.77 o                         
  -2   4  15        563.44        545.12        26.72 o                         
  -1   4  15       1630.00       1578.42        48.76 o                         
   0   4  15       3756.28       4288.47        77.80 o                         
   1   4  15       1331.52       1328.16        39.05 o                         
   2   4  15        587.19        571.63        25.56 o                         
   3   4  15        821.59        815.80        36.84 o                         
   4   4  15        488.98        471.86        27.57 o                         
  -4   5  15        664.42        622.54        40.78 o                         
  -3   5  15         18.58         -2.32        15.07 o                         
  -2   5  15       1180.90       1127.16        41.44 o                         
  -1   5  15       2255.34       2231.19        51.12 o                         
   0   5  15        992.62        993.79        30.96 o                         
   1   5  15       2506.17       2458.48        54.96 o                         
   2   5  15        787.80        792.00        34.72 o                         
   3   5  15         60.24         59.08        13.46 o                         
   4   5  15       1142.33       1146.61        46.64 o                         
   5   5  15          7.81         17.29        21.11 o                         
  -5   6  15        323.65        260.37        30.04 o                         
  -4   6  15        230.18        234.62        28.95 o                         
  -3   6  15        128.29        120.52        28.42 o                         
  -2   6  15       1082.74       1101.50        57.11 o                         
  -1   6  15        669.74        694.09        34.83 o                         
   0   6  15        340.14        399.82        27.32 o                         
   1   6  15        351.84        408.62        26.97 o                         
   2   6  15        993.89       1003.77        46.53 o                         
   3   6  15        246.66        290.42        27.77 o                         
   4   6  15        403.54        479.53        32.71 o                         
   5   6  15        284.24        251.99        35.37 o                         
   6   6  15        239.24        240.53        34.87 o                         
  -5   7  15         55.96         16.54        35.03 o                         
  -4   7  15        189.31        173.78        32.40 o                         
  -3   7  15        124.75         69.01        22.15 o                         
  -2   7  15        114.54         81.36        22.58 o                         
  -1   7  15         56.21         51.95        15.74 o                         
   0   7  15         32.50         28.11        16.77 o                         
   1   7  15         12.95         -0.24        13.59 o                         
   2   7  15        195.28        213.10        24.21 o                         
   3   7  15        101.99         92.43        17.55 o                         
   4   7  15        132.83        130.36        21.47 o                         
   5   7  15         39.45         61.65        32.85 o                         
  -4   8  15        413.23        482.81       114.86 o                         
  -3   8  15        188.45        163.81        38.07 o                         
  -2   8  15         91.07         74.94        26.99 o                         
  -1   8  15        254.79        276.56        30.32 o                         
   0   8  15         31.23         60.46        17.62 o                         
   1   8  15        205.22        187.28        24.39 o                         
   2   8  15         44.49         38.58        18.13 o                         
   3   8  15        218.58        229.44        23.36 o                         
   4   8  15        392.51        485.21        47.86 o                         
  -1   9  15          7.06          5.58        21.68 o                         
   0   9  15         48.02         48.36        26.54 o                         
   1   9  15         36.93         57.01        18.00 o                         
   0   0  16        353.18        380.66        53.07 o                         
   0   1  16        230.40        251.09        24.80 o                         
   1   1  16        676.12        902.59        53.05 o                         
  -1   2  16       2231.84       2254.87       101.64 o                         
   0   2  16       2295.20       2716.77        78.56 o                         
   1   2  16       1803.65       1694.66        67.80 o                         
   2   2  16        276.11        310.45        35.25 o                         
  -2   3  16        924.16        773.01        60.61 o                         
  -1   3  16       2125.22       2156.35        94.81 o                         
   0   3  16          2.55         -3.93        16.13 o                         
   1   3  16       2067.10       2195.05        94.12 o                         
   2   3  16        912.49        855.61        68.63 o                         
   3   3  16       2343.21       2510.56        54.13 o                         
  -3   4  16        203.99        190.92        19.07 o                         
  -2   4  16        260.71        245.75        17.88 o                         
  -1   4  16       3024.71       3234.89        67.04 o                         
   0   4  16        182.09        194.20        17.92 o                         
   1   4  16       2994.76       3259.60        65.78 o                         
   2   4  16        277.82        280.89        19.35 o                         
   3   4  16         92.32         57.46        13.89 o                         
   4   4  16        726.43        793.65        38.32 o                         
  -4   5  16        248.04        250.93        27.72 o                         
  -3   5  16       1504.35       1336.34        74.66 o                         
  -2   5  16        675.78        731.35        35.61 o                         
  -1   5  16        340.67        344.76        21.94 o                         
   0   5  16          8.25         15.35         9.05 o                         
   1   5  16        197.40        206.51        18.24 o                         
   2   5  16        732.34        762.43        34.20 o                         
   3   5  16       1531.77       1422.39        51.00 o                         
   4   5  16        298.06        329.75        26.62 o                         
   5   5  16        245.84        236.16        31.23 o                         
  -5   6  16         65.69         41.88        18.37 o                         
  -4   6  16        158.86        157.65        24.70 o                         
  -3   6  16         27.12         17.85        19.06 o                         
  -2   6  16        223.59        258.99        30.72 o                         
  -1   6  16        416.80        406.85        27.19 o                         
   0   6  16        129.01        104.06        16.74 o                         
   1   6  16        279.95        242.80        22.25 o                         
   2   6  16         97.61        119.43        19.51 o                         
   3   6  16          5.83         12.16        15.52 o                         
   4   6  16        156.11        131.46        21.67 o                         
   5   6  16         88.15         42.89        20.93 o                         
   6   6  16         36.71         76.27        29.99 o                         
  -5   7  16         36.00         24.14        19.45 o                         
  -4   7  16        644.57        608.76       102.16 o                         
  -3   7  16        148.43         66.96        19.41 o                         
  -2   7  16        273.94        310.33        32.62 o                         
  -1   7  16         25.78         27.02        17.08 o                         
   0   7  16         73.74        109.03        21.01 o                         
   1   7  16         37.39         46.94        14.71 o                         
   2   7  16        316.18        295.10        22.45 o                         
   3   7  16        100.44         88.18        17.20 o                         
   4   7  16        625.05        718.56        40.69 o                         
   5   7  16         64.95         82.27        26.42 o                         
  -4   8  16        144.81        172.81        32.73 o                         
  -3   8  16         88.00         79.80        19.57 o                         
  -2   8  16        291.86        283.36        28.26 o                         
  -1   8  16         51.95         81.36        20.37 o                         
   0   8  16        228.24        331.53        29.93 o                         
   1   8  16         58.76         18.15        15.80 o                         
   2   8  16        319.86        388.16        30.66 o                         
   3   8  16         90.41         82.36        16.20 o                         
   4   8  16        130.49        128.55        27.64 o                         
   0   9  16          0.29          4.82        30.45 o                         
   0   1  17       2656.05       2962.43        80.60 o                         
   1   1  17        292.21        273.85        31.26 o                         
  -1   2  17        243.74        292.73        40.27 o                         
   0   2  17        662.74        741.92        43.96 o                         
   1   2  17        605.57        621.79        47.31 o                         
   2   2  17       1589.33       1621.24        90.30 o                         
  -2   3  17        953.61        903.10        56.86 o                         
  -1   3  17       1571.88       1664.53        85.36 o                         
   0   3  17         83.32         31.70        16.87 o                         
   1   3  17       2160.79       2383.80       100.71 o                         
   2   3  17       1101.73       1117.69        59.57 o                         
   3   3  17       1269.64       1142.28        37.32 o                         
  -3   4  17        578.19        607.46        31.00 o                         
  -2   4  17         57.77         30.89        10.87 o                         
  -1   4  17        682.76        682.41        29.72 o                         
   0   4  17       3156.14       3277.26        63.33 o                         
   1   4  17        635.92        660.28        30.19 o                         
   2   4  17         12.64         -5.99        13.87 o                         
   3   4  17        859.56        876.25        39.56 o                         
   4   4  17        114.82        134.81        21.93 o                         
  -4   5  17        531.26        483.13        36.97 o                         
  -3   5  17        740.43        690.06        47.53 o                         
  -2   5  17        318.81        300.26        21.87 o                         
  -1   5  17       1154.34       1227.14        39.20 o                         
   0   5  17        634.21        552.79        23.78 o                         
   1   5  17       1119.93       1147.47        40.25 o                         
   2   5  17        574.62        631.93        31.52 o                         
   3   5  17        489.32        473.41        30.87 o                         
   4   5  17        388.30        399.96        30.61 o                         
   5   5  17        202.68        174.30        23.94 o                         
  -5   6  17        123.13        117.05        23.17 o                         
  -4   6  17        331.21        270.34        29.45 o                         
  -3   6  17        326.70        274.80        32.85 o                         
  -2   6  17        731.34        732.74        46.66 o                         
  -1   6  17        334.26        372.15        26.17 o                         
   0   6  17        166.43        202.87        23.09 o                         
   1   6  17        649.53        721.36        35.40 o                         
   2   6  17        658.28        719.22        39.95 o                         
   3   6  17        200.12        210.92        23.36 o                         
   4   6  17        313.78        312.07        30.24 o                         
   5   6  17         77.52         45.45        22.60 o                         
   6   6  17          7.91         25.20        16.95 o                         
  -5   7  17        211.02        205.48        41.06 o                         
  -4   7  17          5.65         40.11        19.00 o                         
  -3   7  17         31.75         43.67        21.03 o                         
  -2   7  17        333.06        340.05        36.72 o                         
  -1   7  17         28.07         31.96        15.75 o                         
   0   7  17        106.86         88.97        18.92 o                         
   1   7  17         55.75         47.90        17.35 o                         
   2   7  17        289.09        276.24        26.48 o                         
   3   7  17         66.53         68.38        16.42 o                         
   4   7  17          1.85         27.93        16.50 o                         
   5   7  17        204.26        119.72        34.15 o                         
  -4   8  17        379.72        519.36       266.34 o                         
  -3   8  17        190.66        196.41        24.73 o                         
  -2   8  17         54.53         57.02        18.48 o                         
  -1   8  17        153.41        165.23        22.29 o                         
   0   8  17        431.86        473.40        40.48 o                         
   1   8  17         97.42         94.88        21.22 o                         
   2   8  17         21.30         25.29        19.88 o                         
   3   8  17        195.44        197.64        22.27 o                         
   4   8  17        386.20        488.16        77.46 o                         
   0   1  18         63.83         74.23        17.20 o                         
   1   1  18       1760.94       1770.53        76.29 o                         
  -1   2  18       3005.30       2893.49       119.87 o                         
   0   2  18         16.25         25.28        15.10 o                         
   1   2  18       3155.32       3123.96       104.69 o                         
   2   2  18        243.51        193.21        35.51 o                         
  -2   3  18        958.29       1089.20        56.14 o                         
  -1   3  18        189.64        161.34        30.13 o                         
   0   3  18        736.52        736.97        62.36 o                         
   1   3  18        154.14        155.67        36.35 o                         
   2   3  18       1307.83       1499.27        53.15 o                         
   3   3  18         69.56         52.40        16.01 o                         
  -3   4  18        812.15        722.74        35.83 o                         
  -2   4  18        643.82        649.88        28.73 o                         
  -1   4  18         44.39         44.39        12.48 o                         
   0   4  18          9.33         33.81        11.06 o                         
   1   4  18         39.75         40.01        13.69 o                         
   2   4  18        751.80        732.49        32.22 o                         
   3   4  18        762.79        732.20        37.07 o                         
   4   4  18        176.34        118.78        21.12 o                         
  -4   5  18         53.75         69.88        18.89 o                         
  -3   5  18         52.72         33.24        17.80 o                         
  -2   5  18       2130.01       2055.30        67.94 o                         
  -1   5  18        786.06        823.67        32.79 o                         
   0   5  18       2714.20       2835.45        54.40 o                         
   1   5  18        780.85        823.81        34.48 o                         
   2   5  18       2534.52       2585.75        63.98 o                         
   3   5  18         89.76         75.26        17.80 o                         
   4   5  18         64.33         63.83        17.65 o                         
   5   5  18        173.33        168.33        22.95 o                         
  -5   6  18        113.34        117.70        24.22 o                         
  -4   6  18        399.63        349.33        43.08 o                         
  -3   6  18        466.39        430.69        55.91 o                         
  -2   6  18        329.29        336.82        34.38 o                         
  -1   6  18        136.71        134.12        18.38 o                         
   0   6  18         93.27        166.34        21.08 o                         
   1   6  18        116.49        131.91        18.75 o                         
   2   6  18        174.67        162.09        21.87 o                         
   3   6  18        669.39        738.47        40.57 o                         
   4   6  18        267.94        290.51        28.61 o                         
   5   6  18        276.92        236.38        28.93 o                         
   6   6  18        149.25        154.53        27.83 o                         
  -5   7  18        281.16        160.80        46.60 o                         
  -4   7  18         81.45         84.36        24.80 o                         
  -3   7  18         57.58         28.71        18.52 o                         
  -2   7  18         73.33         69.73        24.27 o                         
  -1   7  18        462.25        420.08        32.49 o                         
   0   7  18          4.17         -3.21        14.87 o                         
   1   7  18        290.14        240.22        27.48 o                         
   2   7  18         92.83         96.80        16.88 o                         
   3   7  18         17.17         46.55        16.68 o                         
   4   7  18         75.49         46.00        17.11 o                         
   5   7  18        333.83        283.19        28.93 o                         
  -3   8  18        425.76        417.20        78.88 o                         
  -2   8  18         45.88         36.60        16.10 o                         
  -1   8  18         23.87         14.58        17.48 o                         
   0   8  18          1.95         15.30        18.26 o                         
   1   8  18         82.63         57.04        19.88 o                         
   2   8  18         37.33         28.26        15.35 o                         
   3   8  18        291.21        354.13        32.15 o                         
   0   1  19         41.00         28.20        15.03 o                         
   1   1  19       5265.00       5634.03       120.36 o                         
  -1   2  19        853.90        771.06        65.33 o                         
   0   2  19        911.57       1031.09        70.85 o                         
   1   2  19       1321.81       1272.53        69.42 o                         
   2   2  19        227.36        195.20        33.27 o                         
  -2   3  19         18.93         18.75        12.73 o                         
  -1   3  19       1668.15       1729.61        64.37 o                         
   0   3  19       1242.25       1310.78        77.31 o                         
   1   3  19       1997.83       2043.22        69.10 o                         
   2   3  19         31.26         25.73        12.16 o                         
   3   3  19        732.68        640.60        32.47 o                         
  -3   4  19        659.02        681.93        35.46 o                         
  -2   4  19        245.02        236.31        19.81 o                         
  -1   4  19       1365.67       1334.42        46.02 o                         
   0   4  19       1582.42       1661.46        47.93 o                         
   1   4  19       1177.62       1154.17        36.99 o                         
   2   4  19        254.62        213.66        18.42 o                         
   3   4  19        800.33        840.42        38.03 o                         
   4   4  19        171.06        140.43        23.11 o                         
  -4   5  19         65.72         48.51        19.86 o                         
  -3   5  19        132.55        115.94        24.05 o                         
  -2   5  19        954.63        956.49        53.46 o                         
  -1   5  19       1044.78       1017.92        37.87 o                         
   0   5  19        116.51         80.00        12.40 o                         
   1   5  19       1180.14       1217.77        42.27 o                         
   2   5  19        887.99        881.91        45.66 o                         
   3   5  19         42.62         37.49        16.11 o                         
   4   5  19          4.35        -12.06        15.72 o                         
   5   5  19        690.81        655.93        45.26 o                         
  -5   6  19        400.65        396.55        34.90 o                         
  -4   6  19         59.48         60.45        18.58 o                         
  -3   6  19        257.19        207.72        39.61 o                         
  -2   6  19        627.82        587.69        49.94 o                         
  -1   6  19        371.04        404.79        27.54 o                         
   0   6  19         34.86         24.75        16.14 o                         
   1   6  19        436.59        438.36        27.58 o                         
   2   6  19        798.26        860.98        43.95 o                         
   3   6  19        138.84        121.59        19.57 o                         
   4   6  19         32.52         29.99        16.35 o                         
   5   6  19        389.50        427.48        39.77 o                         
   6   6  19        444.44        401.58        38.64 o                         
  -5   7  19         34.76         23.56        19.57 o                         
  -4   7  19        107.35        125.87        23.11 o                         
  -3   7  19        469.87        328.85        71.91 o                         
  -2   7  19         87.35        123.78        22.03 o                         
  -1   7  19         56.03         49.17        15.75 o                         
   0   7  19        508.78        458.80        31.54 o                         
   1   7  19         14.27        -10.15        15.49 o                         
   2   7  19         59.75         76.34        16.56 o                         
   3   7  19        419.40        468.54        34.83 o                         
   4   7  19         85.52         78.87        18.09 o                         
   5   7  19         69.51         21.07        16.66 o                         
  -3   8  19         38.89         35.63        14.81 o                         
  -2   8  19        168.93        178.02        32.89 o                         
  -1   8  19        135.26        101.46        18.13 o                         
   0   8  19        116.93        108.05        20.36 o                         
   1   8  19        105.05         42.49        19.55 o                         
   2   8  19        123.70        141.43        27.58 o                         
   3   8  19         77.89         79.01        16.86 o                         
   0   0  20       1303.00       1214.40       128.95 o                         
   0   1  20        105.24         76.68        16.82 o                         
   1   1  20         11.85         45.46        19.16 o                         
  -1   2  20       4912.48       5133.17       144.66 o                         
   0   2  20        125.83        126.57        25.59 o                         
   1   2  20       4158.42       4478.51       130.67 o                         
   2   2  20        997.67       1083.53        54.41 o                         
  -2   3  20       1478.56       1425.01        51.60 o                         
  -1   3  20        105.03         89.46        16.76 o                         
   0   3  20          4.59         17.70        16.03 o                         
   1   3  20         19.60         19.29        13.49 o                         
   2   3  20       1305.64       1284.88        43.16 o                         
   3   3  20       1493.15       1506.29        52.76 o                         
  -3   4  20        192.83        147.74        19.31 o                         
  -2   4  20         48.31         49.22        13.24 o                         
  -1   4  20       1519.42       1643.26        52.10 o                         
   0   4  20        193.17        269.76        21.08 o                         
   1   4  20       1115.28       1166.50        40.82 o                         
   2   4  20         40.15         36.84        11.56 o                         
   3   4  20        141.20         99.57        20.21 o                         
   4   4  20          0.91          9.84        16.86 o                         
  -4   5  20        295.44        240.84        29.60 o                         
  -3   5  20        252.05        240.27        30.16 o                         
  -2   5  20         65.93         85.92        19.91 o                         
  -1   5  20        936.12        976.94        45.32 o                         
   0   5  20        398.99        379.79        24.77 o                         
   1   5  20        783.01        812.76        41.93 o                         
   2   5  20        150.25        126.52        20.90 o                         
   3   5  20        732.04        721.95        40.22 o                         
   4   5  20        237.26        207.01        23.91 o                         
   5   5  20        156.79        180.53        25.98 o                         
  -5   6  20         29.37         61.73        19.18 o                         
  -4   6  20         99.51         91.70        22.41 o                         
  -3   6  20        182.63        158.44        30.60 o                         
  -2   6  20         28.52         43.89        17.78 o                         
  -1   6  20       1079.75       1080.14        46.23 o                         
   0   6  20       1896.76       2028.62        62.63 o                         
   1   6  20        782.33        749.54        40.12 o                         
   2   6  20          6.35         30.71        16.25 o                         
   3   6  20        160.68        180.45        20.74 o                         
   4   6  20         93.31        109.72        19.68 o                         
   5   6  20         67.59         70.43        20.77 o                         
   6   6  20        377.71        358.66        41.92 o                         
  -5   7  20         12.60         -6.52        20.60 o                         
  -4   7  20        858.69        844.67       150.60 o                         
  -3   7  20        422.20        288.01        55.77 o                         
  -2   7  20         51.33         62.07        17.99 o                         
  -1   7  20         21.15         17.42        15.25 o                         
   0   7  20          9.87          2.36        14.91 o                         
   1   7  20         14.00         21.15        15.54 o                         
   2   7  20         27.77          8.50        13.30 o                         
   3   7  20        342.34        329.90        30.19 o                         
   4   7  20        726.15        811.75        39.38 o                         
   5   7  20          5.75          6.68        30.39 o                         
  -3   8  20         45.21         36.45        18.01 o                         
  -2   8  20        143.11        164.56        23.64 o                         
  -1   8  20         29.17         18.16        25.67 o                         
   0   8  20        319.64        565.23        44.30 o                         
   1   8  20         41.32         66.02        21.91 o                         
   2   8  20        169.38        198.15        24.19 o                         
   3   8  20         39.25         21.23        18.33 o                         
   0   1  21       1203.87       1369.90        57.20 o                         
   1   1  21        443.30        409.43        40.65 o                         
  -1   2  21        550.87        553.95        49.06 o                         
   0   2  21         38.74          2.34        21.14 o                         
   1   2  21        497.42        446.96        50.36 o                         
   2   2  21       2017.27       2438.74        74.17 o                         
  -2   3  21        460.73        539.21        32.84 o                         
  -1   3  21       1485.20       1540.84        53.14 o                         
   0   3  21         54.24         36.58        13.19 o                         
   1   3  21       1460.82       1531.61        45.34 o                         
   2   3  21        268.78        319.18        24.58 o                         
   3   3  21          7.40          5.59        22.53 o                         
  -3   4  21        147.03        128.25        21.52 o                         
  -2   4  21        337.75        310.04        23.16 o                         
  -1   4  21         81.49         89.60        16.21 o                         
   0   4  21        927.47        878.88        37.86 o                         
   1   4  21         25.02         30.40        12.74 o                         
   2   4  21        494.72        503.15        28.12 o                         
   3   4  21        269.56        242.93        25.50 o                         
   4   4  21       1148.51       1074.02        67.63 o                         
  -4   5  21        437.77        416.43        37.13 o                         
  -3   5  21       1583.19       1608.33        91.94 o                         
  -2   5  21        109.57        118.85        22.08 o                         
  -1   5  21        617.09        601.53        33.78 o                         
   0   5  21        559.73        447.28        28.49 o                         
   1   5  21        871.25        799.16        45.29 o                         
   2   5  21        175.04        152.52        23.12 o                         
   3   5  21       1423.13       1582.76        61.28 o                         
   4   5  21        431.13        481.28        33.14 o                         
   5   5  21         29.27         62.22        22.06 o                         
  -5   6  21         70.73         72.99        23.75 o                         
  -4   6  21         81.33         60.72        18.79 o                         
  -3   6  21        142.16         82.96        24.05 o                         
  -2   6  21        117.19        139.84        25.99 o                         
  -1   6  21        175.08        156.27        20.66 o                         
   0   6  21        761.30        770.76        41.15 o                         
   1   6  21        121.07         98.41        18.43 o                         
   2   6  21         18.93         34.01        17.06 o                         
   3   6  21         43.78         28.57        15.60 o                         
   4   6  21        123.57         98.68        19.32 o                         
   5   6  21         51.94         46.51        17.55 o                         
   6   6  21         50.89         51.72        24.52 o                         
  -4   7  21        198.77        180.73        40.65 o                         
  -3   7  21        288.31        172.52        43.16 o                         
  -2   7  21        388.05        430.72        33.55 o                         
  -1   7  21         57.83         66.51        18.50 o                         
   0   7  21        582.20        582.11        35.90 o                         
   1   7  21         82.68         88.43        17.10 o                         
   2   7  21        321.87        371.84        28.27 o                         
   3   7  21        189.45        198.08        21.10 o                         
   4   7  21        211.52        233.93        24.61 o                         
  -3   8  21        101.37        118.39        42.97 o                         
  -2   8  21         28.89         21.16        26.76 o                         
  -1   8  21         38.47         38.86        25.85 o                         
   0   8  21         20.18         39.70        18.65 o                         
   1   8  21         46.46         50.95        21.07 o                         
   2   8  21         44.45         74.04        18.61 o                         
   3   8  21        145.42        122.21        84.16 o                         
   0   1  22       1108.47        872.15        60.14 o                         
   1   1  22       1741.34       1927.32        76.32 o                         
  -1   2  22        433.96        504.30        34.30 o                         
   0   2  22        815.59        688.04        47.60 o                         
   1   2  22        590.84        603.00        35.19 o                         
   2   2  22        213.43        171.30        19.97 o                         
  -2   3  22       1177.41       1179.39        51.70 o                         
  -1   3  22        436.22        438.79        31.06 o                         
   0   3  22        955.38       1043.05        48.91 o                         
   1   3  22        527.75        551.66        29.40 o                         
   2   3  22       1334.54       1396.23        48.45 o                         
   3   3  22        174.26        132.26        20.26 o                         
  -3   4  22        435.28        369.51        32.70 o                         
  -2   4  22        842.38        732.02        39.93 o                         
  -1   4  22        322.01        298.27        23.77 o                         
   0   4  22       1192.77       1309.68        47.38 o                         
   1   4  22        329.64        353.25        25.55 o                         
   2   4  22       1211.54       1163.27        43.15 o                         
   3   4  22        404.94        386.58        29.66 o                         
   4   4  22       1708.69       1696.21        68.19 o                         
  -4   5  22        109.83         84.32        21.65 o                         
  -3   5  22         93.17         88.22        28.45 o                         
  -2   5  22        754.70        660.51        39.49 o                         
  -1   5  22         60.89         60.70        16.80 o                         
   0   5  22       2145.39       2301.24        62.73 o                         
   1   5  22         79.99        115.12        21.60 o                         
   2   5  22        390.29        382.16        31.88 o                         
   3   5  22        125.02        153.00        23.45 o                         
   4   5  22        112.24         97.25        17.66 o                         
   5   5  22         44.72         37.19        18.89 o                         
  -5   6  22        305.00        237.18        29.12 o                         
  -4   6  22        255.60        221.70        30.59 o                         
  -3   6  22         74.49         81.40        29.31 o                         
  -2   6  22        428.23        427.47        35.86 o                         
  -1   6  22        297.15        270.82        25.89 o                         
   0   6  22        243.20        260.79        26.07 o                         
   1   6  22        268.32        297.80        28.91 o                         
   2   6  22        238.19        256.41        26.05 o                         
   3   6  22         24.95         42.24        16.26 o                         
   4   6  22        141.76        165.97        21.79 o                         
   5   6  22        332.48        341.80        36.43 o                         
  -4   7  22        149.38        151.31        24.13 o                         
  -3   7  22         98.49         65.49        18.01 o                         
  -2   7  22         18.84         35.95        16.79 o                         
  -1   7  22        176.55        104.80        20.05 o                         
   0   7  22         55.00         65.59        17.91 o                         
   1   7  22        241.13        179.71        23.00 o                         
   2   7  22          5.87        -14.36        16.66 o                         
   3   7  22        127.67        107.87        17.92 o                         
   4   7  22        155.30        162.22        20.57 o                         
  -2   8  22         43.17         15.37        18.49 o                         
  -1   8  22        191.67         94.12        24.15 o                         
   0   8  22         21.90        -14.58        15.88 o                         
   1   8  22        278.76        358.39        37.80 o                         
   2   8  22         47.47         93.00        20.98 o                         
   0   1  23        462.27        518.08        42.50 o                         
   1   1  23       1142.49       1285.88        48.90 o                         
  -1   2  23       1857.04       1998.39        63.12 o                         
   0   2  23        303.76        334.76        29.51 o                         
   1   2  23       1819.08       1834.83        60.42 o                         
   2   2  23       1281.03       1202.55        53.16 o                         
  -2   3  23       1493.12       1493.41        54.75 o                         
  -1   3  23        488.54        485.95        34.99 o                         
   0   3  23         98.42        115.48        18.92 o                         
   1   3  23        460.58        403.28        29.38 o                         
   2   3  23       1434.84       1452.46        49.99 o                         
   3   3  23        171.19        149.25        19.90 o                         
  -3   4  23        627.22        680.15        40.93 o                         
  -2   4  23        217.82        220.09        30.41 o                         
  -1   4  23        887.62        846.22        40.34 o                         
   0   4  23        271.22        246.38        24.20 o                         
   1   4  23        730.40        734.57        38.13 o                         
   2   4  23         70.04         60.19        17.01 o                         
   3   4  23        862.73        927.93        45.35 o                         
   4   4  23        266.75        290.61        28.65 o                         
  -4   5  23        638.01        594.00        46.52 o                         
  -3   5  23        253.74        233.67        37.59 o                         
  -2   5  23        196.86        193.59        27.46 o                         
  -1   5  23        875.37        970.09        48.67 o                         
   0   5  23        620.54        659.30        35.36 o                         
   1   5  23        503.12        516.15        37.08 o                         
   2   5  23         88.54         61.87        18.30 o                         
   3   5  23        260.01        263.33        27.93 o                         
   4   5  23        883.28        864.31        41.96 o                         
   5   5  23         21.84         10.59        17.35 o                         
  -5   6  23         49.77         24.96        16.19 o                         
  -4   6  23        112.62         92.85        20.15 o                         
  -3   6  23        735.21        729.13        60.64 o                         
  -2   6  23        258.11        251.34        28.14 o                         
  -1   6  23        221.66        219.80        24.00 o                         
   0   6  23        480.88        492.40        35.11 o                         
   1   6  23        366.51        360.61        30.47 o                         
   2   6  23        131.76        113.62        21.57 o                         
   3   6  23        523.21        582.33        34.43 o                         
   4   6  23        197.84        197.16        21.64 o                         
   5   6  23         30.01         27.94        15.38 o                         
  -4   7  23         55.84         62.87        17.81 o                         
  -3   7  23        136.91        100.79        32.10 o                         
  -2   7  23         16.09         -3.50        15.21 o                         
  -1   7  23        173.09        151.59        22.75 o                         
   0   7  23        106.85        109.31        21.01 o                         
   1   7  23        284.86        239.35        27.95 o                         
   2   7  23         34.21         13.65        14.69 o                         
   3   7  23        145.36        146.19        20.01 o                         
   4   7  23         38.75         81.63        19.45 o                         
  -2   8  23        250.80        354.50        67.66 o                         
  -1   8  23        167.89        172.74        25.06 o                         
   0   8  23         11.94         19.92        15.60 o                         
   1   8  23        196.73        264.98        34.52 o                         
   2   8  23        294.19        349.08        33.76 o                         
   0   0  24       9747.50      10429.35       235.48 o                         
   0   1  24         16.54         42.08        12.77 o                         
   1   1  24        340.67        342.35        23.84 o                         
  -1   2  24        835.43        806.69        38.42 o                         
   0   2  24       1149.82       1183.05        47.62 o                         
   1   2  24        457.17        461.55        30.76 o                         
   2   2  24        373.05        393.08        32.39 o                         
  -2   3  24        188.76        206.77        23.60 o                         
  -1   3  24        221.17        186.63        23.48 o                         
   0   3  24          2.05         14.27        14.22 o                         
   1   3  24        232.67        180.19        24.21 o                         
   2   3  24        188.53        202.92        21.91 o                         
   3   3  24       2948.69       3134.11        94.63 o                         
  -3   4  24         94.62         97.51        20.80 o                         
  -2   4  24        376.03        363.87        41.30 o                         
  -1   4  24        218.75        207.03        24.24 o                         
   0   4  24          1.80         32.90        14.42 o                         
   1   4  24        473.61        408.20        32.46 o                         
   2   4  24        399.37        361.99        31.36 o                         
   3   4  24         33.53         33.14        16.69 o                         
   4   4  24         22.06         15.52        17.51 o                         
  -4   5  24        555.99        531.12        39.12 o                         
  -3   5  24        434.65        403.67        38.56 o                         
  -2   5  24         50.54         32.43        16.70 o                         
  -1   5  24        141.41        115.10        21.72 o                         
   0   5  24         39.43         22.69        17.25 o                         
   1   5  24         80.02         70.00        19.70 o                         
   2   5  24         25.54         39.95        18.00 o                         
   3   5  24        377.67        369.13        29.51 o                         
   4   5  24        493.32        489.40        31.77 o                         
   5   5  24        454.78        465.05        35.31 o                         
  -5   6  24          1.98          9.49        14.57 o                         
  -4   6  24        217.16        199.03        23.98 o                         
  -3   6  24         35.00         27.10        18.97 o                         
  -2   6  24        849.63        696.14        76.13 o                         
  -1   6  24         56.35         68.91        17.35 o                         
   0   6  24         82.53         42.09        17.71 o                         
   1   6  24        188.93        207.82        27.02 o                         
   2   6  24        729.09        715.11        44.08 o                         
   3   6  24         56.65         44.56        15.75 o                         
   4   6  24        200.73        171.95        25.49 o                         
   5   6  24         18.68         46.21        16.44 o                         
  -4   7  24        185.86        141.16        29.83 o                         
  -3   7  24        136.12        131.82        23.73 o                         
  -2   7  24        407.13        457.84        34.19 o                         
  -1   7  24        226.50        199.74        25.63 o                         
   0   7  24         49.74         53.60        19.02 o                         
   1   7  24        229.37        179.43        30.71 o                         
   2   7  24        487.48        520.10        35.08 o                         
   3   7  24        101.99        103.14        18.25 o                         
   4   7  24        203.23        229.52        32.17 o                         
  -1   8  24         71.71        100.78        44.74 o                         
   0   8  24        627.76        971.20        85.86 o                         
   1   8  24         90.79        123.42        19.98 o                         
   0   1  25       1045.77       1102.64        40.08 o                         
   1   1  25         50.70         46.16        12.75 o                         
  -1   2  25       2393.26       2489.08        71.25 o                         
   0   2  25        953.06        936.17        45.14 o                         
   1   2  25       2187.57       2196.15        64.53 o                         
   2   2  25         22.99         12.85        18.15 o                         
  -2   3  25        675.27        702.45        43.54 o                         
  -1   3  25        326.79        327.05        27.96 o                         
   0   3  25          5.29          2.36        13.27 o                         
   1   3  25         95.29         77.09        19.85 o                         
   2   3  25        879.46        832.30        42.20 o                         
   3   3  25        114.01        146.26        23.20 o                         
  -3   4  25        714.06        652.28        40.25 o                         
  -2   4  25         45.56         25.46        23.10 o                         
  -1   4  25         87.11         41.01        18.31 o                         
   0   4  25        248.71        256.00        31.14 o                         
   1   4  25        136.19        133.63        22.59 o                         
   2   4  25        186.45        120.58        19.11 o                         
   3   4  25        886.25        897.54        43.99 o                         
   4   4  25          0.87         -3.93        16.68 o                         
  -4   5  25        415.75        366.77        35.40 o                         
  -3   5  25         76.52         83.09        21.12 o                         
  -2   5  25         42.26         58.53        18.92 o                         
  -1   5  25         24.01          4.11        16.68 o                         
   0   5  25        463.59        450.94        34.92 o                         
   1   5  25         59.11         56.45        18.56 o                         
   2   5  25         20.94         21.45        17.97 o                         
   3   5  25         57.31         82.52        16.64 o                         
   4   5  25        427.46        465.09        29.40 o                         
   5   5  25        153.98        161.15        23.54 o                         
  -5   6  25        177.10        103.72        22.40 o                         
  -4   6  25        352.46        305.46        35.47 o                         
  -3   6  25        131.62        120.09        21.50 o                         
  -2   6  25        355.71        336.35        39.90 o                         
  -1   6  25       1120.20       1140.56        51.30 o                         
   0   6  25        350.31        398.25        35.43 o                         
   1   6  25        848.14        889.19        49.33 o                         
   2   6  25        341.34        353.13        31.86 o                         
   3   6  25        269.87        262.16        26.83 o                         
   4   6  25        396.15        361.46        28.13 o                         
   5   6  25        192.06        144.94        42.57 o                         
  -3   7  25        107.16         76.19        18.79 o                         
  -2   7  25        194.80        228.93        29.78 o                         
  -1   7  25         65.07         69.03        19.89 o                         
   0   7  25        442.78        614.61        61.13 o                         
   1   7  25        100.50         76.49        16.46 o                         
   2   7  25        291.25        304.34        25.24 o                         
   3   7  25        131.21        143.83        23.80 o                         
   4   7  25        112.72         26.82        27.84 o                         
   0   8  25        140.50        226.79        54.13 o                         
   0   1  26         10.59         15.42        11.34 o                         
   1   1  26       4285.72       4296.15        83.33 o                         
  -1   2  26        332.66        361.97        27.96 o                         
   0   2  26         35.26         30.30        22.14 o                         
   1   2  26        476.92        437.85        30.93 o                         
   2   2  26       1165.89       1236.19        57.56 o                         
  -2   3  26        271.81        287.85        35.00 o                         
  -1   3  26         67.28         85.63        17.90 o                         
   0   3  26        538.10        543.05        34.59 o                         
   1   3  26         65.71         64.59        17.70 o                         
   2   3  26        464.46        481.56        37.12 o                         
   3   3  26        217.85        223.42        30.31 o                         
  -3   4  26         28.09         39.27        20.41 o                         
  -2   4  26         25.04         -6.88        23.10 o                         
  -1   4  26        360.64        419.92        37.08 o                         
   0   4  26         42.62         67.55        21.86 o                         
   1   4  26        366.59        411.07        33.23 o                         
   2   4  26        125.88        115.46        23.59 o                         
   3   4  26         35.54         26.03        16.73 o                         
   4   4  26       1193.97       1160.51        69.68 o                         
  -4   5  26         38.25         42.44        19.25 o                         
  -3   5  26        298.42        282.28        32.35 o                         
  -2   5  26        255.46        206.83        24.69 o                         
  -1   5  26        631.83        681.76        41.68 o                         
   0   5  26        584.17        585.50        36.94 o                         
   1   5  26        421.00        433.11        35.99 o                         
   2   5  26        114.62         96.57        21.23 o                         
   3   5  26        309.56        302.36        28.35 o                         
   4   5  26         34.84         36.37        14.10 o                         
   5   5  26         76.85         24.42        14.73 o                         
  -5   6  26         66.34         76.30        23.72 o                         
  -4   6  26        232.34        212.93        25.20 o                         
  -3   6  26        594.44        526.75        69.17 o                         
  -2   6  26        301.81        319.89        45.87 o                         
  -1   6  26        159.00        169.22        26.05 o                         
   0   6  26          0.88         15.49        17.11 o                         
   1   6  26         93.98         99.41        21.27 o                         
   2   6  26        337.56        364.40        31.43 o                         
   3   6  26        705.04        777.94        41.09 o                         
   4   6  26        247.52        243.92        24.46 o                         
   5   6  26         69.46         44.23        19.07 o                         
  -3   7  26          0.20          3.94        13.68 o                         
  -2   7  26         61.33         49.80        21.84 o                         
  -1   7  26        465.20        416.70        57.41 o                         
   0   7  26        407.65        329.53        47.90 o                         
   1   7  26        423.57        310.89        39.23 o                         
   2   7  26         74.41         82.00        17.12 o                         
   3   7  26          9.81         35.58        18.97 o                         
   0   1  27       2578.90       2669.93        60.13 o                         
   1   1  27        855.97        974.29        42.73 o                         
  -1   2  27        754.89        767.32        38.24 o                         
   0   2  27        275.70        291.74        32.71 o                         
   1   2  27        528.63        519.57        34.41 o                         
   2   2  27        354.00        374.81        33.65 o                         
  -2   3  27         68.15         42.36        25.65 o                         
  -1   3  27        120.48        136.56        25.34 o                         
   0   3  27          5.80        -18.00        18.00 o                         
   1   3  27        395.54        362.58        35.48 o                         
   2   3  27          1.01         29.80        22.24 o                         
   3   3  27        252.25        297.03        37.36 o                         
  -3   4  27        743.82        636.72        48.73 o                         
  -2   4  27        747.50        719.82        53.19 o                         
  -1   4  27        105.50         95.89        25.62 o                         
   0   4  27        934.25        845.44        54.51 o                         
   1   4  27        184.80        198.60        25.73 o                         
   2   4  27        614.20        644.21        43.92 o                         
   3   4  27        634.90        671.17        36.99 o                         
   4   4  27          6.75        -11.96        16.51 o                         
  -4   5  27        354.87        308.57        31.78 o                         
  -3   5  27        149.84        124.06        24.32 o                         
  -2   5  27        483.93        450.24        35.49 o                         
  -1   5  27        127.65        140.61        24.57 o                         
   0   5  27         15.29         15.62        16.35 o                         
   1   5  27         61.41         63.24        20.48 o                         
   2   5  27        520.72        564.77        40.77 o                         
   3   5  27        127.59        178.90        23.12 o                         
   4   5  27        237.70        269.14        22.37 o                         
   5   5  27        101.97         39.73        19.05 o                         
  -4   6  27        143.30        109.44        28.67 o                         
  -3   6  27        109.24         94.57        24.88 o                         
  -2   6  27         50.57         54.94        19.39 o                         
  -1   6  27        102.08        107.51        18.16 o                         
   0   6  27         10.20         35.01        16.42 o                         
   1   6  27         58.68         84.33        20.11 o                         
   2   6  27          9.90         -2.25        14.80 o                         
   3   6  27        108.18        130.10        20.55 o                         
   4   6  27        186.08        200.32        27.29 o                         
  -3   7  27         92.84         67.10        23.76 o                         
  -2   7  27        308.54        258.95        37.01 o                         
  -1   7  27        122.43        125.58        22.27 o                         
   0   7  27        175.98        148.95        22.92 o                         
   1   7  27         71.40         40.43        15.84 o                         
   2   7  27        320.29        390.95        38.73 o                         
   3   7  27        214.19        273.48        33.25 o                         
   0   0  28       1689.14       1719.71       100.52 o                         
   0   1  28         51.25         56.53        13.65 o                         
   1   1  28          4.51         -8.66        20.79 o                         
  -1   2  28       1080.63       1211.27        51.24 o                         
   0   2  28       1313.78       1388.29        50.26 o                         
   1   2  28       1348.28       1445.54        55.61 o                         
   2   2  28         44.34         66.12        23.88 o                         
  -2   3  28        713.55        692.79        53.98 o                         
  -1   3  28         21.21         52.83        20.20 o                         
   0   3  28         32.59         24.96        19.01 o                         
   1   3  28         72.40         52.85        19.44 o                         
   2   3  28        602.06        655.08        45.85 o                         
   3   3  28       1845.39       1825.94        83.85 o                         
  -3   4  28        464.89        415.18        39.59 o                         
  -2   4  28        112.28        106.94        25.49 o                         
  -1   4  28        463.71        553.92        45.59 o                         
   0   4  28         10.56         13.71        22.38 o                         
   1   4  28        302.31        308.62        31.68 o                         
   2   4  28        123.47         82.64        24.93 o                         
   3   4  28        424.24        381.11        29.92 o                         
   4   4  28         23.04          6.47        15.17 o                         
  -4   5  28        296.69        261.40        25.60 o                         
  -3   5  28        625.30        610.71        48.50 o                         
  -2   5  28        334.82        303.21        36.01 o                         
  -1   5  28         51.97         79.78        20.18 o                         
   0   5  28        132.71        118.98        18.98 o                         
   1   5  28         60.11         45.03        18.23 o                         
   2   5  28        218.53        215.06        26.97 o                         
   3   5  28        840.16        926.80        57.42 o                         
   4   5  28        247.66        217.01        27.64 o                         
   5   5  28         46.94         55.83        26.09 o                         
  -4   6  28         28.49          0.04        35.08 o                         
  -3   6  28          5.02         21.28        20.89 o                         
  -2   6  28        389.85        370.34        38.22 o                         
  -1   6  28        137.88        127.03        20.88 o                         
   0   6  28        147.80        155.24        22.96 o                         
   1   6  28        134.68        130.59        21.21 o                         
   2   6  28        420.93        432.04        32.40 o                         
   3   6  28          4.77          9.75        15.28 o                         
   4   6  28         32.36         16.57        16.22 o                         
  -3   7  28         26.08         -1.17        35.64 o                         
  -2   7  28        342.03        262.10        39.77 o                         
  -1   7  28         18.72         31.52        16.50 o                         
   0   7  28         22.08          9.57        22.05 o                         
   1   7  28         13.54         20.89        11.87 o                         
   2   7  28        288.76        375.68        32.82 o                         
   0   1  29       1215.76       1300.89        45.90 o                         
   1   1  29        466.21        474.91        30.16 o                         
  -1   2  29        181.66        155.74        26.86 o                         
   0   2  29        850.06        889.67        47.98 o                         
   1   2  29        331.53        302.81        30.78 o                         
   2   2  29        317.93        281.91        41.65 o                         
  -2   3  29        758.28        802.41        57.29 o                         
  -1   3  29        335.02        294.34        30.44 o                         
   0   3  29         76.25         82.83        19.69 o                         
   1   3  29        153.31        153.56        25.61 o                         
   2   3  29        935.37        985.64        52.70 o                         
   3   3  29        384.85        391.84        40.50 o                         
  -3   4  29        290.72        234.20        31.21 o                         
  -2   4  29        631.93        571.26        47.54 o                         
  -1   4  29         51.84         52.84        19.55 o                         
   0   4  29        250.22        285.03        31.77 o                         
   1   4  29         20.31         30.00        26.10 o                         
   2   4  29        521.34        512.89        39.54 o                         
   3   4  29        305.46        280.20        25.15 o                         
   4   4  29         16.08         34.07        18.34 o                         
  -4   5  29        373.43        358.38        42.80 o                         
  -3   5  29        306.98        243.32        29.20 o                         
  -2   5  29        142.64        161.99        26.69 o                         
  -1   5  29         57.29         62.14        20.07 o                         
   0   5  29        334.29        339.69        28.05 o                         
   1   5  29        129.86        121.54        24.41 o                         
   2   5  29        197.35        204.09        24.08 o                         
   3   5  29        214.92        231.79        23.78 o                         
   4   5  29        245.50        214.07        23.07 o                         
   5   5  29         75.13         39.98        14.97 o                         
  -4   6  29        126.13         47.96        33.36 o                         
  -3   6  29         35.21         34.83        15.32 o                         
  -2   6  29        103.18        105.34        23.47 o                         
  -1   6  29        162.74        117.12        21.74 o                         
   0   6  29         35.49         26.92        15.74 o                         
   1   6  29         70.32         64.75        15.60 o                         
   2   6  29        166.13        125.70        19.63 o                         
   3   6  29         38.17         32.94        15.07 o                         
   4   6  29        122.18         53.76        20.79 o                         
  -2   7  29        208.56         91.37        37.65 o                         
  -1   7  29         42.94         33.51        18.12 o                         
   0   7  29         12.62         39.76        21.52 o                         
   1   7  29         80.00         58.37        14.47 o                         
   2   7  29        217.81        253.28        34.25 o                         
   0   1  30       1225.32       1236.50        46.62 o                         
   1   1  30       1116.70       1148.00        52.69 o                         
  -1   2  30        212.76        200.77        32.53 o                         
   0   2  30         60.15         68.65        20.49 o                         
   1   2  30        308.56        250.08        30.90 o                         
   2   2  30       1266.87       1460.85        74.46 o                         
  -2   3  30        803.81        837.75        54.64 o                         
  -1   3  30        433.93        433.91        45.96 o                         
   0   3  30        146.00        164.35        24.83 o                         
   1   3  30        314.51        306.95        35.40 o                         
   2   3  30        693.27        718.09        45.90 o                         
   3   3  30        112.99        147.81        26.77 o                         
  -3   4  30         50.97         53.07        18.16 o                         
  -2   4  30        405.98        381.50        36.44 o                         
  -1   4  30         56.70         84.44        24.20 o                         
   0   4  30         16.10         30.05        19.11 o                         
   1   4  30         57.06         53.29        21.62 o                         
   2   4  30        402.08        473.52        37.48 o                         
   3   4  30         61.43         54.35        18.41 o                         
   4   4  30        769.93        718.87        42.65 o                         
  -4   5  30         21.87         24.98        16.57 o                         
  -3   5  30        117.24         62.93        17.28 o                         
  -2   5  30          0.82         -7.45        19.08 o                         
  -1   5  30        156.00        110.37        24.08 o                         
   0   5  30        199.89        267.90        24.82 o                         
   1   5  30         56.63         47.01        18.13 o                         
   2   5  30         47.12         50.29        20.22 o                         
   3   5  30        113.02        113.26        18.95 o                         
   4   5  30         24.35         24.10        13.35 o                         
   5   5  30         80.41         39.00        21.87 o                         
  -3   6  30        338.46        233.87        29.92 o                         
  -2   6  30        261.58        256.45        28.55 o                         
  -1   6  30         50.44         17.78        16.33 o                         
   0   6  30          4.97         29.28        16.49 o                         
   1   6  30         21.73         22.78        15.04 o                         
   2   6  30        226.05        217.37        38.11 o                         
   3   6  30        327.92        325.59        27.30 o                         
  -1   7  30        310.59        183.97        40.95 o                         
   0   7  30          5.15        -10.13        13.99 o                         
   1   7  30        219.94        249.50        34.58 o                         
   0   1  31        783.09        858.87        52.44 o                         
   1   1  31       1381.12       1598.95        69.79 o                         
  -1   2  31        852.57        903.94        54.72 o                         
   0   2  31         34.93         55.27        21.38 o                         
   1   2  31        681.02        701.24        54.32 o                         
   2   2  31        242.50        198.24        34.51 o                         
  -2   3  31        333.16        382.14        38.76 o                         
  -1   3  31         17.04         41.62        21.29 o                         
   0   3  31        384.44        370.01        32.06 o                         
   1   3  31        133.65        150.28        27.90 o                         
   2   3  31        211.38        219.18        29.66 o                         
   3   3  31          5.22          9.84        17.82 o                         
  -3   4  31        458.20        438.36        34.70 o                         
  -2   4  31         68.74         60.43        22.82 o                         
  -1   4  31         21.33         38.20        22.05 o                         
   0   4  31         23.83          2.22        19.90 o                         
   1   4  31         17.57         36.13        20.09 o                         
   2   4  31         55.91        106.53        22.45 o                         
   3   4  31        549.33        582.74        41.58 o                         
   4   4  31         13.85         -0.78        15.03 o                         
  -4   5  31        289.63        220.05        39.42 o                         
  -3   5  31         31.96         29.20        15.98 o                         
  -2   5  31        430.88        378.34        33.88 o                         
  -1   5  31        122.73        133.65        22.22 o                         
   0   5  31         13.05         20.73        14.37 o                         
   1   5  31         75.54         79.52        17.73 o                         
   2   5  31        546.90        558.82        57.86 o                         
   3   5  31         52.62         34.96        13.86 o                         
   4   5  31        286.68        313.38        43.02 o                         
  -3   6  31        139.42        142.67        23.76 o                         
  -2   6  31         64.05         71.27        19.99 o                         
  -1   6  31        191.82        179.58        22.28 o                         
   0   6  31         78.76         76.24        23.17 o                         
   1   6  31        191.29        222.91        24.45 o                         
   2   6  31         50.07         28.00        13.12 o                         
   3   6  31        154.79        152.94        27.26 o                         
   0   7  31        123.60        173.55        44.27 o                         
   0   0  32      13179.98      14099.84       354.48 o                         
   0   1  32        209.58        188.10        29.49 o                         
   1   1  32       1762.91       2120.01        80.50 o                         
  -1   2  32        206.23        223.12        29.94 o                         
   0   2  32        429.69        396.36        38.34 o                         
   1   2  32        552.83        587.72        45.52 o                         
   2   2  32        242.69        268.44        34.83 o                         
  -2   3  32          1.89         28.88        18.56 o                         
  -1   3  32         83.50         57.85        19.79 o                         
   0   3  32          0.33        -18.49        18.49 o                         
   1   3  32        101.45         72.64        22.75 o                         
   2   3  32         20.67         39.15        22.71 o                         
   3   3  32        668.67        664.83        44.08 o                         
  -3   4  32          1.48         12.78        16.29 o                         
  -2   4  32          9.99         11.67        19.08 o                         
  -1   4  32        693.16        816.36        43.72 o                         
   0   4  32          0.58         -5.22        19.45 o                         
   1   4  32        829.34        861.16        48.80 o                         
   2   4  32         11.77         23.57        16.73 o                         
   3   4  32          7.96         25.62        18.46 o                         
   4   4  32          1.78          1.93        16.19 o                         
  -4   5  32        148.26         61.67        18.18 o                         
  -3   5  32        352.73        290.12        36.06 o                         
  -2   5  32         71.01         36.12        18.82 o                         
  -1   5  32         15.20         34.28        16.04 o                         
   0   5  32         36.51         49.49        14.41 o                         
   1   5  32         28.45         23.58        14.59 o                         
   2   5  32         57.13         59.23        18.10 o                         
   3   5  32        427.45        422.95        55.12 o                         
   4   5  32        213.70        151.84        28.14 o                         
  -3   6  32         18.33         22.77        20.00 o                         
  -2   6  32        289.77        330.99        51.75 o                         
  -1   6  32         24.01         16.70        15.16 o                         
   0   6  32        241.08        247.33        27.76 o                         
   1   6  32         12.49         15.00        15.93 o                         
   2   6  32        268.20        329.46        38.02 o                         
   3   6  32         32.74         22.52        22.07 o                         
   0   1  33       2286.99       2654.67        91.02 o                         
   1   1  33        204.60        191.67        28.84 o                         
  -1   2  33        155.93        150.49        28.20 o                         
   0   2  33        107.68         83.34        22.08 o                         
   1   2  33        119.54        132.52        25.98 o                         
   2   2  33         28.19         24.41        20.59 o                         
  -2   3  33        296.04        239.34        31.61 o                         
  -1   3  33        821.27        819.56        52.57 o                         
   0   3  33          9.62         18.70        17.56 o                         
   1   3  33        683.39        713.23        48.62 o                         
   2   3  33        367.88        348.31        38.37 o                         
   3   3  33         21.92         13.73        16.99 o                         
  -3   4  33        214.58        186.96        23.03 o                         
  -2   4  33          7.35          7.97        15.69 o                         
  -1   4  33         13.34         20.04        17.33 o                         
   0   4  33        186.54        183.67        29.04 o                         
   1   4  33         41.96         32.69        17.81 o                         
   2   4  33         54.31         37.68        16.24 o                         
   3   4  33        268.53        256.10        27.55 o                         
   4   4  33         11.21         13.40        15.84 o                         
  -4   5  33        252.36        293.88        43.77 o                         
  -3   5  33          1.42         15.30        13.92 o                         
  -2   5  33         94.52         89.65        17.98 o                         
  -1   5  33         51.67         34.81        15.70 o                         
   0   5  33         38.63         31.49        16.69 o                         
   1   5  33         60.52         45.53        15.55 o                         
   2   5  33         85.47         75.68        18.81 o                         
   3   5  33         10.65         25.02        11.83 o                         
   4   5  33        200.20         98.96        56.88 o                         
  -2   6  33        120.12        123.00        19.62 o                         
  -1   6  33        348.57        341.87        42.23 o                         
   0   6  33        119.19        117.06        23.29 o                         
   1   6  33        292.54        286.89        41.21 o                         
   2   6  33        160.80        213.99        49.71 o                         
   0   1  34        677.79        704.50        45.69 o                         
   1   1  34        486.14        526.64        43.71 o                         
  -1   2  34        293.71        317.73        36.68 o                         
   0   2  34        502.57        427.65        39.55 o                         
   1   2  34        188.77        208.28        36.85 o                         
   2   2  34        222.57        248.93        33.09 o                         
  -2   3  34        125.74        161.23        25.94 o                         
  -1   3  34        157.66        173.72        28.36 o                         
   0   3  34        302.32        332.16        32.03 o                         
   1   3  34        141.75        150.04        26.16 o                         
   2   3  34        188.52        196.51        31.56 o                         
   3   3  34          1.35         -6.71        20.62 o                         
  -3   4  34         41.87         31.89        16.64 o                         
  -2   4  34        295.67        308.39        34.16 o                         
  -1   4  34          6.06        -10.32        16.39 o                         
   0   4  34          3.66        -22.10        22.10 o                         
   1   4  34          6.86         23.75        18.98 o                         
   2   4  34        398.14        411.93        33.34 o                         
   3   4  34         51.15         34.56        16.49 o                         
   4   4  34        484.02        415.11        62.24 o                         
  -3   5  34         32.02         11.58        17.55 o                         
  -2   5  34         85.47         85.14        15.94 o                         
  -1   5  34         83.14         65.76        18.39 o                         
   0   5  34        203.06        208.78        28.84 o                         
   1   5  34         98.60         97.57        20.52 o                         
   2   5  34        120.91        106.14        18.99 o                         
   3   5  34         29.06         20.87        12.77 o                         
  -2   6  34         82.41        105.10        54.86 o                         
  -1   6  34          7.61         32.50        18.47 o                         
   0   6  34         78.10         73.30        18.50 o                         
   1   6  34         24.76         29.44        15.78 o                         
   2   6  34        122.59        190.19        51.91 o                         
   0   1  35         22.42         24.25        20.45 o                         
   1   1  35         11.92          1.00        19.43 o                         
  -1   2  35        472.05        535.20        41.98 o                         
   0   2  35        413.62        533.96        42.83 o                         
   1   2  35        382.01        434.64        35.25 o                         
   2   2  35        960.73       1086.92        64.46 o                         
  -2   3  35        116.13        135.55        22.35 o                         
  -1   3  35         86.66         88.98        22.80 o                         
   0   3  35        137.61        111.39        21.13 o                         
   1   3  35        248.61        258.94        31.82 o                         
   2   3  35        250.64        250.80        34.80 o                         
   3   3  35        363.26        332.85        40.20 o                         
  -3   4  35        153.11        153.60        19.42 o                         
  -2   4  35        160.10        118.92        20.78 o                         
  -1   4  35        100.70         69.89        15.33 o                         
   0   4  35        243.80        241.92        29.15 o                         
   1   4  35        142.69        102.72        21.81 o                         
   2   4  35        207.48        210.52        24.99 o                         
   3   4  35        295.84        257.35        51.37 o                         
   4   4  35          0.75         13.89        13.44 o                         
  -3   5  35         30.73         15.12        20.56 o                         
  -2   5  35         94.01        133.89        18.47 o                         
  -1   5  35         70.73         59.25        18.59 o                         
   0   5  35         61.72         50.74        18.57 o                         
   1   5  35         84.54         56.75        18.57 o                         
   2   5  35        132.57        143.16        20.68 o                         
   3   5  35         45.79         38.23        15.33 o                         
  -1   6  35         38.57         51.97        57.06 o                         
   0   6  35         55.73          1.47        14.80 o                         
   0   0  36        380.33        257.56        76.91 o                         
   0   1  36        508.22        469.00        40.28 o                         
   1   1  36         39.90         39.90        21.25 o                         
  -1   2  36        581.41        652.80        44.76 o                         
   0   2  36        606.25        668.48        46.29 o                         
   1   2  36        698.73        811.96        45.79 o                         
   2   2  36          9.66         42.44        22.17 o                         
  -2   3  36         27.02          0.28        17.22 o                         
  -1   3  36        209.97        236.20        30.43 o                         
   0   3  36        287.52        324.16        33.88 o                         
   1   3  36        213.33        268.97        31.21 o                         
   2   3  36         63.87         49.33        24.06 o                         
   3   3  36        267.51        260.89        31.58 o                         
  -3   4  36        117.45         91.75        18.39 o                         
  -2   4  36         19.04         38.56        14.65 o                         
  -1   4  36        392.94        389.77        35.11 o                         
   0   4  36          7.10          3.25        14.96 o                         
   1   4  36        529.97        556.92        35.65 o                         
   2   4  36         24.32         16.16        15.23 o                         
   3   4  36        132.40        181.46        23.15 o                         
   4   4  36          0.00         -7.12        14.67 o                         
  -2   5  36          0.85         32.13        18.05 o                         
  -1   5  36         76.21         65.29        18.56 o                         
   0   5  36          1.46        -13.14        13.14 o                         
   1   5  36        134.53         91.41        24.24 o                         
   2   5  36          6.52         33.15        11.74 o                         
   0   1  37        125.61        113.52        24.23 o                         
   1   1  37          6.35         14.66        18.52 o                         
  -1   2  37         44.37         69.59        21.06 o                         
   0   2  37        919.20       1033.84        51.98 o                         
   1   2  37          1.57        -12.93        16.23 o                         
   2   2  37        105.01         88.18        22.65 o                         
  -2   3  37        135.44        119.54        23.17 o                         
  -1   3  37        283.52        281.89        31.39 o                         
   0   3  37         84.76        105.16        21.76 o                         
   1   3  37        305.97        280.95        31.79 o                         
   2   3  37         59.59         43.24        20.83 o                         
   3   3  37         98.03        106.85        21.53 o                         
  -3   4  37        266.10        254.63        41.33 o                         
  -2   4  37         46.06         46.37        14.30 o                         
  -1   4  37        205.90        212.15        26.46 o                         
   0   4  37        615.51        703.63        43.08 o                         
   1   4  37        166.62        138.03        19.75 o                         
   2   4  37         39.46          9.03        16.27 o                         
   3   4  37        269.45        307.38        40.38 o                         
  -2   5  37         44.20         76.11        22.51 o                         
  -1   5  37         52.96         50.11        17.33 o                         
   0   5  37         52.51         37.71        14.60 o                         
   1   5  37         73.33         83.26        16.99 o                         
   2   5  37         49.78         14.70        18.02 o                         
   0   1  38        261.34        286.73        36.33 o                         
   1   1  38        370.25        415.45        36.74 o                         
  -1   2  38        210.91        215.70        28.88 o                         
   0   2  38         13.78        -10.30        17.35 o                         
   1   2  38        231.05        290.78        31.89 o                         
   2   2  38         98.76         67.75        22.24 o                         
  -2   3  38        204.65        208.77        31.80 o                         
  -1   3  38          9.32         -7.86        16.26 o                         
   0   3  38       1137.91       1418.28        91.65 o                         
   1   3  38          1.00        -17.53        17.53 o                         
   2   3  38        217.37        245.74        27.40 o                         
   3   3  38         10.88          0.53        14.43 o                         
  -3   4  38          5.21         13.26        19.55 o                         
  -2   4  38         88.21         84.32        16.71 o                         
  -1   4  38         23.14         17.34        13.81 o                         
   0   4  38        144.62        113.83        25.90 o                         
   1   4  38         21.95         35.80        14.25 o                         
   2   4  38        105.58        128.74        24.87 o                         
   3   4  38          6.64         29.31        15.01 o                         
  -1   5  38         10.06         12.29        23.02 o                         
   0   5  38        182.93        139.60        24.70 o                         
   1   5  38         19.53         28.57        20.20 o                         
   0   1  39         98.27        129.26        27.49 o                         
   1   1  39          4.22         -5.14        19.13 o                         
  -1   2  39        292.00        304.33        31.36 o                         
   0   2  39         43.94         57.49        16.30 o                         
   1   2  39        313.74        370.57        37.69 o                         
   2   2  39        394.19        514.94        40.36 o                         
  -2   3  39          5.51         10.05        13.98 o                         
  -1   3  39        208.57        208.57        30.13 o                         
   0   3  39         43.66         71.71        22.03 o                         
   1   3  39        190.76        225.64        24.86 o                         
   2   3  39          9.13         -0.62        15.33 o                         
   3   3  39         61.95         61.96        16.99 o                         
  -2   4  39         33.57         43.76        21.90 o                         
  -1   4  39        116.97         70.55        24.25 o                         
   0   4  39        591.52        614.96        71.27 o                         
   1   4  39         95.04         86.07        15.97 o                         
   2   4  39          4.75         -4.22        13.72 o                         
   0   0  40         77.45        148.72        62.65 o                         
   0   1  40          0.03        -22.08        22.08 o                         
   1   1  40          0.74          8.00        17.16 o                         
  -1   2  40        194.01        233.29        27.16 o                         
   0   2  40        443.68        461.74        32.78 o                         
   1   2  40        385.79        417.60        40.80 o                         
   2   2  40        139.90        152.92        25.26 o                         
  -2   3  40        108.17         93.06        17.20 o                         
  -1   3  40        116.11        145.08        22.58 o                         
   0   3  40          0.53         23.58        21.38 o                         
   1   3  40        182.72        207.62        27.52 o                         
   2   3  40        132.10         91.90        23.52 o                         
   3   3  40        122.86        103.94        24.92 o                         
  -1   4  40        362.55        365.60        47.57 o                         
   0   4  40          0.29         20.17        18.31 o                         
   1   4  40        314.70        295.15        44.61 o                         
   0   1  41         58.81         41.31        22.74 o                         
   1   1  41         12.84        -15.18        17.44 o                         
  -1   2  41        102.90         59.78        20.00 o                         
   0   2  41         38.82         41.74        23.10 o                         
   1   2  41        115.05        101.76        19.72 o                         
   2   2  41        103.09        123.80        22.06 o                         
  -2   3  41        248.92        242.14        51.16 o                         
  -1   3  41        404.65        404.86        36.65 o                         
   0   3  41         56.19         55.90        19.41 o                         
   1   3  41        542.79        552.41        72.15 o                         
   2   3  41        155.82        117.35        20.92 o                         
   0   1  42        118.86         96.36        20.38 o                         
   1   1  42         26.33         54.36        14.91 o                         
  -1   2  42         50.99         35.89        16.30 o                         
   0   2  42         38.60          1.36        15.18 o                         
   1   2  42         55.32         77.74        22.16 o                         
   2   2  42         45.67         53.27        14.71 o                         
  -1   3  42        117.48         95.02        27.64 o                         
   0   3  42        316.75        394.17        39.70 o                         
   1   3  42         78.99         71.15        18.90 o                         
   0   1  43         10.73         30.17        17.10 o                         
   1   1  43          7.52          6.42        14.57 o                         
  -1   2  43         57.72         76.70        20.19 o                         
   0   2  43         56.50         77.14        23.50 o                         
   1   2  43         92.97        117.42        21.78 o                         
   0   0  44         32.62         18.81        22.44 o                         
   0   1  44          6.29          8.14        14.80 o                         
   1   1  44         11.26         14.03        18.10 o                         
   0   2  44         52.09         11.77        26.35 o                         
                                                                                
